# Supplementary material for: TANK potentiates antiviral innate immunity by recruiting deubiquitinase USP46 to activate IKKε
Source: PLoS Pathog. 2026 Jul 10;22(7):e1014412. doi: 10.1371/journal.ppat.1014412 (PMC13353983; doi:10.1371/journal.ppat.1014412)
Supplement: S1 Data — Excel file containing raw data underlying all figures in this study. (XLS) [file ppat.1014412.s006.xls]

## Sheet: DATA
Fig. 1A		bc0h_1	bc0h_2	bc0h_3	bc36h_1	bc36h_2	bc36h_3
	TRAF6	379.395	387.329	403.253	1053.86	723.9	1133
	IRF3	291.438	285.401	289.402	9328.16	7167.67	9762.16
	TANK	253.873	433.829	326.733	2376.69	2669.6	2930.58
	Viperin	78.6693	62.0577	27.4596	14338.4	17975.6	18438.1
	IRF7	604.163	232.757	312.783	9137.91	13704.6	12189.4
	TBK1	603.579	557.442	442.146	1185.73	1534.77	1527.58
	MX1	5.40637	4.62231	6.90177	2374.74	3917.76	3593.69
Fig. 1B	0h	6h	12h	24h	36h
	1.15928	1.11842	1.2387	1.83752	10.836
	0.947004	1.37988	0.896481	2.12788	10.7812
	0.910877	1.275	1.16402	1.5311	9.62055
Fig. 1C	0h	6h	12h	24h	36h
	1.21554	1.05214	0.815997	4.1169	9.68892
	0.90393	0.90431	0.598119	4.13086	8.33412
	0.910112	0.782271	0.625539	3.05789	7.19048
Fig. 1D	0h	6h	12h	24h	36h
	1.04316	1.51647	1.41367	3.09921	13.0268
	0.992626	1.7969	1.4038	2.92779	13.2189
	0.96575	2.02707	2.26223	2.72017	12.7397
Fig. 1E	0h	6h	12h	24h	36h
	3.12949	6.18752	14.1993	326.626	4128.88
	0.837127	8.09539	14.7071	358.594	4041.39
	0.381711	8.73352	15.653	289.408	3671.24
Fig. 1F	0h	6h	12h	24h	36h
	1	Undetermined	172.856	582.461	85841.8
	Undetermined	5.26668	100.599	872.279	73447.5
	Undetermined	Undetermined	83.9842	585.134	62158.4
Fig. 1G		TANK	IRF3	IRF7	IFNa
	PBS-Gill	0.960711	0.857415	0.740386	0.769903
		0.950087	0.728713	1.03589	1.01933
		1.0892	1.41387	1.22372	1.21076
	SVCV-Gill	33.5662	351.838	499.33	59.2183
		34.0488	262.494	539.128	62.2009
		32.6755	303.783	527.658	105.011
Fig. 1H		TANK	IRF3	IRF7	IFNa
	PBS-Kidney	0.666883	0.899105	0.176436	0.546577
		0.728983	0.967468	0.424118	1.16314
		1.60413	1.13343	2.39945	1.29028
	SVCV-Kidney	7.37072	2.57282	28.1317	1.25012
		8.79983	2.91376	28.7431	1.33426
		9.52628	2.70135	30.1307	2.32741
Fig. 1I		TANK	IRF3	IRF7	IFNa
	PBS-Intestine	0.888606	0.592885	1.25965	0.822276
		0.919849	0.751057	0.768087	1.03747
		1.19154	1.65606	0.972263	1.14025
	SVCV-Intestine	10.9297	4.58383	84.6246	2.86248
		11.8823	6.25911	80.4166	2.92315
		11.6743	6.1342	66.5926	4.19384
Fig. 2B		MOI=0.1
	CTR	4.60206	4.60206	4.90309	4.90309
	shTANK	5.38021	5.30103	5.20412	5.07918
		MOI=0.01
	CTR	4.38021	4.38021	4.30103	4.30103
	shTANK	4.94448	5.01703	5.01703	5.03342
Fig. 2C		CTR-0	shTANK-uninfected	CTR-0.1	shTANK-0.1	CTR-0.01	shTANK-0.01
	TANK	1.10748	0.772309	1.07123	0.621617	1.0946	0.64805
		0.932558	0.637603	1.14407	0.58576	0.963817	0.544753
		0.96825	0.763736	0.815951	0.650149	0.947872	0.614801
		CTR-0	shTANK-uninfected	CTR-0.1	shTANK-0.1	CTR-0.01	shTANK-0.01
	IFNa	0.901892	1.27047	4.15309	2.01837	1.98163	1.16393
		1.30599	1.30157	3.91152	2.03203	2.2806	0.952779
		0.848996	1.09187	3.81174	1.448	2.3271	1.25452
Fig. 2D		CTR-0.1	shTANK-0.1	CTR-0.01	shTANK-0.01
	SVCV-M	2.30071	3.39199	0.818268	2.2119
		2.30683	3.27645	1.15095	2.43523
		2.0737	3.13328	1.03078	2.46692
	SVCV-N	7.73062	12.4977	1.13677	6.54637
		7.3773	12.4201	0.983638	5.43871
		6.34629	9.75252	0.894318	5.83423
	SVCV-G	5.86806	10.1444	1.13765	4.8933
		5.21209	8.89084	0.838943	4.14039
		4.40003	7.64523	1.04776	3.71026
	SVCV-P	3.34625	5.29173	1.02816	4.14758
		3.20264	4.82293	1.07982	3.81181
		3.07702	5.03169	0.892023	4.76142
Fig. 2F	TANK
	Gill-CTR	Gill-shTANK	Kidney-CTR	Kidney-shTANK	Intestine-CTR	Intestine-shTANK
	1.30805	0.51594	0.742357	0.38505	0.946932	0.601054
	0.79386	0.336636	1.3098	0.572584	1.07695	0.781107
	0.963009	0.570751	1.02844	0.555825	0.980588	0.600238
	IFNa
	Gill-CTR	Gill-shTANK	Kidney-CTR	Kidney-shTANK	Intestine-CTR	NTESTINE-shTANK
	0.983445	0.103328	1.08863	0.463434	1.23851	0.44828
	0.852826	0.374537	1.10874	0.473335	0.796996	0.629037
	1.16373	0.368219	0.802636	0.267347	0.964494	0.650332
	Viperin
	Gill-CTR	Gill-shTANK	Kidney-CTR	Kidney-shTANK	Intestine-CTR	Intestine-shTANK
	0.877982	0.290556	1.26914	0.0558031	0.937963	0.660459
	1.14099	0.492202	1.00108	0.10989	1.30588	0.425332
	0.998236	0.225555	0.787086	0.0659192	0.816416	0.509195
	MX1
	Gill-CTR	Gill-shTANK	Kidney-CTR	Kidney-shTANK	Intestine-CTR	Intestine-shTANK
	1.15115	0.113481	1.06462	0.144337	0.759933	0.367713
	0.831339	0.439718	0.787682	0.0909197	1.13846	0.335376
	1.04494	0.615437	1.19249	0.121984	1.15586	0.418431
Fig. 2G	SVCV-M
	Gill-CTR	Gill-shTANK	Kidney-CTR	Kidney-shTANK	Intestine-CTR	Intestine-shTANK
	0.890805	15.0512	1.17648	5.32114	1.1028	2.72974
	0.732635	9.26003	0.946542	4.29694	0.556784	5.63802
	1.53225	8.93609	0.897995	4.78506	1.62861	3.92524
	SVCV-N
	Gill-CTR	Gill-shTANK	Kidney-CTR	Kidney-shTANK	Intestine-CTR	Intestine-shTANK
	0.841906	14.7818	0.942579	5.43961	0.88796	1.47539
	1.10879	12.4077	1.00764	4.88631	1.05344	1.43963
	1.07124	10.2646	1.05287	5.65529	1.0586	2.16574
	SVCV-P
	Gill-CTR	Gill-shTANK	Kidney-CTR	Kidney-shTANK	Intestine-CTR	Intestine-shTANK
	1.03298	15.4415	1.01916	8.89526	0.827676	4.91236
	1.28417	16.562	0.886919	7.06703	0.723312	6.61638
	0.753849	16.9672	1.1063	9.28078	1.44901	6.48448
	SVCV-G
	Gill-CTR	Gill-shTANK	Kidney-CTR	Kidney-shTANK	Intestine-CTR	Intestine-shTANK
	0.819188	10.8443	1.13023	7.8588	1.26537	4.96895
	1.26619	11.8401	1.06818	6.09397	0.948128	5.115
	0.914621	11.6318	0.801591	7.66249	0.786498	4.37273
Fig. 3A	0ng TANK	100ng TANK	0ng TANK	100ng TANK	0ng TANK	100ng TANK	0ng TANK	100ng TANK	0ng TANK	100ng TANK	0ng TANK	100ng TANK
	0ng MAVS	0ng MAVS	100ng MAVS	100ng MAVS	0ng IKKε	0ng IKKε	100ng IKKε	100ng IKKε	0ng TBK1	0ng TBK1	100ng TBK1	100ng TBK1
	0.896065	0.311642	51.2989	193.34	0.966568	1.73991	0.629512	5.11988	0.880162	2.52943	48.185	52.1385
	0.910523	0.408014	55.6159	255.131	1.07894	2.01742	0.748768	5.76335	1.13847	2.66415	53.1493	47.7592
	1.15295	0.338069	44.8029	157.7	0.902721	1.85637	0.663248	4.92095	0.932091	2.72478	57.8672	41.3697
	1.04046	0.394634	43.4756	184.595	1.05177	1.62936	0.758925	5.29192	1.04928	2.61381	56.1601	39.2049
Fig. 3B	0ng TANK	100ng TANK	0ng TANK	100ng TANK	0ng TANK	100ng TANK	0ng TANK	100ng TANK	0ng TANK	100ng TANK	0ng TANK	100ng TANK
	0ng MAVS	0ng MAVS	100ng MAVS	100ng MAVS	0ng IKKε	0ng IKKε	100ng IKKε	100ng IKKε	0ng TBK1	0ng TBK1	100ng TBK1	100ng TBK1
	1.05803	0.788055	224.512	404.987	0.947639	1.8541	1.65648	16.4819	0.978118	2.37078	94.5178	64.9539
	0.945117	0.694224	236.799	355.472	1.02449	1.98899	1.8166	17.915	1.05675	2.42294	86.9764	60.7155
	0.985597	0.68582	210.537	462.988	1.02097	1.86217	1.8054	13.9128	0.968762	2.29307	90.2288	52.5926
	1.01125	0.810927	217.106	412.994	1.0069	1.67258	1.76195	14.8517	0.996371	2.48225	92.7462	49.8405
Fig. 3C	DrIFNφ3						bcIFNa
	0ng TANK	200ng TANK	0ng TANK	50ng TANK	100ng TANK	200ng TANK	0ng TANK	200ng TANK	0ng TANK	50ng TANK	100ng TANK	200ng TANK
	0ng IKKε	0ng IKKε	100ng IKKε	100ng IKKε	100ng IKKε	100ng IKKε	0ng IKKε	0ng IKKε	100ng IKKε	100ng IKKε	100ng IKKε	100ng IKKε
	1.05087	2.29746	0.32147	33.821	63.9641	74.0413	0.934244	1.01964	0.833886	8.0333	14.2279	18.7098
	0.98728	2.52105	0.334967	30.8938	71.5165	81.7068	1.00657	0.999795	0.881918	8.45049	14.4547	18.3215
	0.970984	2.63406	0.309215	26.7821	70.1959	87.4384	1.05919	1.09938	0.916607	9.09272	14.9609	19.189
	0.990866	2.48963	0.326305	28.6925	74.2513	78.8803
Fig. 3D	DrIFNφ3						bcIFNa
	0ng TANK	200ng TANK	0ng TANK	50ng TANK	100ng TANK	200ng TANK	0ng TANK	200ng TANK	0ng TANK	50ng TANK	100ng TANK	200ng TANK
	0ng TBK1	0ng TBK1	100ng TBK1	100ng TBK1	100ng TBK1	100ng TBK1	0ng TBK1	0ng TBK1	100ng TBK1	100ng TBK1	100ng TBK1	100ng TBK1
	1.03456	1.13027	50.0041	38.5087	32.1268	37.9731	0.98798	1.11616	27.9886	34.5391	20.0126	29.552
	1.01502	1.20778	56.009	37.2605	37.969	36.7612	0.99965	1.10393	31.6655	29.7202	22.281	27.3599
	0.982993	1.18261	52.4268	34.9665	30.2647	41.9498	1.01679	1.08542	25.4627	28.9472	17.6569	31.6444
	0.967428	1.20666	49.842	35.9827	31.607	40.9676	0.995581	1.10149	27.367	30.0345	18.8514	28.8978
Fig. 3E	eIFN					eViperin
	pcDNA5	IKKε	TANK	IKKε+TANK		pcDNA5	IKKε	TANK	IKKε+TANK
	0.996857	5.23401	2.645	192.523		1.959	5.71277	2.05235	325.453
	0.96864	5.51503	2.01722	206.666		0.672254	6.14084	1.46625	418.826
	1.03563	4.27702	3.18309	186.23		0.759332	6.42004	1.85366	342.92
	eMX1					eISG15
	pcDNA5	IKKε	TANK	IKKε+TANK		pcDNA5	IKKε	TANK	IKKε+TANK
	1.05519	2.04971	1.569	49.9781		1.27105	3.27309	1.63214	146.942
	0.956544	2.49149	1.17445	73.3512		0.956653	4.89716	1.47644	177.624
	0.990748	2.16398	1.30535	60.2879		0.822401	4.14139	1.45281	166.779
	ePKR
	PC	IKKε	TANK	IKKε+TANK
	1.26499	1.41269	1.63821	13.768
	0.820821	1.57716	1.30146	14.6763
	0.963088	1.83881	1.41794	11.3497
Fig. 3F		MOI=0.1			MOI=0.01			MOI=0.001
	pcDNA5	7.51	7.28	7.05	7.21	7.44	7.08	6.78	6.56	6.91
	TANK	6	5.81	6.26	5.61	5.59	5.42	5.29	5.05	4.9
	IKKε	5.65	5.37	5.22	5.32	5.51	5.28	5	4.92	5.14
	IKKε+TANK	3.86	3.99	3.72	3.24	3.22	3.51	2.89	2.72	2.61
Fig. 6D	eIFN
	pcDNA5	IKK	TANK	K418R	K545R	IKK+TANK	K418R+TANK	K545R+TANK
	0.8017	7.43727	3.01335	6.18345	6.31172	126.073	200.63	227.128
	1.98489	5.06181	2.5612	4.79045	4.70867	119.87	172.477	234.363
	0.628421	4.92727	2.30606	7.05166	4.72277	121.332	182.081	229.134
	eISG15
	pcDNA5	IKKε	TANK	K418R	K545R	IKKε+TANK	K418R+TANK	K545R+TANK
	0.945559	5.09004	3.36063	4.16352	3.12907	121.327	153.629	270.028
	1.0871	6.86059	1.45196	4.32076	3.18965	117.243	162.092	254.92
	0.972842	4.59907	1.49099	5.29877	3.3336	135.857	165.57	334.024
	eViperin
	pcDNA5	IKKε	TANK	K418R	K545R	IKKε+TANK	K418R+TANK	K545R+TANK
	0.933174	5.55267	1.95568	7.45314	5.19447	304.21	412.4	623.744
	1.01105	8.10406	2.12552	7.12547	5.25206	368.605	468.184	595.512
	1.0599	7.49378	2.27099	8.22097	4.89138	355.359	404.84	778.932
	eMX1
	pcDNA5	IKKε	TANK	K418R	K545R	IKKε+TANK	K418R+TANK	K545R+TANK
	0.999807	2.30895	1.43048	1.75243	1.45715	28.7266	50.3959	58.2287
	0.969791	2.12711	1.28091	1.3678	2.06746	31.4658	47.0751	60.5692
	1.03135	2.33748	1.14484	2.03463	1.32212	30.4069	44.8	60.8742
Fig. 6E	pcDNA5	IKKε-WT	IKKε-WT+TANK	IKKε-K418R	IKKε-K418R+TANK	IKKε-K545R	IKKε-K545R+TANK
	0.9922	1.92269	31.273	1.7572	103.093	1.47862	115.816
	1.01138	1.92286	31.2045	1.70559	103.688	1.51121	110.524
	0.979293	1.9043	29.3077	1.74663	108.024	1.70394	127.976
	1.01713	1.94071	29.8207	1.79652	107.661	1.81869	126.623
Fig. 6F		MOI=1			MOI=0.1			MOI=0.01
	pcDNA5	6.54	6.6	6.51	6.48	6.51	6.5	6.4	6.48	6.31
	IKKε-WT	6.11	6.04	6.15	6.11	6.18	6.15	6	6.08	5.94
	TANK	6.4	6.34	6.36	6.32	6.34	6.29	6.3	6.34	6.3
	IKKε-K418R	6.04	6.11	6.08	6.15	6.2	6.28	6.11	6.2	6.16
	IKKε-K545R	6.04	6.16	6.04	6.2	6.18	6.23	5.95	6	5.92
	IKKε-WT+TANK	5.64	5.69	5.59	5.6	5.48	5.52	4.95	4.97	5.1
	IKKε-K418R+TANK	5.46	5.48	5.61	4.9	4.95	4.86	4.7	4.78	4.76
	IKKε-K545R+TANK	5.28	5.36	5.43	4.89	4.9	4.82	4.6	4.7	4.62
Fig. 7C	uninfected								SVCV
	pcDNA5	IKKε	TANK	USP46	IKKε+USP46	TANK+USP46	IKKε+TANK	IKKε+TANK+USP46	pcDNA5	IKKε	TANK	USP46	IKKε+USP46	TANK+USP46	IKKε+TANK	IKKε+TANK+USP46
	1.0371	1.34329	0.824847	0.901078	1.05856	1.14886	25.226	57.2461	1.18559	1.63445	1.34247	1.5184	1.75468	1.86378	101.059	121.632
	0.995566	1.26912	0.782749	0.862724	1.01141	1.12205	24.3957	55.2256	1.06557	1.50482	1.24219	1.4013	1.63215	1.70437	94.5136	113.097
	0.96733	1.23165	0.749501	0.83249	0.975914	1.08335	23.7902	53.2109	1.00693	1.41333	1.17155	1.31286	1.54079	1.61293	88.8746	107.116
Fig. 7D	CTR	IKKε	TANK	USP46	IKKε+USP46	TANK+USP46	IKKε+TANK	TANK+IKKε+USP46
	6.65321	6	6.17609	6.17609	5.69897	5.60206	4	3.39794
	6.54407	6.17609	6.39794	6.30103	6	5.39794	4.17609	3.47712
	6.71	6.06	6.25	6.32	5.97	5	4.13	3.29
Fig. 7F	CTR	sheUSP46
	1.13244	0.687284
	0.968317	0.75247
	0.911943	0.64989
Fig. 7G	pcDNA5				IKKε				TANK				IKKε+TANK
	CTR	sh2	CTR-SVCV	sh2-SVCV	CTR	sh2	CTR-SVCV	sh2-SVCV	CTR	sh2	CTR-SVCV	sh2-SVCV	CTR	sh2	CTR-SVCV	sh2-SVCV
	0.916049	0.717268	1.87727	1.5362	3.47354	1.7261	6.13916	3.23292	1.55578	1.75248	2.63976	2.1046	67.0141	19.6771	88.3937	40.6824
	0.975544	0.765896	2.01823	1.41725	3.76873	1.78346	5.7924	3.49113	1.50007	1.58787	2.41859	2.18179	69.1564	22.4681	92.061	38.513
	1.06409	0.747984	1.95534	1.39624	3.75474	1.61852	6.32892	3.51859	1.50596	1.43361	2.50805	1.88188	66.3592	21.8619	82.4048	39.6222
	1.04432	0.709572	2.00931	1.44052	3.83674	1.66599	5.90267	3.36376	1.58791	1.56648	2.31227	2.11669	71.7071	21.0653	91.4802	39.2079
Fig. 7H		pcDNA5	TANK	WT	K418R	K545R	WT+TANK	K418R+TANK	K545R+TANK
	sh-CTR	0.974019	1.2645	1.86724	1.11149	1.29604	21.4263	23.6207	31.4284
		1.02598	1.29152	1.94995	1.2235	1.28543	17.5208	24.0612	31.9436
	sh-USP46	1.02529	1.22539	1.66168	1.69741	1.54853	11.1921	13.673	18.7447
		0.974713	1.27326	1.71027	1.88284	1.65396	11.1145	13.1158	14.0346
Fig. 8A	pcDNA5	IKKε	TANK	IKKε+TANK	IKKε+TANK+M	IKKε+TANK+G	IKKε+TANK+N	IKKε+TANK+P
	0.92521	1.01578	1.01443	112.656	96.1621	107.226	43.7506	12.606
	1.0437	1.10916	1.14564	117.558	101.308	108.939	45.4469	12.8452
	1.03109	1.15699	1.13193	119.53	105.944	110.622	46.875	13.5296
Fig. 8C	pcDNA5	5.83251	5.60206	5.94448
	IKKε+TANK	4.30103	3.98227	4.14613
	IKKε+TANK+P	4.92428	4.79239	5.25527
Fig. 8D	SVCV-N
	pcDNA5	IKKε+TANK	IKKε+TANK+P
	1.01899	0.00104783	0.00274541
	1.05176	0.000961581	0.00325265
	0.933061	0.000752559	0.00291156
	SVCV-G
	pcDNA5	IKKε+TANK	IKKε+TANK+P
	1.17086	0.00284697	0.00553636
	1.02487	0.0031811	0.00480586
	0.833345	0.00315838	0.00455492
	SVCV-M
	pcDNA5	IKKε+TANK	IKKε+TANK+P
	1.05912	0.000480705	0.00181082
	1.01455	0.000686906	0.00171066
	0.93064	0.000624588	0.0015456
Fig. 8E	eIFN
	pcDNA5	IKKε+TANK	IKKε+TANK+P
	1.03605	3.57774	0.500753
	1.07623	3.29617	0.514473
	0.89684	3.8345	0.50415
	ePKR
	pcDNA5	IKKε+TANK	IKKε+TANK+P
	1.03154	1.8219	0.463659
	1.01602	1.6645	0.466873
	0.954138	1.63909	0.462948
	eViperin
	pcDNA5	IKKε+TANK	IKKε+TANK+P
	1.0314	3.00533	0.284074
	1.05671	2.80642	0.254862
	0.917522	3.50586	0.263068
Fig. 8H	pcDNA5	6.14613	6.38021	6.34242
	IKKε	5.47712	5.62325	5.57978
	IKKε+P	6.41497	6.53148	6.5563
	IKKε+△PCD	5.57978	5.60206	5.74819
	IKKε+△CTD	6.25527	6.20412	6.07918
	IKKε+△PND	6.62325	6.57978	6.68124
Fig. 8I	SVCV-N
	pcDNA5	IKKε	IKKε+P	IKKε+△PCD	IKKε+△CTD	IKKε+△PND
	1.01689	0.543819	1.40332	0.56559	1.09229	1.66843
	1.07229	0.528156	1.3795	0.485541	1.23768	1.54606
	0.910823	0.486689	1.38239	0.503914	1.33073	1.27116
	SVCV-G
	pcDNA5	IKKε	IKKε+P	IKKε+△PCD	IKKε+△CTD	IKKε+△PND
	1.01231	0.523684	1.28871	0.512561	1.2709	1.53958
	1.04338	0.511815	1.34356	0.457254	1.06429	1.28614
	0.944301	0.421146	1.14409	0.451757	1.16123	1.27521
	SVCV-M
	pcDNA5	IKKε	IKKε+P	IKKε+△PCD	IKKε+△CTD	IKKε+△PND
	0.939063	0.499387	1.22832	0.480688	1.06416	1.34274
	1.12968	0.468045	1.47457	0.468307	0.912762	1.27596
	0.931256	0.426505	1.05307	0.482706	1.10101	1.22824
Fig. 8J	eIFN
	pcDNA5	IKKε	IKKε+P	IKKε+△PCD	IKKε+△CTD	IKKε+△PND
	1.10506	2.58758	0.502017	2.86364	0.823389	0.587017
	1.06349	2.51542	0.673168	2.80631	0.453219	0.70749
	0.831443	2.32002	0.552198	2.32458	0.497609	0.552189
	ePKR
	pcDNA5	IKKε	IKKε+P	IKKε+△PCD	IKKε+△CTD	IKKε+△PND
	1.0857	6.88063	0.83365	8.07213	0.973973	0.618546
	0.824758	7.78582	0.800694	7.48329	0.748489	0.619428
	1.08955	6.63064	0.751917	6.62924	0.81303	0.682391
	eViperin
	pcDNA5	IKKε	IKKε+P	IKKε+△PCD	IKKε+△CTD	IKKε+△PND
	1.01341	24.8991	0.370853	26.0375	0.48872	0.266285
	0.965771	23.8521	0.318541	26.9731	0.313491	0.284966
	1.02082	25.7248	0.530506	22.7612	0.364151	0.278224
Supplementary Fig.1	Gill	CTR	5.22531	5.24551	5.53148
		shTANK	6.2833	6.26007	6.47712

## Sheet: MS-Fig. 5A-IKKε
Peptide < ProteinMetrics Confidential >	Modification Type(s)	Observed m/z	z	Observed (M+H)	Calc. mass (M+H)	Mass error (ppm)	Starting position	Cleavage	Score	intensity	# of unique peptides	Protein Name	Scan Time
K.LFAVEEMHMNPK[+114.043].Q	K[+114]	520.584	3	1559.74	1559.73	2.2	71	Specific	87.49	36416000	157	>ALO20413.1 IKKepison [Mylopharyngodon piceus]	18.8301
K.LFAVEEMHMNPK[+114.043].Q	K[+114]	780.374	2	1559.74	1559.73	3.8	71	Specific	135.76	30730000	157	>ALO20413.1 IKKepison [Mylopharyngodon piceus]	18.8352
K.LFAVEEM[+15.995]HM[+15.995]NPK[+114.043]QK.V	K[+114], M[+16]*2	616.633	3	1847.89	1847.88	3.9	71	Specific	50.36	9458300	157	>ALO20413.1 IKKepison [Mylopharyngodon piceus]	22.9026
R.QVGEDGRS[+79.966]VYK.L	S[+80]	659.295	2	1317.58	1317.58	-0.4	146	Specific	169.58	3934400	157	>ALO20413.1 IKKepison [Mylopharyngodon piceus]	19.7416
R.SVYK[+114.043]LTDFGAAR.E	K[+114]	721.361	2	1441.72	1441.74	-19.6	153	Specific	76.87	2012200	157	>ALO20413.1 IKKepison [Mylopharyngodon piceus]	38.7733
R.SVYK[+114.043]LTDFGAAR.E	K[+114]	481.257	3	1441.76	1441.74	9.4	153	Specific	445.09	6202800	157	>ALO20413.1 IKKepison [Mylopharyngodon piceus]	39.245
R.SVYK[+114.043]LTDFGAAR.E	K[+114]	721.381	2	1441.76	1441.74	8.2	153	Specific	448.59	19985000	157	>ALO20413.1 IKKepison [Mylopharyngodon piceus]	39.1218
K.TMYK[+114.043]ITTEKPEGAIAGVQK.S	K[+114]	727.054	3	2179.15	2179.14	2.6	235	Specific	499.7	14948000	157	>ALO20413.1 IKKepison [Mylopharyngodon piceus]	32.2262
K.TM[+15.995]YK[+114.043]ITTEKPEGAIAGVQK.S	K[+114], M[+16]	732.388	3	2195.15	2195.14	5.2	235	Specific	256.89	8412000	157	>ALO20413.1 IKKepison [Mylopharyngodon piceus]	29.1337
K.ITTEK[+114.043]PEGAIAGVQK.S	K[+114]	828.457	2	1655.91	1655.9	5.7	239	Specific	171.95	646050000	157	>ALO20413.1 IKKepison [Mylopharyngodon piceus]	24.6792
K.ITTEK[+114.043]PEGAIAGVQK.S	K[+114]	552.639	3	1655.9	1655.9	3.9	239	Specific	341.23	25139000	157	>ALO20413.1 IKKepison [Mylopharyngodon piceus]	24.7696
K.ITTEK[+114.043]PEGAIAGVQK.S	K[+114]	828.456	2	1655.9	1655.9	4.7	239	Specific	545.61	21110000	157	>ALO20413.1 IKKepison [Mylopharyngodon piceus]	24.7747
K.SDEGPIEWSYQLPHCCQLSEGLK[+114.043].T	K[+114]	1367.12	2	2733.24	2733.23	3.6	254	Specific	552.87	61645000	157	>ALO20413.1 IKKepison [Mylopharyngodon piceus]	49.8283
K.SDEGPIEWSYQLPHCCQLSEGLK[+114.043].T	K[+114]	911.751	3	2733.24	2733.23	3.5	254	Specific	707.3	218240000	157	>ALO20413.1 IKKepison [Mylopharyngodon piceus]	49.8195
K.VLNLPPT[+79.966]SPDRPIILISR.K	T[+80]	1041.09	2	2081.16	2081.15	6.2	369	Specific	271.36	7697300	157	>ALO20413.1 IKKepison [Mylopharyngodon piceus]	50.8281
K.TIVGVIHQY[+79.966]LR.I	Y[+80]	689.861	2	1378.72	1378.72	-6.4	419	Specific	78.86	2646800	157	>ALO20413.1 IKKepison [Mylopharyngodon piceus]	39.408
K.FAHEFPDFIDNK[+114.043]K.K	K[+114]	861.421	2	1721.83	1721.83	3.8	487	Specific	280.94	9505600	157	>ALO20413.1 IKKepison [Mylopharyngodon piceus]	42.0662
K.FAHEFPDFIDNK[+114.043]K.K	K[+114]	574.616	3	1721.83	1721.83	2.4	487	Specific	326.49	20266000	157	>ALO20413.1 IKKepison [Mylopharyngodon piceus]	42.0573
K.K[+114.043]LTLIEEDLQR.M	K[+114]	491.278	3	1471.82	1471.81	5	500	Specific	82.4	2635600	157	>ALO20413.1 IKKepison [Mylopharyngodon piceus]	41.863
K.K[+114.043]LTLIEEDLQR.M	K[+114]	491.277	3	1471.82	1471.81	3	500	Specific	274.54	2318400	157	>ALO20413.1 IKKepison [Mylopharyngodon piceus]	41.7101
K.K[+114.043]LTLIEEDLQR.M	K[+114]	491.278	3	1471.82	1471.81	5.9	500	Specific	328.87	2153900	157	>ALO20413.1 IKKepison [Mylopharyngodon piceus]	41.8281
K.K[+114.043]LTLIEEDLQR.M	K[+114]	736.415	2	1471.82	1471.81	7.4	500	Specific	455.18	25336000	157	>ALO20413.1 IKKepison [Mylopharyngodon piceus]	41.6912
K.SIQK[+114.043]MEVLLGK.I	K[+114]	680.389	2	1359.77	1359.77	3.7	542	Specific	187.43	10926000	157	>ALO20413.1 IKKepison [Mylopharyngodon piceus]	20.2148
K.M[+15.995]EVLLGK[+114.043]IVAVHQQYYK.D	K[+114], M[+16]	717.059	3	2149.16	2149.15	7.5	546	Specific	256.99	4427300	157	>ALO20413.1 IKKepison [Mylopharyngodon piceus]	46.9567
K.IVAVHQQYYK[+114.043]DR.V	K[+114]	545.289	3	1633.85	1633.84	4.5	553	Specific	398.13	22763000	157	>ALO20413.1 IKKepison [Mylopharyngodon piceus]	20.5694
R.VTGK[+114.043]LGYNDEQIHK.F	K[+114]	572.631	3	1715.88	1715.87	3.8	565	Specific	342.8	18818000	157	>ALO20413.1 IKKepison [Mylopharyngodon piceus]	21.1137
K.LGY[+79.966]NDEQIHK.F	Y[+80]	648.781	2	1296.55	1296.56	-6.1	569	Specific	144.84	1038700	157	>ALO20413.1 IKKepison [Mylopharyngodon piceus]	22.6622
K.LGYNDEQIHK[+114.043]FEK.L	K[+114]	578.955	3	1734.85	1734.84	4	569	Specific	61.39	20824000	157	>ALO20413.1 IKKepison [Mylopharyngodon piceus]	27.4545
K.LGYNDEQIHK[+114.043]FEK.L	K[+114]	578.957	3	1734.86	1734.84	6.1	569	Specific	164.28	17738000	157	>ALO20413.1 IKKepison [Mylopharyngodon piceus]	28.8948
K.LGYNDEQIHK[+114.043]FEK.L	K[+114]	867.933	2	1734.86	1734.84	8.1	569	Specific	290.92	6048200	157	>ALO20413.1 IKKepison [Mylopharyngodon piceus]	28.7945
K.FEK[+114.043]LNLSSYIK.K	K[+114]	485.936	3	1455.79	1455.78	5.5	579	Specific	345.19	6391700	157	>ALO20413.1 IKKepison [Mylopharyngodon piceus]	48.6095
K.LNLSSY[+79.966]IKK.V	Y[+80]	573.293	2	1145.58	1145.6	-15.3	582	Specific	80.48	109520000	157	>ALO20413.1 IKKepison [Mylopharyngodon piceus]	35.5212
K.LNLSSYIK[+114.043]K.V	K[+114]	590.343	2	1179.68	1179.67	5.2	582	Specific	133.42	127520000	157	>ALO20413.1 IKKepison [Mylopharyngodon piceus]	37.8394
K.LNLSSYIK[+114.043]K.V	K[+114]	590.342	2	1179.68	1179.67	2.2	582	Specific	180.7	15811000	157	>ALO20413.1 IKKepison [Mylopharyngodon piceus]	38.0721
K.LNLSSYIK[+114.043]K.V	K[+114]	590.343	2	1179.68	1179.67	4.9	582	Specific	338.98	15811000	157	>ALO20413.1 IKKepison [Mylopharyngodon piceus]	37.7645
K.T[+79.966]LFKDDCLQK.Y	T[+80]	645.79	2	1290.57	1290.58	-5.7	593	Specific	157.41	39857000	157	>ALO20413.1 IKKepison [Mylopharyngodon piceus]	36.4272
K.T[+79.966]LFKDDCLQK.Y	T[+80]	645.79	2	1290.57	1290.58	-4.8	593	Specific	201.2	41545000	157	>ALO20413.1 IKKepison [Mylopharyngodon piceus]	36.3262
K.T[+79.966]LFKDDCLQK.Y	T[+80]	645.79	2	1290.57	1290.58	-5.7	593	Specific	279.35	39857000	157	>ALO20413.1 IKKepison [Mylopharyngodon piceus]	36.4247
K.T[+79.966]LFKDDCLQK.Y	T[+80]	645.79	2	1290.57	1290.58	-5.7	593	Specific	290.11	39857000	157	>ALO20413.1 IKKepison [Mylopharyngodon piceus]	36.426
K.TLFKDDCLQK[+114.043].Y	K[+114]	442.227	3	1324.67	1324.66	6.6	593	Specific	307.38	26989000	157	>ALO20413.1 IKKepison [Mylopharyngodon piceus]	29.6417
K.TLFK[+114.043]DDCLQK.Y	K[+114]	442.225	3	1324.66	1324.66	3.2	593	Specific	326.91	26989000	157	>ALO20413.1 IKKepison [Mylopharyngodon piceus]	29.9072
K.TLFKDDCLQK[+114.043].Y	K[+114]	662.836	2	1324.66	1324.66	5.8	593	Specific	348.86	76989000	157	>ALO20413.1 IKKepison [Mylopharyngodon piceus]	29.5724
K.TLFK[+114.043]DDCLQK.Y	K[+114]	662.833	2	1324.66	1324.66	1.9	593	Specific	452.07	76989000	157	>ALO20413.1 IKKepison [Mylopharyngodon piceus]	29.8673
K.YQDVLMAAGS[+79.966]WNR.V	S[+80]	795.851	2	1590.69	1590.68	11.1	603	Specific	244.74	6154000	157	>ALO20413.1 IKKepison [Mylopharyngodon piceus]	32.296
K.Y[+79.966]QDVLM[+15.995]AAGSWNR.V	M[+16], Y[+80]	803.838	2	1606.67	1606.67	-1.5	603	Specific	50.57	38301000	157	>ALO20413.1 IKKepison [Mylopharyngodon piceus]	44.7897
K.Y[+79.966]QDVLM[+15.995]AAGSWNR.V	M[+16], Y[+80]	803.838	2	1606.67	1606.67	-1.5	603	Specific	59.27	11454000	157	>ALO20413.1 IKKepison [Mylopharyngodon piceus]	44.775
K.Y[+79.966]QDVLM[+15.995]AAGSWNR.V	M[+16], Y[+80]	803.838	2	1606.67	1606.67	-2.5	603	Specific	171.89	38301000	157	>ALO20413.1 IKKepison [Mylopharyngodon piceus]	44.7438
K.Y[+79.966]QDVLM[+15.995]AAGSWNR.V	M[+16], Y[+80]	803.838	2	1606.67	1606.67	-1.9	603	Specific	253.46	216010000	157	>ALO20413.1 IKKepison [Mylopharyngodon piceus]	44.6008
K.Y[+79.966]QDVLM[+15.995]AAGSWNR.V	M[+16], Y[+80]	803.838	2	1606.67	1606.67	-1.9	603	Specific	274.42	66125000	157	>ALO20413.1 IKKepison [Mylopharyngodon piceus]	44.6047
K.Y[+79.966]QDVLM[+15.995]AAGSWNR.V	M[+16], Y[+80]	803.838	2	1606.67	1606.67	-1.9	603	Specific	279.02	25034000	157	>ALO20413.1 IKKepison [Mylopharyngodon piceus]	44.6312
K.Y[+79.966]QDVLM[+15.995]AAGSWNR.V	M[+16], Y[+80]	803.838	2	1606.67	1606.67	-1.9	603	Specific	301.47	25034000	157	>ALO20413.1 IKKepison [Mylopharyngodon piceus]	44.6325
R.MGDLHVCEAQQNK[+114.043].V	K[+114]	793.855	2	1586.7	1586.7	-1.1	635	Specific	5.79	6796200	157	>ALO20413.1 IKKepison [Mylopharyngodon piceus]	22.4376
R.MGDLHVCEAQQNK[+114.043].V	K[+114]	793.859	2	1586.71	1586.7	4	635	Specific	125.34	41579000	157	>ALO20413.1 IKKepison [Mylopharyngodon piceus]	22.0119
R.MGDLHVCEAQQNK[+114.043].V	K[+114]	793.861	2	1586.71	1586.7	5.7	635	Specific	325.47	41579000	157	>ALO20413.1 IKKepison [Mylopharyngodon piceus]	22.3068
R.M[+15.995]GDLHVCEAQQNK[+114.043].V	K[+114], M[+16]	534.905	3	1602.7	1602.7	0.9	635	Specific	30.04	88762000	157	>ALO20413.1 IKKepison [Mylopharyngodon piceus]	18.9383
R.MGDLHVCEAQQNK[+114.043]VLDR.A	K[+114]	518.255	4	2070	2069.99	5.3	635	Specific	124.91	22395000	157	>ALO20413.1 IKKepison [Mylopharyngodon piceus]	29.1803
R.MGDLHVCEAQQNK[+114.043]VLDR.A	K[+114]	1035.5	2	2070	2069.99	5.9	635	Specific	278.81	7482000	157	>ALO20413.1 IKKepison [Mylopharyngodon piceus]	29.2199
R.MGDLHVCEAQQNK[+114.043]VLDR.A	K[+114]	690.671	3	2070	2069.99	6.7	635	Specific	383.57	29294000	157	>ALO20413.1 IKKepison [Mylopharyngodon piceus]	29.2091
R.M[+15.995]GDLHVCEAQQNK[+114.043]VLDR.A	K[+114], M[+16]	696	3	2085.99	2085.98	2.7	635	Specific	392.6	26437000	157	>ALO20413.1 IKKepison [Mylopharyngodon piceus]	25.0671
R.LK[+114.043]DEM[+15.995]EAVAR.E	K[+114], M[+16]	646.324	2	1291.64	1291.63	7.3	682	Specific	144.76	10598000	157	>ALO20413.1 IKKepison [Mylopharyngodon piceus]	18.3228
R.ANYLWSLDDVLGQGATASVYK.A		757.719	3	2271.14	2271.13	5.9	6	Specific	295.31	5020100	157	>ALO20413.1 IKKepison [Mylopharyngodon piceus]	53.3839
R.ANYLWSLDDVLGQGATASVYK.A		757.719	3	2271.14	2271.13	5.3	6	Specific	426.41	8910800	157	>ALO20413.1 IKKepison [Mylopharyngodon piceus]	53.4168
R.ANYLWSLDDVLGQGATASVYK.A		1136.08	2	2271.14	2271.13	6.4	6	Specific	739.61	125530000	157	>ALO20413.1 IKKepison [Mylopharyngodon piceus]	53.3748
K.KTGELVAVK.V		472.794	2	944.581	944.577	4	31	Specific	226	0	157	>ALO20413.1 IKKepison [Mylopharyngodon piceus]	21.0559
K.KTGELVAVK.V		472.794	2	944.582	944.577	4.2	31	Specific	252.24	8123400	157	>ALO20413.1 IKKepison [Mylopharyngodon piceus]	21.1651
K.KTGELVAVK.V		472.794	2	944.581	944.577	3.5	31	Specific	263.6	0	157	>ALO20413.1 IKKepison [Mylopharyngodon piceus]	21.1301
K.KTGELVAVK.V		472.793	2	944.579	944.577	1.4	31	Specific	277.78	47753000	157	>ALO20413.1 IKKepison [Mylopharyngodon piceus]	20.7737
K.KTGELVAVK.V		315.531	3	944.579	944.577	1.8	31	Specific	317.16	8563800	157	>ALO20413.1 IKKepison [Mylopharyngodon piceus]	20.8261
K.KTGELVAVK.V		472.793	2	944.579	944.577	1.4	31	Specific	350.96	0	157	>ALO20413.1 IKKepison [Mylopharyngodon piceus]	20.7725
K.KTGELVAVK.V		472.794	2	944.581	944.577	4	31	Specific	358.96	3597600000	157	>ALO20413.1 IKKepison [Mylopharyngodon piceus]	21.0547
K.KTGELVAVK.V		315.531	3	944.579	944.577	1.7	31	Specific	397.62	0	157	>ALO20413.1 IKKepison [Mylopharyngodon piceus]	20.792
K.KTGELVAVK.V		472.794	2	944.581	944.577	4	31	Specific	416.92	3597600000	157	>ALO20413.1 IKKepison [Mylopharyngodon piceus]	21.0534
K.KTGELVAVK.V		472.795	2	944.583	944.577	5.9	31	Specific	423.7	143160000	157	>ALO20413.1 IKKepison [Mylopharyngodon piceus]	21.2587
K.KTGELVAVK.V		472.793	2	944.578	944.577	0.8	31	Specific	449.72	3597600000	157	>ALO20413.1 IKKepison [Mylopharyngodon piceus]	20.7408
K.KTGELVAVK.V		315.531	3	944.578	944.577	1	31	Specific	484.88	205120000	157	>ALO20413.1 IKKepison [Mylopharyngodon piceus]	20.7471
K.KTGELVAVK.V		472.793	2	944.579	944.577	1.4	31	Specific	517.29	3597600000	157	>ALO20413.1 IKKepison [Mylopharyngodon piceus]	20.7876
K.KTGELVAVKVFNLASYNRPYEVQM[+15.995]R.E	M[+16]	732.896	4	2928.56	2928.54	7.5	31	Specific	38.47	4740400	157	>ALO20413.1 IKKepison [Mylopharyngodon piceus]	48.8263
K.TGELVAVK.V		408.746	2	816.486	816.482	3.7	32	Specific	175.03	4813600	157	>ALO20413.1 IKKepison [Mylopharyngodon piceus]	26.3181
K.TGELVAVK.V		408.747	2	816.487	816.482	5.8	32	Specific	276.27	4144700	157	>ALO20413.1 IKKepison [Mylopharyngodon piceus]	29.4282
K.TGELVAVK.V		816.488	1	816.488	816.482	6.7	32	Specific	282.37	28956000	157	>ALO20413.1 IKKepison [Mylopharyngodon piceus]	28.1548
K.TGELVAVK.V		408.747	2	816.486	816.482	3.9	32	Specific	297.98	5508900	157	>ALO20413.1 IKKepison [Mylopharyngodon piceus]	25.9513
K.TGELVAVK.V		816.484	1	816.484	816.482	1.9	32	Specific	336.93	21484000	157	>ALO20413.1 IKKepison [Mylopharyngodon piceus]	20.8912
K.TGELVAVK.V		408.748	2	816.488	816.482	6.7	32	Specific	363.97	1496600	157	>ALO20413.1 IKKepison [Mylopharyngodon piceus]	28.7624
K.TGELVAVK.V		408.747	2	816.487	816.482	5.8	32	Specific	452.32	4911400000	157	>ALO20413.1 IKKepison [Mylopharyngodon piceus]	27.1317
K.TGELVAVK.V		408.746	2	816.485	816.482	2.8	32	Specific	464.61	4911400000	157	>ALO20413.1 IKKepison [Mylopharyngodon piceus]	26.8703
K.TGELVAVK.V		408.747	2	816.487	816.482	5.4	32	Specific	465.19	4911400000	157	>ALO20413.1 IKKepison [Mylopharyngodon piceus]	27.4013
K.TGELVAVK.V		408.747	2	816.487	816.482	5.4	32	Specific	499.75	4911400000	157	>ALO20413.1 IKKepison [Mylopharyngodon piceus]	25.7554
K.TGELVAVK.V		408.746	2	816.486	816.482	3.7	32	Specific	513.4	4911400000	157	>ALO20413.1 IKKepison [Mylopharyngodon piceus]	26.3088
K.TGELVAVK.V		408.746	2	816.485	816.482	2.5	32	Specific	521.26	4911400000	157	>ALO20413.1 IKKepison [Mylopharyngodon piceus]	26.0448
K.TGELVAVK.V		408.746	2	816.485	816.482	3	32	Specific	525.93	4911400000	157	>ALO20413.1 IKKepison [Mylopharyngodon piceus]	26.5731
K.TGELVAVK.V		816.484	1	816.484	816.482	1.6	32	Specific	541.85	7998800000	157	>ALO20413.1 IKKepison [Mylopharyngodon piceus]	26.7676
K.TGELVAVK.V		816.488	1	816.488	816.482	6.6	32	Specific	544.66	7998800000	157	>ALO20413.1 IKKepison [Mylopharyngodon piceus]	27.2478
K.TGELVAVK.V		816.485	1	816.485	816.482	3.4	32	Specific	548.28	7998800000	157	>ALO20413.1 IKKepison [Mylopharyngodon piceus]	27.6859
K.TGELVAVK.V		816.484	1	816.484	816.482	1.6	32	Specific	566.21	7998800000	157	>ALO20413.1 IKKepison [Mylopharyngodon piceus]	26.7651
K.TGELVAVK.V		816.485	1	816.485	816.482	3.3	32	Specific	604.01	0	157	>ALO20413.1 IKKepison [Mylopharyngodon piceus]	26.0057
K.TGELVAVK.V		408.747	2	816.486	816.482	4	32	Specific	640.55	4911400000	157	>ALO20413.1 IKKepison [Mylopharyngodon piceus]	25.4745
K.TGELVAVKVFNLASYNRPYEVQM[+15.995]R.E	M[+16]	700.87	4	2800.46	2800.45	4.1	32	Specific	391.11	17545000	157	>ALO20413.1 IKKepison [Mylopharyngodon piceus]	49.9881
K.TGELVAVKVFNLASYNRPYEVQM[+15.995]R.E	M[+16]	934.159	3	2800.46	2800.45	6	32	Specific	521.63	27933000	157	>ALO20413.1 IKKepison [Mylopharyngodon piceus]	49.9802
K.VFNLASYNR.P		542.274	2	1083.54	1083.56	-16.1	40	Specific	159.57	8118400	157	>ALO20413.1 IKKepison [Mylopharyngodon piceus]	41.5673
K.VFNLASYNR.P		542.285	2	1083.56	1083.56	3.9	40	Specific	301.74	572940000	157	>ALO20413.1 IKKepison [Mylopharyngodon piceus]	40.6536
K.VFNLASYNR.P		542.284	2	1083.56	1083.56	2.5	40	Specific	450.92	385500000	157	>ALO20413.1 IKKepison [Mylopharyngodon piceus]	40.3445
K.VFNLASYNR.P		542.284	2	1083.56	1083.56	2	40	Specific	470.6	572940000	157	>ALO20413.1 IKKepison [Mylopharyngodon piceus]	40.3572
K.VFNLASYNR.P		542.284	2	1083.56	1083.56	2.9	40	Specific	476.73	0	157	>ALO20413.1 IKKepison [Mylopharyngodon piceus]	40.5257
K.VFNLASYNRPYEVQMR.E		993.997	2	1986.99	1986.99	0.4	40	Specific	185.64	139770000	157	>ALO20413.1 IKKepison [Mylopharyngodon piceus]	48.5439
K.VFNLASYNRPYEVQMR.E		993.999	2	1986.99	1986.99	3.1	40	Specific	202.61	69018000	157	>ALO20413.1 IKKepison [Mylopharyngodon piceus]	47.4316
K.VFNLASYNRPYEVQMR.E		994.004	2	1987	1986.99	7.1	40	Specific	245.52	12666000	157	>ALO20413.1 IKKepison [Mylopharyngodon piceus]	45.9898
K.VFNLASYNRPYEVQMR.E		994.001	2	1986.99	1986.99	4.6	40	Specific	248.16	7476000	157	>ALO20413.1 IKKepison [Mylopharyngodon piceus]	45.5717
K.VFNLASYNRPYEVQMR.E		994	2	1986.99	1986.99	3.5	40	Specific	367.42	2334900000	157	>ALO20413.1 IKKepison [Mylopharyngodon piceus]	47.6182
K.VFNLASYNRPYEVQMR.E		663.004	3	1987	1986.99	5.5	40	Specific	401.33	9684100	157	>ALO20413.1 IKKepison [Mylopharyngodon piceus]	39.2849
K.VFNLASYNRPYEVQMR.E		993.998	2	1986.99	1986.99	1.9	40	Specific	407.98	2334900000	157	>ALO20413.1 IKKepison [Mylopharyngodon piceus]	47.9
K.VFNLASYNRPYEVQMR.E		994.005	2	1987	1986.99	9	40	Specific	445.95	69018000	157	>ALO20413.1 IKKepison [Mylopharyngodon piceus]	47.3328
K.VFNLASYNRPYEVQMR.E		994.005	2	1987	1986.99	9	40	Specific	447.8	69018000	157	>ALO20413.1 IKKepison [Mylopharyngodon piceus]	47.3378
K.VFNLASYNRPYEVQMR.E		994.005	2	1987	1986.99	9	40	Specific	459.37	2334900000	157	>ALO20413.1 IKKepison [Mylopharyngodon piceus]	47.3391
K.VFNLASYNRPYEVQMR.E		994.005	2	1987	1986.99	9	40	Specific	487.97	2334900000	157	>ALO20413.1 IKKepison [Mylopharyngodon piceus]	47.3353
K.VFNLASYNRPYEVQMR.E		994.005	2	1987	1986.99	9	40	Specific	491.41	2334900000	157	>ALO20413.1 IKKepison [Mylopharyngodon piceus]	47.3366
K.VFNLASYNRPYEVQMR.E		663.001	3	1986.99	1986.99	2.2	40	Specific	500.5	23858000	157	>ALO20413.1 IKKepison [Mylopharyngodon piceus]	45.5666
K.VFNLASYNRPYEVQMR.E		663.004	3	1987	1986.99	6.6	40	Specific	500.65	0	157	>ALO20413.1 IKKepison [Mylopharyngodon piceus]	47.8205
K.VFNLASYNRPYEVQMR.E		663.003	3	1986.99	1986.99	4.7	40	Specific	530.24	10438000	157	>ALO20413.1 IKKepison [Mylopharyngodon piceus]	47.7683
K.VFNLASYNRPYEVQMR.E		663.002	3	1986.99	1986.99	3.5	40	Specific	546.7	0	157	>ALO20413.1 IKKepison [Mylopharyngodon piceus]	47.5559
K.VFNLASYNRPYEVQMR.E		663.005	3	1987	1986.99	8.2	40	Specific	564.46	28233000	157	>ALO20413.1 IKKepison [Mylopharyngodon piceus]	45.9784
K.VFNLASYNRPYEVQMR.E		663.002	3	1986.99	1986.99	3.3	40	Specific	565.3	8168000	157	>ALO20413.1 IKKepison [Mylopharyngodon piceus]	47.606
K.VFNLASYNRPYEVQMR.E		663.004	3	1987	1986.99	6.5	40	Specific	612.19	0	157	>ALO20413.1 IKKepison [Mylopharyngodon piceus]	47.2702
K.VFNLASYNRPYEVQM[+15.995]R.E	M[+16]	668.335	3	2002.99	2002.98	4.5	40	Specific	42.07	16850000	157	>ALO20413.1 IKKepison [Mylopharyngodon piceus]	41.6512
K.VFNLASYNRPYEVQM[+15.995]R.E	M[+16]	668.335	3	2002.99	2002.98	5.5	40	Specific	63.34	7747300	157	>ALO20413.1 IKKepison [Mylopharyngodon piceus]	45.0076
K.VFNLASYNRPYEVQM[+15.995]R.E	M[+16]	1001.99	2	2002.98	2002.98	-1	40	Specific	86.52	6290200	157	>ALO20413.1 IKKepison [Mylopharyngodon piceus]	47.7589
K.VFNLASYNRPYEVQM[+15.995]R.E	M[+16]	1002	2	2002.99	2002.98	2.6	40	Specific	142.9	3556300000	157	>ALO20413.1 IKKepison [Mylopharyngodon piceus]	42.5264
K.VFNLASYNRPYEVQM[+15.995]R.E	M[+16]	668.334	3	2002.99	2002.98	3.1	40	Specific	153.65	40262000	157	>ALO20413.1 IKKepison [Mylopharyngodon piceus]	42.9105
K.VFNLASYNRPYEVQM[+15.995]R.E	M[+16]	501.503	4	2002.99	2002.98	5.5	40	Specific	168.32	5306100	157	>ALO20413.1 IKKepison [Mylopharyngodon piceus]	34.151
K.VFNLASYNRPYEVQM[+15.995]R.E	M[+16]	668.337	3	2002.99	2002.98	7.3	40	Specific	184.61	8563800	157	>ALO20413.1 IKKepison [Mylopharyngodon piceus]	47.8876
K.VFNLASYNRPYEVQM[+15.995]R.E	M[+16]	668.337	3	2002.99	2002.98	7.3	40	Specific	185.48	10983000	157	>ALO20413.1 IKKepison [Mylopharyngodon piceus]	34.1369
K.VFNLASYNRPYEVQM[+15.995]R.E	M[+16]	1002	2	2002.99	2002.98	5.2	40	Specific	199.09	14952000	157	>ALO20413.1 IKKepison [Mylopharyngodon piceus]	40.9399
K.VFNLASYNRPYEVQM[+15.995]R.E	M[+16]	668.334	3	2002.99	2002.98	3.6	40	Specific	222.79	24803000	157	>ALO20413.1 IKKepison [Mylopharyngodon piceus]	43.4747
K.VFNLASYNRPYEVQM[+15.995]R.E	M[+16]	1002	2	2002.99	2002.98	4.2	40	Specific	227.1	3556300000	157	>ALO20413.1 IKKepison [Mylopharyngodon piceus]	42.3569
K.VFNLASYNRPYEVQM[+15.995]R.E	M[+16]	668.334	3	2002.99	2002.98	2.9	40	Specific	229.66	27353000	157	>ALO20413.1 IKKepison [Mylopharyngodon piceus]	40.2925
K.VFNLASYNRPYEVQM[+15.995]R.E	M[+16]	1002	2	2002.99	2002.98	3.1	40	Specific	232.29	86368000	157	>ALO20413.1 IKKepison [Mylopharyngodon piceus]	44.6172
K.VFNLASYNRPYEVQM[+15.995]R.E	M[+16]	668.336	3	2002.99	2002.98	6.5	40	Specific	233.63	8563800	157	>ALO20413.1 IKKepison [Mylopharyngodon piceus]	46.9529
K.VFNLASYNRPYEVQM[+15.995]R.E	M[+16]	668.335	3	2002.99	2002.98	4.6	40	Specific	246.33	17262000	157	>ALO20413.1 IKKepison [Mylopharyngodon piceus]	44.6882
K.VFNLASYNRPYEVQM[+15.995]R.E	M[+16]	668.333	3	2002.99	2002.98	2.5	40	Specific	253.65	40262000	157	>ALO20413.1 IKKepison [Mylopharyngodon piceus]	42.987
K.VFNLASYNRPYEVQM[+15.995]R.E	M[+16]	668.335	3	2002.99	2002.98	5.2	40	Specific	254.62	152970000	157	>ALO20413.1 IKKepison [Mylopharyngodon piceus]	44.7693
K.VFNLASYNRPYEVQM[+15.995]R.E	M[+16]	668.335	3	2002.99	2002.98	4.5	40	Specific	259.65	0	157	>ALO20413.1 IKKepison [Mylopharyngodon piceus]	43.4843
K.VFNLASYNRPYEVQM[+15.995]R.E	M[+16]	1002	2	2002.99	2002.98	3.4	40	Specific	268.58	3556300000	157	>ALO20413.1 IKKepison [Mylopharyngodon piceus]	42.8864
K.VFNLASYNRPYEVQM[+15.995]R.E	M[+16]	668.332	3	2002.98	2002.98	0.1	40	Specific	281.44	7694300	157	>ALO20413.1 IKKepison [Mylopharyngodon piceus]	46.4877
K.VFNLASYNRPYEVQM[+15.995]R.E	M[+16]	1002	2	2002.99	2002.98	3	40	Specific	289.55	3556300000	157	>ALO20413.1 IKKepison [Mylopharyngodon piceus]	42.6142
K.VFNLASYNRPYEVQM[+15.995]R.E	M[+16]	1002	2	2002.99	2002.98	2.7	40	Specific	294.58	3556300000	157	>ALO20413.1 IKKepison [Mylopharyngodon piceus]	43.4467
K.VFNLASYNRPYEVQM[+15.995]R.E	M[+16]	668.336	3	2002.99	2002.98	6.2	40	Specific	295.82	30701000	157	>ALO20413.1 IKKepison [Mylopharyngodon piceus]	40.8995
K.VFNLASYNRPYEVQM[+15.995]R.E	M[+16]	668.332	3	2002.98	2002.98	0.5	40	Specific	297.86	0	157	>ALO20413.1 IKKepison [Mylopharyngodon piceus]	43.2035
K.VFNLASYNRPYEVQM[+15.995]R.E	M[+16]	668.337	3	2003	2002.98	7.9	40	Specific	299.78	8563800	157	>ALO20413.1 IKKepison [Mylopharyngodon piceus]	47.2336
K.VFNLASYNRPYEVQM[+15.995]R.E	M[+16]	668.333	3	2002.99	2002.98	2.5	40	Specific	302.58	0	157	>ALO20413.1 IKKepison [Mylopharyngodon piceus]	42.9246
K.VFNLASYNRPYEVQM[+15.995]R.E	M[+16]	668.334	3	2002.99	2002.98	4.1	40	Specific	325.47	0	157	>ALO20413.1 IKKepison [Mylopharyngodon piceus]	42.63
K.VFNLASYNRPYEVQM[+15.995]R.E	M[+16]	668.335	3	2002.99	2002.98	5.5	40	Specific	331.78	16850000	157	>ALO20413.1 IKKepison [Mylopharyngodon piceus]	41.9319
K.VFNLASYNRPYEVQM[+15.995]R.E	M[+16]	1001.99	2	2002.98	2002.98	0.8	40	Specific	350.53	3556300000	157	>ALO20413.1 IKKepison [Mylopharyngodon piceus]	43.1693
K.VFNLASYNRPYEVQM[+15.995]R.E	M[+16]	668.335	3	2002.99	2002.98	5.7	40	Specific	353.97	152970000	157	>ALO20413.1 IKKepison [Mylopharyngodon piceus]	44.4332
K.VFNLASYNRPYEVQM[+15.995]R.E	M[+16]	501.501	4	2002.98	2002.98	0.8	40	Specific	379.35	19711000	157	>ALO20413.1 IKKepison [Mylopharyngodon piceus]	42.5836
K.VFNLASYNRPYEVQM[+15.995]R.E	M[+16]	668.335	3	2002.99	2002.98	4.6	40	Specific	402.92	0	157	>ALO20413.1 IKKepison [Mylopharyngodon piceus]	42.3531
R.PYEVQMR.E		461.729	2	922.45	922.445	5.4	49	Specific	387.82	180280000	157	>ALO20413.1 IKKepison [Mylopharyngodon piceus]	26.4357
R.PYEVQMR.E		461.727	2	922.447	922.445	2.3	49	Specific	395.32	180280000	157	>ALO20413.1 IKKepison [Mylopharyngodon piceus]	26.7136
R.PYEVQM[+15.995]R.E	M[+16]	469.724	2	938.442	938.44	1.8	49	Specific	315.1	135540000	157	>ALO20413.1 IKKepison [Mylopharyngodon piceus]	19.5686
R.PYEVQM[+15.995]R.E	M[+16]	469.724	2	938.44	938.44	-0.2	49	Specific	316.03	7513000	157	>ALO20413.1 IKKepison [Mylopharyngodon piceus]	19.2657
R.PYEVQM[+15.995]R.E	M[+16]	469.724	2	938.442	938.44	1.5	49	Specific	384.02	135540000	157	>ALO20413.1 IKKepison [Mylopharyngodon piceus]	19.3086
R.EFEVLQR.L		460.748	2	920.488	920.484	4.5	56	Specific	235.47	307990000	157	>ALO20413.1 IKKepison [Mylopharyngodon piceus]	37.7881
R.EFEVLQR.L		460.748	2	920.488	920.484	5.1	56	Specific	296.81	1361800	157	>ALO20413.1 IKKepison [Mylopharyngodon piceus]	41.5534
R.EFEVLQR.L		460.748	2	920.488	920.484	4.6	56	Specific	302.87	0	157	>ALO20413.1 IKKepison [Mylopharyngodon piceus]	43.5042
R.EFEVLQR.L		460.748	2	920.49	920.484	6.5	56	Specific	355.31	307990000	157	>ALO20413.1 IKKepison [Mylopharyngodon piceus]	37.5492
R.EFEVLQR.L		460.75	2	920.492	920.484	8.7	56	Specific	368.85	5740500	157	>ALO20413.1 IKKepison [Mylopharyngodon piceus]	39.4737
R.EFEVLQR.L		460.748	2	920.49	920.484	6.5	56	Specific	376.54	5740500	157	>ALO20413.1 IKKepison [Mylopharyngodon piceus]	39.8115
R.EFEVLQR.L		460.748	2	920.49	920.484	6.5	56	Specific	432.33	5404700000	157	>ALO20413.1 IKKepison [Mylopharyngodon piceus]	37.522
R.EFEVLQR.L		460.748	2	920.489	920.484	5.3	56	Specific	442.89	5404700000	157	>ALO20413.1 IKKepison [Mylopharyngodon piceus]	37.2432
R.EFEVLQR.L		460.749	2	920.49	920.484	7.4	56	Specific	444.83	5404700000	157	>ALO20413.1 IKKepison [Mylopharyngodon piceus]	36.9617
R.EFEVLQR.L		460.747	2	920.487	920.484	4.1	56	Specific	445.11	5404700000	157	>ALO20413.1 IKKepison [Mylopharyngodon piceus]	36.4121
R.EFEVLQR.L		460.749	2	920.491	920.484	8	56	Specific	453.13	5404700000	157	>ALO20413.1 IKKepison [Mylopharyngodon piceus]	36.6823
R.EFEVLQR.L		920.486	1	920.486	920.484	2.3	56	Specific	457.7	0	157	>ALO20413.1 IKKepison [Mylopharyngodon piceus]	36.3057
R.EFEVLQR.L		460.748	2	920.488	920.484	4.7	56	Specific	460.85	39919000	157	>ALO20413.1 IKKepison [Mylopharyngodon piceus]	38.2591
R.EFEVLQR.L		460.748	2	920.489	920.484	5.6	56	Specific	482.7	45826000	157	>ALO20413.1 IKKepison [Mylopharyngodon piceus]	36.2484
R.EFEVLQR.L		460.749	2	920.49	920.484	6.8	56	Specific	496.24	5404700000	157	>ALO20413.1 IKKepison [Mylopharyngodon piceus]	36.1268
R.EFEVLQR.L		920.489	1	920.489	920.484	6.1	56	Specific	518.39	5495800000	157	>ALO20413.1 IKKepison [Mylopharyngodon piceus]	37.3111
R.LNHINIVK.L		475.796	2	950.584	950.578	6.4	63	Specific	82.91	78696000	157	>ALO20413.1 IKKepison [Mylopharyngodon piceus]	26.4977
R.LNHINIVK.L		475.796	2	950.584	950.578	6.4	63	Specific	97.08	50195000	157	>ALO20413.1 IKKepison [Mylopharyngodon piceus]	24.2527
R.LNHINIVK.L		475.796	2	950.584	950.578	6.2	63	Specific	178.87	78696000	157	>ALO20413.1 IKKepison [Mylopharyngodon piceus]	27.1025
R.LNHINIVK.L		475.796	2	950.584	950.578	6.5	63	Specific	225.21	50195000	157	>ALO20413.1 IKKepison [Mylopharyngodon piceus]	24.5111
R.LNHINIVK.L		317.532	3	950.581	950.578	2.5	63	Specific	269.37	1833500	157	>ALO20413.1 IKKepison [Mylopharyngodon piceus]	29.9977
R.LNHINIVK.L		475.796	2	950.584	950.578	5.8	63	Specific	280.96	50195000	157	>ALO20413.1 IKKepison [Mylopharyngodon piceus]	24.2259
R.LNHINIVK.L		317.533	3	950.583	950.578	4.9	63	Specific	291.79	2663200	157	>ALO20413.1 IKKepison [Mylopharyngodon piceus]	27.3438
R.LNHINIVK.L		475.794	2	950.58	950.578	2	63	Specific	338.84	0	157	>ALO20413.1 IKKepison [Mylopharyngodon piceus]	25.5431
R.LNHINIVK.L		475.795	2	950.582	950.578	3.8	63	Specific	342.69	11117000	157	>ALO20413.1 IKKepison [Mylopharyngodon piceus]	24.9941
R.LNHINIVK.L		317.533	3	950.584	950.578	6.5	63	Specific	377.71	0	157	>ALO20413.1 IKKepison [Mylopharyngodon piceus]	27.1942
R.LNHINIVK.L		475.795	2	950.582	950.578	3.9	63	Specific	380.58	0	157	>ALO20413.1 IKKepison [Mylopharyngodon piceus]	25.9295
R.LNHINIVK.L		475.794	2	950.58	950.578	1.9	63	Specific	382.24	27182000	157	>ALO20413.1 IKKepison [Mylopharyngodon piceus]	25.5921
R.LNHINIVK.L		317.532	3	950.582	950.578	3.5	63	Specific	383.76	15838000	157	>ALO20413.1 IKKepison [Mylopharyngodon piceus]	25.5418
R.LNHINIVK.L		475.794	2	950.58	950.578	2.4	63	Specific	386.97	6342400000	157	>ALO20413.1 IKKepison [Mylopharyngodon piceus]	26.1359
R.LNHINIVK.L		475.795	2	950.584	950.578	5.7	63	Specific	391.31	0	157	>ALO20413.1 IKKepison [Mylopharyngodon piceus]	26.4626
R.LNHINIVK.L		475.794	2	950.581	950.578	3.3	63	Specific	392.79	4761700	157	>ALO20413.1 IKKepison [Mylopharyngodon piceus]	26.294
R.LNHINIVK.L		317.531	3	950.579	950.578	1.3	63	Specific	429.5	0	157	>ALO20413.1 IKKepison [Mylopharyngodon piceus]	23.1387
R.LNHINIVK.L		317.532	3	950.582	950.578	4.4	63	Specific	443.2	3037300000	157	>ALO20413.1 IKKepison [Mylopharyngodon piceus]	25.881
R.LNHINIVK.L		317.532	3	950.582	950.578	3.5	63	Specific	447.74	3037300000	157	>ALO20413.1 IKKepison [Mylopharyngodon piceus]	25.533
R.LNHINIVK.L		317.532	3	950.581	950.578	3.2	63	Specific	449.19	0	157	>ALO20413.1 IKKepison [Mylopharyngodon piceus]	26.5826
R.LNHINIVK.L		475.795	2	950.582	950.578	4.4	63	Specific	468.47	27182000	157	>ALO20413.1 IKKepison [Mylopharyngodon piceus]	25.8957
R.LNHINIVK.L		475.794	2	950.581	950.578	2.6	63	Specific	468.49	13224000	157	>ALO20413.1 IKKepison [Mylopharyngodon piceus]	25.7408
R.LNHINIVK.L		317.532	3	950.582	950.578	3.7	63	Specific	469.41	3037300000	157	>ALO20413.1 IKKepison [Mylopharyngodon piceus]	24.9777
R.LNHINIVK.L		317.532	3	950.58	950.578	2	63	Specific	473.57	10843000	157	>ALO20413.1 IKKepison [Mylopharyngodon piceus]	25.1894
R.LNHINIVK.L		317.532	3	950.583	950.578	4.7	63	Specific	476.91	3037300000	157	>ALO20413.1 IKKepison [Mylopharyngodon piceus]	24.716
R.LNHINIVK.L		317.532	3	950.583	950.578	4.8	63	Specific	485.82	3037300000	157	>ALO20413.1 IKKepison [Mylopharyngodon piceus]	24.4586
R.LNHINIVK.L		317.531	3	950.58	950.578	1.5	63	Specific	490.15	3037300000	157	>ALO20413.1 IKKepison [Mylopharyngodon piceus]	25.2693
R.LNHINIVK.L		317.532	3	950.582	950.578	3.5	63	Specific	494.86	3037300000	157	>ALO20413.1 IKKepison [Mylopharyngodon piceus]	24.1736
R.LNHINIVK.L		475.795	2	950.582	950.578	4.2	63	Specific	530.67	6342400000	157	>ALO20413.1 IKKepison [Mylopharyngodon piceus]	25.0169
R.LNHINIVK.L		475.794	2	950.581	950.578	3.2	63	Specific	545.72	6342400000	157	>ALO20413.1 IKKepison [Mylopharyngodon piceus]	25.8322
R.LNHINIVK.L		475.795	2	950.582	950.578	4.3	63	Specific	565.65	0	157	>ALO20413.1 IKKepison [Mylopharyngodon piceus]	24.9305
R.LNHINIVK.L		475.794	2	950.58	950.578	2.2	63	Specific	565.69	0	157	>ALO20413.1 IKKepison [Mylopharyngodon piceus]	25.2228
R.LNHINIVK.L		475.796	2	950.585	950.578	7.5	63	Specific	566.78	6342400000	157	>ALO20413.1 IKKepison [Mylopharyngodon piceus]	24.4801
R.LNHINIVK.L		475.796	2	950.584	950.578	6.4	63	Specific	576.72	84239000	157	>ALO20413.1 IKKepison [Mylopharyngodon piceus]	24.2477
R.LNHINIVK.L		475.795	2	950.583	950.578	5.3	63	Specific	580.17	6342400000	157	>ALO20413.1 IKKepison [Mylopharyngodon piceus]	24.7563
R.LNHINIVK.L		475.796	2	950.585	950.578	7.5	63	Specific	585.45	0	157	>ALO20413.1 IKKepison [Mylopharyngodon piceus]	24.487
R.LNHINIVK.L		475.794	2	950.581	950.578	3.4	63	Specific	590.52	6342400000	157	>ALO20413.1 IKKepison [Mylopharyngodon piceus]	25.3045
R.LNHINIVK.L		475.796	2	950.584	950.578	6.2	63	Specific	592.65	20704000	157	>ALO20413.1 IKKepison [Mylopharyngodon piceus]	24.667
R.LNHINIVK.L		475.794	2	950.581	950.578	3.3	63	Specific	592.94	6342400000	157	>ALO20413.1 IKKepison [Mylopharyngodon piceus]	24.1723
R.LNHINIVK.L		475.796	2	950.584	950.578	6.5	63	Specific	597.12	19858000	157	>ALO20413.1 IKKepison [Mylopharyngodon piceus]	24.2999
R.LNHINIVK.L		475.794	2	950.581	950.578	2.8	63	Specific	597.54	27182000	157	>ALO20413.1 IKKepison [Mylopharyngodon piceus]	25.2596
R.LNHINIVK.L		475.794	2	950.58	950.578	1.9	63	Specific	600.24	6342400000	157	>ALO20413.1 IKKepison [Mylopharyngodon piceus]	25.5649
R.LNHINIVK.L		475.796	2	950.585	950.578	7.3	63	Specific	603.73	84239000	157	>ALO20413.1 IKKepison [Mylopharyngodon piceus]	24.5526
R.LNHINIVK.L		475.796	2	950.584	950.578	6.2	63	Specific	614.19	27182000	157	>ALO20413.1 IKKepison [Mylopharyngodon piceus]	24.6638
R.LNHINIVK.L		475.796	2	950.584	950.578	6.4	63	Specific	624.51	20704000	157	>ALO20413.1 IKKepison [Mylopharyngodon piceus]	24.2489
R.LNHINIVK.L		475.794	2	950.581	950.578	3.3	63	Specific	679.11	0	157	>ALO20413.1 IKKepison [Mylopharyngodon piceus]	24.1958
R.LNHINIVKLFAVEEM[+15.995]HM[+15.995]NPK.Q	M[+16]*2	803.756	3	2409.25	2409.24	5.5	63	Specific	535.83	24260000	157	>ALO20413.1 IKKepison [Mylopharyngodon piceus]	48.8757
R.LNHINIVKLFAVEEM[+15.995]HM[+15.995]NPK.Q	M[+16]*2	482.657	5	2409.25	2409.24	5.1	63	Specific	543.26	16627000	157	>ALO20413.1 IKKepison [Mylopharyngodon piceus]	48.8826
K.LFAVEEMHMNPK.Q		723.357	2	1445.71	1445.69	10.1	71	Specific	87.53	8318600	157	>ALO20413.1 IKKepison [Mylopharyngodon piceus]	47.1281
K.LFAVEEMHMNPK.Q		482.571	3	1445.7	1445.69	5.6	71	Specific	107.11	0	157	>ALO20413.1 IKKepison [Mylopharyngodon piceus]	44.2965
K.LFAVEEMHMNPK.Q		723.342	2	1445.68	1445.69	-9.7	71	Specific	157.97	16578000	157	>ALO20413.1 IKKepison [Mylopharyngodon piceus]	27.641
K.LFAVEEMHMNPK.Q		723.346	2	1445.68	1445.69	-5.4	71	Specific	168.62	3694400	157	>ALO20413.1 IKKepison [Mylopharyngodon piceus]	28.5562
K.LFAVEEMHMNPK.Q		723.345	2	1445.68	1445.69	-6.8	71	Specific	216.97	3694400	157	>ALO20413.1 IKKepison [Mylopharyngodon piceus]	28.8327
K.LFAVEEMHMNPK.Q		723.353	2	1445.7	1445.69	4.5	71	Specific	217.99	13894000	157	>ALO20413.1 IKKepison [Mylopharyngodon piceus]	43.7227
K.LFAVEEMHMNPK.Q		723.353	2	1445.7	1445.69	5.2	71	Specific	241.11	3758000	157	>ALO20413.1 IKKepison [Mylopharyngodon piceus]	43.1026
K.LFAVEEMHMNPK.Q		482.572	3	1445.7	1445.69	7.1	71	Specific	258.3	24116000	157	>ALO20413.1 IKKepison [Mylopharyngodon piceus]	42.107
K.LFAVEEMHMNPK.Q		723.354	2	1445.7	1445.69	6.8	71	Specific	349.81	2407000	157	>ALO20413.1 IKKepison [Mylopharyngodon piceus]	43.0706
K.LFAVEEMHMNPK.Q		723.352	2	1445.7	1445.69	4.3	71	Specific	355.82	2306400	157	>ALO20413.1 IKKepison [Mylopharyngodon piceus]	44.5885
K.LFAVEEMHMNPK.Q		482.57	3	1445.7	1445.69	3.5	71	Specific	360.46	24645000	157	>ALO20413.1 IKKepison [Mylopharyngodon piceus]	42.3415
K.LFAVEEMHMNPK.Q		723.354	2	1445.7	1445.69	5.7	71	Specific	434.47	2813300	157	>ALO20413.1 IKKepison [Mylopharyngodon piceus]	41.3356
K.LFAVEEMHMNPK.Q		482.572	3	1445.7	1445.69	6.3	71	Specific	436.43	0	157	>ALO20413.1 IKKepison [Mylopharyngodon piceus]	42.2087
K.LFAVEEMHMNPK.Q		723.351	2	1445.69	1445.69	2.2	71	Specific	486.93	4437100000	157	>ALO20413.1 IKKepison [Mylopharyngodon piceus]	42.7836
K.LFAVEEMHMNPK.Q		482.571	3	1445.7	1445.69	5.7	71	Specific	546.95	10132000	157	>ALO20413.1 IKKepison [Mylopharyngodon piceus]	42.2523
K.LFAVEEMHMNPK.Q		723.35	2	1445.69	1445.69	0.9	71	Specific	563.21	4437100000	157	>ALO20413.1 IKKepison [Mylopharyngodon piceus]	42.5058
K.LFAVEEMHMNPK.Q		723.356	2	1445.71	1445.69	9.7	71	Specific	599.58	4437100000	157	>ALO20413.1 IKKepison [Mylopharyngodon piceus]	41.9614
K.LFAVEEMHMNPK.Q		482.569	3	1445.69	1445.69	0.4	71	Specific	602.5	0	157	>ALO20413.1 IKKepison [Mylopharyngodon piceus]	42.5421
K.LFAVEEMHMNPK.Q		723.352	2	1445.7	1445.69	3	71	Specific	607.67	4437100000	157	>ALO20413.1 IKKepison [Mylopharyngodon piceus]	42.2306
K.LFAVEEMHMNPK.Q		482.571	3	1445.7	1445.69	4.7	71	Specific	612.81	0	157	>ALO20413.1 IKKepison [Mylopharyngodon piceus]	42.2696
K.LFAVEEMHMNPK.Q		723.351	2	1445.7	1445.69	2.9	71	Specific	617.2	4437100000	157	>ALO20413.1 IKKepison [Mylopharyngodon piceus]	42.2197
K.LFAVEEMHMNPK.Q		482.571	3	1445.7	1445.69	5.1	71	Specific	720.88	0	157	>ALO20413.1 IKKepison [Mylopharyngodon piceus]	41.9793
K.LFAVEEMHM[+15.995]NPK.Q	M[+16]	487.903	3	1461.69	1461.69	5.2	71	Specific	53.2	18175000	157	>ALO20413.1 IKKepison [Mylopharyngodon piceus]	33.8466
K.LFAVEEM[+15.995]HMNPK.Q	M[+16]	731.347	2	1461.69	1461.69	0.3	71	Specific	64.61	14338000	157	>ALO20413.1 IKKepison [Mylopharyngodon piceus]	40.4844
K.LFAVEEMHM[+15.995]NPK.Q	M[+16]	731.345	2	1461.68	1461.69	-3	71	Specific	65.53	13755000	157	>ALO20413.1 IKKepison [Mylopharyngodon piceus]	45.6138
K.LFAVEEM[+15.995]HMNPK.Q	M[+16]	487.903	3	1461.69	1461.69	5.2	71	Specific	92.98	12830000	157	>ALO20413.1 IKKepison [Mylopharyngodon piceus]	33.3853
K.LFAVEEM[+15.995]HMNPK.Q	M[+16]	487.903	3	1461.69	1461.69	4.7	71	Specific	113.29	12584000	157	>ALO20413.1 IKKepison [Mylopharyngodon piceus]	42.978
K.LFAVEEM[+15.995]HMNPK.Q	M[+16]	731.347	2	1461.69	1461.69	0.9	71	Specific	117.21	13756000	157	>ALO20413.1 IKKepison [Mylopharyngodon piceus]	38.5005
K.LFAVEEM[+15.995]HMNPK.Q	M[+16]	731.352	2	1461.7	1461.69	6.7	71	Specific	120.02	4442800	157	>ALO20413.1 IKKepison [Mylopharyngodon piceus]	38.7985
K.LFAVEEM[+15.995]HMNPK.Q	M[+16]	731.352	2	1461.7	1461.69	7.1	71	Specific	121.2	8245300	157	>ALO20413.1 IKKepison [Mylopharyngodon piceus]	41.6718
K.LFAVEEM[+15.995]HMNPK.Q	M[+16]	731.353	2	1461.7	1461.69	8.6	71	Specific	124.13	1657000	157	>ALO20413.1 IKKepison [Mylopharyngodon piceus]	47.803
K.LFAVEEM[+15.995]HMNPK.Q	M[+16]	731.348	2	1461.69	1461.69	1.1	71	Specific	124.35	3344200	157	>ALO20413.1 IKKepison [Mylopharyngodon piceus]	42.4516
K.LFAVEEM[+15.995]HMNPK.Q	M[+16]	731.339	2	1461.67	1461.69	-10.5	71	Specific	126.64	2415800	157	>ALO20413.1 IKKepison [Mylopharyngodon piceus]	31.4368
K.LFAVEEM[+15.995]HMNPK.Q	M[+16]	731.352	2	1461.7	1461.69	7.1	71	Specific	146.35	2745300	157	>ALO20413.1 IKKepison [Mylopharyngodon piceus]	41.6665
K.LFAVEEM[+15.995]HMNPK.Q	M[+16]	731.359	2	1461.71	1461.69	15.9	71	Specific	147.82	4166500	157	>ALO20413.1 IKKepison [Mylopharyngodon piceus]	39.0547
K.LFAVEEM[+15.995]HMNPK.Q	M[+16]	731.351	2	1461.69	1461.69	5.8	71	Specific	151.02	5818800	157	>ALO20413.1 IKKepison [Mylopharyngodon piceus]	32.4522
K.LFAVEEM[+15.995]HMNPK.Q	M[+16]	731.352	2	1461.7	1461.69	7.7	71	Specific	160.17	2529600000	157	>ALO20413.1 IKKepison [Mylopharyngodon piceus]	33.2751
K.LFAVEEM[+15.995]HMNPK.Q	M[+16]	731.351	2	1461.7	1461.69	6	71	Specific	160.93	10190000	157	>ALO20413.1 IKKepison [Mylopharyngodon piceus]	40.095
K.LFAVEEM[+15.995]HMNPK.Q	M[+16]	731.357	2	1461.71	1461.69	14.2	71	Specific	161.75	5292300	157	>ALO20413.1 IKKepison [Mylopharyngodon piceus]	39.0804
K.LFAVEEM[+15.995]HMNPK.Q	M[+16]	731.354	2	1461.7	1461.69	9	71	Specific	165.03	20726000	157	>ALO20413.1 IKKepison [Mylopharyngodon piceus]	37.5584
K.LFAVEEM[+15.995]HMNPK.Q	M[+16]	487.902	3	1461.69	1461.69	3.4	71	Specific	168.58	4941200	157	>ALO20413.1 IKKepison [Mylopharyngodon piceus]	33.0645
K.LFAVEEM[+15.995]HMNPK.Q	M[+16]	487.903	3	1461.69	1461.69	5	71	Specific	177.96	11931000	157	>ALO20413.1 IKKepison [Mylopharyngodon piceus]	36.0009
K.LFAVEEM[+15.995]HMNPK.Q	M[+16]	731.352	2	1461.7	1461.69	6.9	71	Specific	186.18	6984800	157	>ALO20413.1 IKKepison [Mylopharyngodon piceus]	43.4562
K.LFAVEEM[+15.995]HMNPK.Q	M[+16]	731.354	2	1461.7	1461.69	10.3	71	Specific	200.41	10190000	157	>ALO20413.1 IKKepison [Mylopharyngodon piceus]	39.7258
K.LFAVEEM[+15.995]HMNPK.Q	M[+16]	487.903	3	1461.7	1461.69	6.4	71	Specific	201.77	2326100	157	>ALO20413.1 IKKepison [Mylopharyngodon piceus]	38.9191
K.LFAVEEMHM[+15.995]NPK.Q	M[+16]	731.351	2	1461.69	1461.69	5.2	71	Specific	211.02	7081200	157	>ALO20413.1 IKKepison [Mylopharyngodon piceus]	37.261
K.LFAVEEM[+15.995]HMNPK.Q	M[+16]	731.35	2	1461.69	1461.69	4.4	71	Specific	227.15	5084700	157	>ALO20413.1 IKKepison [Mylopharyngodon piceus]	36.6961
K.LFAVEEM[+15.995]HMNPK.Q	M[+16]	731.354	2	1461.7	1461.69	9.2	71	Specific	240.95	5926900	157	>ALO20413.1 IKKepison [Mylopharyngodon piceus]	41.0194
K.LFAVEEMHM[+15.995]NPK.Q	M[+16]	731.352	2	1461.7	1461.69	7.1	71	Specific	275.54	10957000	157	>ALO20413.1 IKKepison [Mylopharyngodon piceus]	41.4917
K.LFAVEEM[+15.995]HMNPK.Q	M[+16]	487.902	3	1461.69	1461.69	2.6	71	Specific	277.18	5262800	157	>ALO20413.1 IKKepison [Mylopharyngodon piceus]	32.7646
K.LFAVEEM[+15.995]HMNPK.Q	M[+16]	487.902	3	1461.69	1461.69	3.7	71	Specific	282.73	0	157	>ALO20413.1 IKKepison [Mylopharyngodon piceus]	33.2694
K.LFAVEEM[+15.995]HMNPK.Q	M[+16]	731.354	2	1461.7	1461.69	9	71	Specific	284.37	7081200	157	>ALO20413.1 IKKepison [Mylopharyngodon piceus]	37.6209
K.LFAVEEMHM[+15.995]NPK.Q	M[+16]	731.351	2	1461.69	1461.69	5.8	71	Specific	288.13	25328000	157	>ALO20413.1 IKKepison [Mylopharyngodon piceus]	35.9597
K.LFAVEEMHM[+15.995]NPK.Q	M[+16]	487.903	3	1461.69	1461.69	5.6	71	Specific	299.75	0	157	>ALO20413.1 IKKepison [Mylopharyngodon piceus]	41.9046
K.LFAVEEM[+15.995]HMNPK.Q	M[+16]	731.354	2	1461.7	1461.69	9.7	71	Specific	330.19	5926900	157	>ALO20413.1 IKKepison [Mylopharyngodon piceus]	40.7436
K.LFAVEEMHM[+15.995]NPK.Q	M[+16]	487.904	3	1461.7	1461.69	6.7	71	Specific	338.79	0	157	>ALO20413.1 IKKepison [Mylopharyngodon piceus]	35.7405
K.LFAVEEMHM[+15.995]NPK.Q	M[+16]	731.351	2	1461.69	1461.69	5.3	71	Specific	339.11	4387000	157	>ALO20413.1 IKKepison [Mylopharyngodon piceus]	34.648
K.LFAVEEMHM[+15.995]NPK.Q	M[+16]	731.351	2	1461.7	1461.69	6.3	71	Specific	347.4	10957000	157	>ALO20413.1 IKKepison [Mylopharyngodon piceus]	41.8115
K.LFAVEEMHM[+15.995]NPK.Q	M[+16]	731.351	2	1461.7	1461.69	6.3	71	Specific	349.14	0	157	>ALO20413.1 IKKepison [Mylopharyngodon piceus]	35.684
K.LFAVEEMHM[+15.995]NPK.Q	M[+16]	731.357	2	1461.71	1461.69	13.3	71	Specific	358.54	2636800000	157	>ALO20413.1 IKKepison [Mylopharyngodon piceus]	35.398
K.LFAVEEMHM[+15.995]NPK.Q	M[+16]	731.352	2	1461.7	1461.69	7.2	71	Specific	358.71	6001200	157	>ALO20413.1 IKKepison [Mylopharyngodon piceus]	41.7733
K.LFAVEEMHM[+15.995]NPK.Q	M[+16]	487.903	3	1461.69	1461.69	5.4	71	Specific	361.87	925220000	157	>ALO20413.1 IKKepison [Mylopharyngodon piceus]	34.355
K.LFAVEEMHM[+15.995]NPK.Q	M[+16]	487.903	3	1461.69	1461.69	5.4	71	Specific	384.04	0	157	>ALO20413.1 IKKepison [Mylopharyngodon piceus]	34.3525
K.LFAVEEMHM[+15.995]NPK.Q	M[+16]	487.903	3	1461.69	1461.69	5.4	71	Specific	418.1	925220000	157	>ALO20413.1 IKKepison [Mylopharyngodon piceus]	34.3538
K.LFAVEEMHM[+15.995]NPK.Q	M[+16]	487.904	3	1461.7	1461.69	6.9	71	Specific	420.07	0	157	>ALO20413.1 IKKepison [Mylopharyngodon piceus]	35.1971
K.LFAVEEM[+15.995]HMNPK.Q	M[+16]	487.902	3	1461.69	1461.69	2.7	71	Specific	423.96	0	157	>ALO20413.1 IKKepison [Mylopharyngodon piceus]	32.5874
K.LFAVEEM[+15.995]HMNPK.Q	M[+16]	487.902	3	1461.69	1461.69	3.6	71	Specific	434.26	0	157	>ALO20413.1 IKKepison [Mylopharyngodon piceus]	32.87
K.LFAVEEM[+15.995]HMNPK.Q	M[+16]	731.351	2	1461.69	1461.69	5.3	71	Specific	457.56	2529600000	157	>ALO20413.1 IKKepison [Mylopharyngodon piceus]	32.4726
K.LFAVEEM[+15.995]HMNPK.Q	M[+16]	731.349	2	1461.69	1461.69	2.6	71	Specific	465.39	2529600000	157	>ALO20413.1 IKKepison [Mylopharyngodon piceus]	32.7419
K.LFAVEEM[+15.995]HMNPK.Q	M[+16]	487.904	3	1461.7	1461.69	7.5	71	Specific	482.97	0	157	>ALO20413.1 IKKepison [Mylopharyngodon piceus]	32.3012
K.LFAVEEMHM[+15.995]NPK.Q	M[+16]	731.351	2	1461.7	1461.69	6.2	71	Specific	496.07	2636800000	157	>ALO20413.1 IKKepison [Mylopharyngodon piceus]	35.114
K.LFAVEEM[+15.995]HMNPK.Q	M[+16]	731.352	2	1461.7	1461.69	6.4	71	Specific	500	9428300	157	>ALO20413.1 IKKepison [Mylopharyngodon piceus]	48.1085
K.LFAVEEMHM[+15.995]NPK.Q	M[+16]	487.904	3	1461.7	1461.69	6.5	71	Specific	501.76	0	157	>ALO20413.1 IKKepison [Mylopharyngodon piceus]	34.9128
K.LFAVEEM[+15.995]HMNPK.Q	M[+16]	731.35	2	1461.69	1461.69	4.1	71	Specific	521.93	60995000	157	>ALO20413.1 IKKepison [Mylopharyngodon piceus]	32.2338
K.LFAVEEM[+15.995]HMNPK.Q	M[+16]	731.35	2	1461.69	1461.69	4.1	71	Specific	531.73	2529600000	157	>ALO20413.1 IKKepison [Mylopharyngodon piceus]	32.2062
K.LFAVEEMHM[+15.995]NPK.Q	M[+16]	731.351	2	1461.7	1461.69	6.2	71	Specific	550.4	2636800000	157	>ALO20413.1 IKKepison [Mylopharyngodon piceus]	34.2977
K.LFAVEEMHM[+15.995]NPK.Q	M[+16]	487.904	3	1461.7	1461.69	6.7	71	Specific	558.64	0	157	>ALO20413.1 IKKepison [Mylopharyngodon piceus]	34.6409
K.LFAVEEMHM[+15.995]NPK.Q	M[+16]	731.351	2	1461.69	1461.69	5.7	71	Specific	560.13	2636800000	157	>ALO20413.1 IKKepison [Mylopharyngodon piceus]	34.5628
K.LFAVEEM[+15.995]HMNPK.Q	M[+16]	731.35	2	1461.69	1461.69	4.6	71	Specific	570.84	60995000	157	>ALO20413.1 IKKepison [Mylopharyngodon piceus]	32.1916
K.LFAVEEMHM[+15.995]NPK.Q	M[+16]	731.351	2	1461.7	1461.69	6.2	71	Specific	586.21	2636800000	157	>ALO20413.1 IKKepison [Mylopharyngodon piceus]	34.8393
K.LFAVEEM[+15.995]HMNPK.Q	M[+16]	487.903	3	1461.7	1461.69	6.2	71	Specific	614.49	0	157	>ALO20413.1 IKKepison [Mylopharyngodon piceus]	32.0248
K.LFAVEEM[+15.995]HM[+15.995]NPK.Q	M[+16]*2	739.349	2	1477.69	1477.68	6.6	71	Specific	40.69	3997800	157	>ALO20413.1 IKKepison [Mylopharyngodon piceus]	33.2266
K.LFAVEEM[+15.995]HM[+15.995]NPK.Q	M[+16]*2	493.234	3	1477.69	1477.68	4.9	71	Specific	45.72	0	157	>ALO20413.1 IKKepison [Mylopharyngodon piceus]	27.8404
K.LFAVEEM[+15.995]HM[+15.995]NPK.Q	M[+16]*2	493.236	3	1477.69	1477.68	7.2	71	Specific	53.92	501680000	157	>ALO20413.1 IKKepison [Mylopharyngodon piceus]	27.4038
K.LFAVEEM[+15.995]HM[+15.995]NPK.Q	M[+16]*2	739.348	2	1477.69	1477.68	4.7	71	Specific	69.39	14890000	157	>ALO20413.1 IKKepison [Mylopharyngodon piceus]	35.7205
K.LFAVEEM[+15.995]HM[+15.995]NPK.Q	M[+16]*2	493.235	3	1477.69	1477.68	6.3	71	Specific	71.06	9194100	157	>ALO20413.1 IKKepison [Mylopharyngodon piceus]	31.4794
K.LFAVEEM[+15.995]HM[+15.995]NPK.Q	M[+16]*2	739.344	2	1477.68	1477.68	-0.3	71	Specific	72.37	15788000	157	>ALO20413.1 IKKepison [Mylopharyngodon piceus]	47.4087
K.LFAVEEM[+15.995]HM[+15.995]NPK.Q	M[+16]*2	739.348	2	1477.69	1477.68	5.4	71	Specific	76.09	13240000	157	>ALO20413.1 IKKepison [Mylopharyngodon piceus]	29.9901
K.LFAVEEM[+15.995]HM[+15.995]NPK.Q	M[+16]*2	739.349	2	1477.69	1477.68	6.4	71	Specific	78.95	28808000	157	>ALO20413.1 IKKepison [Mylopharyngodon piceus]	41.3375
K.LFAVEEM[+15.995]HM[+15.995]NPK.Q	M[+16]*2	493.234	3	1477.69	1477.68	3.7	71	Specific	80.55	30467000	157	>ALO20413.1 IKKepison [Mylopharyngodon piceus]	28.5845
K.LFAVEEM[+15.995]HM[+15.995]NPK.Q	M[+16]*2	493.233	3	1477.68	1477.68	1	71	Specific	93.77	6909200	157	>ALO20413.1 IKKepison [Mylopharyngodon piceus]	30.687
K.LFAVEEM[+15.995]HM[+15.995]NPK.Q	M[+16]*2	493.234	3	1477.69	1477.68	3.2	71	Specific	98.16	9444100	157	>ALO20413.1 IKKepison [Mylopharyngodon piceus]	32.3745
K.LFAVEEM[+15.995]HM[+15.995]NPK.Q	M[+16]*2	493.236	3	1477.69	1477.68	7.2	71	Specific	104.26	129030000	157	>ALO20413.1 IKKepison [Mylopharyngodon piceus]	27.2005
K.LFAVEEM[+15.995]HM[+15.995]NPK.Q	M[+16]*2	739.349	2	1477.69	1477.68	6.6	71	Specific	112.27	3973400	157	>ALO20413.1 IKKepison [Mylopharyngodon piceus]	41.9886
K.LFAVEEM[+15.995]HM[+15.995]NPK.Q	M[+16]*2	493.235	3	1477.69	1477.68	5.6	71	Specific	128.19	7416600	157	>ALO20413.1 IKKepison [Mylopharyngodon piceus]	28.3927
K.LFAVEEM[+15.995]HM[+15.995]NPK.Q	M[+16]*2	739.348	2	1477.69	1477.68	5.4	71	Specific	137.42	9424700	157	>ALO20413.1 IKKepison [Mylopharyngodon piceus]	29.8963
K.LFAVEEM[+15.995]HM[+15.995]NPK.Q	M[+16]*2	739.35	2	1477.69	1477.68	7.5	71	Specific	137.58	37174000	157	>ALO20413.1 IKKepison [Mylopharyngodon piceus]	35.4333
K.LFAVEEM[+15.995]HM[+15.995]NPK.Q	M[+16]*2	493.235	3	1477.69	1477.68	6.1	71	Specific	138.42	1547600	157	>ALO20413.1 IKKepison [Mylopharyngodon piceus]	37.2992
K.LFAVEEM[+15.995]HM[+15.995]NPK.Q	M[+16]*2	739.351	2	1477.7	1477.68	9.4	71	Specific	155.52	9448700	157	>ALO20413.1 IKKepison [Mylopharyngodon piceus]	31.4349
K.LFAVEEM[+15.995]HM[+15.995]NPK.Q	M[+16]*2	739.348	2	1477.69	1477.68	4.5	71	Specific	166.5	53705000	157	>ALO20413.1 IKKepison [Mylopharyngodon piceus]	45.2425
K.LFAVEEM[+15.995]HM[+15.995]NPK.Q	M[+16]*2	739.348	2	1477.69	1477.68	5.3	71	Specific	167.76	7223300	157	>ALO20413.1 IKKepison [Mylopharyngodon piceus]	34.3685
K.LFAVEEM[+15.995]HM[+15.995]NPK.Q	M[+16]*2	493.231	3	1477.68	1477.68	-1.2	71	Specific	169.78	7613200	157	>ALO20413.1 IKKepison [Mylopharyngodon piceus]	30.9817
K.LFAVEEM[+15.995]HM[+15.995]NPK.Q	M[+16]*2	493.234	3	1477.69	1477.68	3.2	71	Specific	181.59	9444100	157	>ALO20413.1 IKKepison [Mylopharyngodon piceus]	32.7831
K.LFAVEEM[+15.995]HM[+15.995]NPK.Q	M[+16]*2	739.346	2	1477.69	1477.68	2.8	71	Specific	200.12	7533800	157	>ALO20413.1 IKKepison [Mylopharyngodon piceus]	29.4971
K.LFAVEEM[+15.995]HM[+15.995]NPK.Q	M[+16]*2	739.349	2	1477.69	1477.68	6.3	71	Specific	212.94	4934800	157	>ALO20413.1 IKKepison [Mylopharyngodon piceus]	34.7738
K.LFAVEEM[+15.995]HM[+15.995]NPK.Q	M[+16]*2	493.235	3	1477.69	1477.68	6.8	71	Specific	213.7	18007000	157	>ALO20413.1 IKKepison [Mylopharyngodon piceus]	27.2459
K.LFAVEEM[+15.995]HM[+15.995]NPK.Q	M[+16]*2	739.349	2	1477.69	1477.68	5.9	71	Specific	214.37	0	157	>ALO20413.1 IKKepison [Mylopharyngodon piceus]	35.2536
K.LFAVEEM[+15.995]HM[+15.995]NPK.Q	M[+16]*2	739.346	2	1477.69	1477.68	2.8	71	Specific	233.15	5540200	157	>ALO20413.1 IKKepison [Mylopharyngodon piceus]	28.72
K.LFAVEEM[+15.995]HM[+15.995]NPK.Q	M[+16]*2	493.233	3	1477.68	1477.68	1.8	71	Specific	239.95	0	157	>ALO20413.1 IKKepison [Mylopharyngodon piceus]	28.1914
K.LFAVEEM[+15.995]HM[+15.995]NPK.Q	M[+16]*2	739.346	2	1477.68	1477.68	2.3	71	Specific	244.28	4932000	157	>ALO20413.1 IKKepison [Mylopharyngodon piceus]	39.4023
K.LFAVEEM[+15.995]HM[+15.995]NPK.Q	M[+16]*2	493.235	3	1477.69	1477.68	6	71	Specific	253.49	53603000	157	>ALO20413.1 IKKepison [Mylopharyngodon piceus]	27.9309
K.LFAVEEM[+15.995]HM[+15.995]NPK.Q	M[+16]*2	739.348	2	1477.69	1477.68	5.1	71	Specific	258.99	0	157	>ALO20413.1 IKKepison [Mylopharyngodon piceus]	44.577
K.LFAVEEM[+15.995]HM[+15.995]NPK.Q	M[+16]*2	739.348	2	1477.69	1477.68	4.4	71	Specific	261.5	5540200	157	>ALO20413.1 IKKepison [Mylopharyngodon piceus]	29.0133
K.LFAVEEM[+15.995]HM[+15.995]NPK.Q	M[+16]*2	739.348	2	1477.69	1477.68	5.1	71	Specific	265.22	37174000	157	>ALO20413.1 IKKepison [Mylopharyngodon piceus]	34.738
K.LFAVEEM[+15.995]HM[+15.995]NPK.Q	M[+16]*2	739.346	2	1477.68	1477.68	2.3	71	Specific	265.6	10262000	157	>ALO20413.1 IKKepison [Mylopharyngodon piceus]	39.392
K.LFAVEEM[+15.995]HM[+15.995]NPK.Q	M[+16]*2	739.351	2	1477.7	1477.68	9.5	71	Specific	271.23	7223300	157	>ALO20413.1 IKKepison [Mylopharyngodon piceus]	34.0978
K.LFAVEEM[+15.995]HM[+15.995]NPK.Q	M[+16]*2	739.347	2	1477.69	1477.68	3.9	71	Specific	278.99	9448700	157	>ALO20413.1 IKKepison [Mylopharyngodon piceus]	31.7474
K.LFAVEEM[+15.995]HM[+15.995]NPK.Q	M[+16]*2	493.235	3	1477.69	1477.68	6.8	71	Specific	280.94	0	157	>ALO20413.1 IKKepison [Mylopharyngodon piceus]	28.4582
K.LFAVEEM[+15.995]HM[+15.995]NPK.Q	M[+16]*2	739.35	2	1477.69	1477.68	8.2	71	Specific	290.02	2904200	157	>ALO20413.1 IKKepison [Mylopharyngodon piceus]	36.8521
K.LFAVEEM[+15.995]HM[+15.995]NPK.Q	M[+16]*2	739.343	2	1477.68	1477.68	-1.2	71	Specific	297.99	9448700	157	>ALO20413.1 IKKepison [Mylopharyngodon piceus]	32.1808
K.LFAVEEM[+15.995]HM[+15.995]NPK.Q	M[+16]*2	493.238	3	1477.7	1477.68	12.5	71	Specific	314	17369000	157	>ALO20413.1 IKKepison [Mylopharyngodon piceus]	26.7046
K.LFAVEEM[+15.995]HM[+15.995]NPK.Q	M[+16]*2	739.351	2	1477.69	1477.68	8.3	71	Specific	318.45	10262000	157	>ALO20413.1 IKKepison [Mylopharyngodon piceus]	39.1256
K.LFAVEEM[+15.995]HM[+15.995]NPK.Q	M[+16]*2	739.348	2	1477.69	1477.68	5.6	71	Specific	357.74	0	157	>ALO20413.1 IKKepison [Mylopharyngodon piceus]	27.2872
K.LFAVEEM[+15.995]HM[+15.995]NPK.Q	M[+16]*2	739.347	2	1477.69	1477.68	4.2	71	Specific	360.33	28808000	157	>ALO20413.1 IKKepison [Mylopharyngodon piceus]	41.0346
K.LFAVEEM[+15.995]HM[+15.995]NPK.Q	M[+16]*2	739.348	2	1477.69	1477.68	5.6	71	Specific	367.98	56546000	157	>ALO20413.1 IKKepison [Mylopharyngodon piceus]	27.2859
K.LFAVEEM[+15.995]HM[+15.995]NPK.Q	M[+16]*2	493.238	3	1477.7	1477.68	11.7	71	Specific	396.19	17369000	157	>ALO20413.1 IKKepison [Mylopharyngodon piceus]	26.8185
K.LFAVEEM[+15.995]HM[+15.995]NPK.Q	M[+16]*2	493.238	3	1477.7	1477.68	11.7	71	Specific	417.23	0	157	>ALO20413.1 IKKepison [Mylopharyngodon piceus]	26.8046
K.LFAVEEM[+15.995]HM[+15.995]NPK.Q	M[+16]*2	493.235	3	1477.69	1477.68	6	71	Specific	438.68	0	157	>ALO20413.1 IKKepison [Mylopharyngodon piceus]	26.5002
K.LFAVEEM[+15.995]HM[+15.995]NPK.Q	M[+16]*2	493.236	3	1477.69	1477.68	8.6	71	Specific	479.95	0	157	>ALO20413.1 IKKepison [Mylopharyngodon piceus]	27.0949
K.LFAVEEM[+15.995]HM[+15.995]NPK.Q	M[+16]*2	739.349	2	1477.69	1477.68	6.3	71	Specific	492.34	37174000	157	>ALO20413.1 IKKepison [Mylopharyngodon piceus]	35.0362
K.LFAVEEM[+15.995]HM[+15.995]NPK.Q	M[+16]*2	739.347	2	1477.69	1477.68	3.3	71	Specific	504.05	0	157	>ALO20413.1 IKKepison [Mylopharyngodon piceus]	27.8111
K.LFAVEEM[+15.995]HM[+15.995]NPK.Q	M[+16]*2	493.232	3	1477.68	1477.68	0.8	71	Specific	532.13	15980000	157	>ALO20413.1 IKKepison [Mylopharyngodon piceus]	36.5792
K.LFAVEEM[+15.995]HM[+15.995]NPK.Q	M[+16]*2	739.346	2	1477.68	1477.68	1.6	71	Specific	533.25	0	157	>ALO20413.1 IKKepison [Mylopharyngodon piceus]	27.5477
K.LFAVEEM[+15.995]HM[+15.995]NPK.Q	M[+16]*2	739.349	2	1477.69	1477.68	6.6	71	Specific	536.37	0	157	>ALO20413.1 IKKepison [Mylopharyngodon piceus]	27.0163
K.LFAVEEM[+15.995]HM[+15.995]NPK.Q	M[+16]*2	739.349	2	1477.69	1477.68	6.1	71	Specific	548.58	56546000	157	>ALO20413.1 IKKepison [Mylopharyngodon piceus]	27.0061
K.LFAVEEM[+15.995]HM[+15.995]NPK.Q	M[+16]*2	739.346	2	1477.68	1477.68	1.7	71	Specific	552.44	29421000	157	>ALO20413.1 IKKepison [Mylopharyngodon piceus]	36.5754
K.LFAVEEM[+15.995]HM[+15.995]NPK.Q	M[+16]*2	739.349	2	1477.69	1477.68	6.6	71	Specific	570.86	0	157	>ALO20413.1 IKKepison [Mylopharyngodon piceus]	26.7543
K.LFAVEEM[+15.995]HM[+15.995]NPK.Q	M[+16]*2	739.349	2	1477.69	1477.68	6.1	71	Specific	648.25	1202400000	157	>ALO20413.1 IKKepison [Mylopharyngodon piceus]	26.5653
K.LFAVEEMHMNPKQK.V		567.955	3	1701.85	1701.85	2.7	71	Specific	529.63	13435000	157	>ALO20413.1 IKKepison [Mylopharyngodon piceus]	36.4165
K.LFAVEEM[+15.995]HMNPKQK.V	M[+16]	573.289	3	1717.85	1717.84	7	71	Specific	27.33	8461900	157	>ALO20413.1 IKKepison [Mylopharyngodon piceus]	29.3969
K.LFAVEEM[+15.995]HMNPKQK.V	M[+16]	573.289	3	1717.85	1717.84	7.3	71	Specific	89.06	59966000	157	>ALO20413.1 IKKepison [Mylopharyngodon piceus]	29.3544
K.LFAVEEM[+15.995]HMNPKQK.V	M[+16]	573.288	3	1717.85	1717.84	6.3	71	Specific	325.92	7335700	157	>ALO20413.1 IKKepison [Mylopharyngodon piceus]	27.3765
K.LFAVEEM[+15.995]HM[+15.995]NPKQK.V	M[+16]*2	867.422	2	1733.84	1733.83	1	71	Specific	312.91	6670000	157	>ALO20413.1 IKKepison [Mylopharyngodon piceus]	22.5873
K.LFAVEEM[+15.995]HM[+15.995]NPKQK.V	M[+16]*2	578.619	3	1733.84	1733.83	4.7	71	Specific	446.68	23146000	157	>ALO20413.1 IKKepison [Mylopharyngodon piceus]	22.5336
R.DIKPGNIMR.Q		1043.57	1	1043.57	1043.57	6.6	137	Specific	34.38	5369100	157	>ALO20413.1 IKKepison [Mylopharyngodon piceus]	29.5464
R.DIKPGNIMR.Q		348.529	3	1043.57	1043.57	4.3	137	Specific	150.03	16914000	157	>ALO20413.1 IKKepison [Mylopharyngodon piceus]	28.8977
R.DIKPGNIMR.Q		522.293	2	1043.58	1043.57	12	137	Specific	184.91	43373000	157	>ALO20413.1 IKKepison [Mylopharyngodon piceus]	30.3041
R.DIKPGNIMR.Q		522.29	2	1043.57	1043.57	5.6	137	Specific	235.31	4214000	157	>ALO20413.1 IKKepison [Mylopharyngodon piceus]	31.1301
R.DIKPGNIMR.Q		348.528	3	1043.57	1043.57	3.9	137	Specific	243.76	43782000	157	>ALO20413.1 IKKepison [Mylopharyngodon piceus]	28.0718
R.DIKPGNIMR.Q		522.29	2	1043.57	1043.57	6.5	137	Specific	255.02	5104900000	157	>ALO20413.1 IKKepison [Mylopharyngodon piceus]	29.0059
R.DIKPGNIMR.Q		522.289	2	1043.57	1043.57	4.7	137	Specific	267.34	23164000	157	>ALO20413.1 IKKepison [Mylopharyngodon piceus]	29.7916
R.DIKPGNIMR.Q		522.291	2	1043.57	1043.57	7.7	137	Specific	278.83	19972000	157	>ALO20413.1 IKKepison [Mylopharyngodon piceus]	29.604
R.DIKPGNIMR.Q		522.291	2	1043.58	1043.57	8.4	137	Specific	299.59	5104900000	157	>ALO20413.1 IKKepison [Mylopharyngodon piceus]	28.7324
R.DIKPGNIMR.Q		522.292	2	1043.58	1043.57	8.7	137	Specific	313.55	5104900000	157	>ALO20413.1 IKKepison [Mylopharyngodon piceus]	28.4614
R.DIKPGNIMR.Q		522.29	2	1043.57	1043.57	5.9	137	Specific	323.54	5104900000	157	>ALO20413.1 IKKepison [Mylopharyngodon piceus]	29.2861
R.DIKPGNIMR.Q		522.29	2	1043.57	1043.57	6.5	137	Specific	340.8	5104900000	157	>ALO20413.1 IKKepison [Mylopharyngodon piceus]	28.0841
R.DIKPGNIMR.Q		348.528	3	1043.57	1043.57	3.7	137	Specific	356.59	1286200000	157	>ALO20413.1 IKKepison [Mylopharyngodon piceus]	28.105
R.DIKPGNIMR.Q		348.529	3	1043.57	1043.57	5	137	Specific	377.58	1286200000	157	>ALO20413.1 IKKepison [Mylopharyngodon piceus]	29.2616
R.DIKPGNIMR.Q		348.528	3	1043.57	1043.57	3.7	137	Specific	383.62	1286200000	157	>ALO20413.1 IKKepison [Mylopharyngodon piceus]	28.1087
R.DIKPGNIMR.Q		348.529	3	1043.57	1043.57	5.8	137	Specific	414.33	1286200000	157	>ALO20413.1 IKKepison [Mylopharyngodon piceus]	28.6549
R.DIKPGNIMR.Q		348.529	3	1043.57	1043.57	5.6	137	Specific	414.6	1286200000	157	>ALO20413.1 IKKepison [Mylopharyngodon piceus]	28.3773
R.DIKPGNIM[+15.995]R.Q	M[+16]	530.288	2	1059.57	1059.56	5.9	137	Specific	48.81	55718000	157	>ALO20413.1 IKKepison [Mylopharyngodon piceus]	20.7515
R.DIKPGNIM[+15.995]R.Q	M[+16]	530.287	2	1059.57	1059.56	4.8	137	Specific	75.32	31700000	157	>ALO20413.1 IKKepison [Mylopharyngodon piceus]	27.9149
R.DIKPGNIM[+15.995]R.Q	M[+16]	530.287	2	1059.57	1059.56	5.3	137	Specific	107.33	9516700000	157	>ALO20413.1 IKKepison [Mylopharyngodon piceus]	20.7712
R.DIKPGNIM[+15.995]R.Q	M[+16]	530.287	2	1059.57	1059.56	5.7	137	Specific	108.4	21462000	157	>ALO20413.1 IKKepison [Mylopharyngodon piceus]	27.9931
R.DIKPGNIM[+15.995]R.Q	M[+16]	530.288	2	1059.57	1059.56	7.1	137	Specific	109.49	8635700	157	>ALO20413.1 IKKepison [Mylopharyngodon piceus]	28.647
R.DIKPGNIM[+15.995]R.Q	M[+16]	530.287	2	1059.57	1059.56	4.9	137	Specific	135.32	9516700000	157	>ALO20413.1 IKKepison [Mylopharyngodon piceus]	22.0748
R.DIKPGNIM[+15.995]R.Q	M[+16]	530.287	2	1059.57	1059.56	4.1	137	Specific	159.04	23260000	157	>ALO20413.1 IKKepison [Mylopharyngodon piceus]	26.9043
R.DIKPGNIM[+15.995]R.Q	M[+16]	530.287	2	1059.57	1059.56	5.7	137	Specific	169.5	21462000	157	>ALO20413.1 IKKepison [Mylopharyngodon piceus]	27.1791
R.DIKPGNIM[+15.995]R.Q	M[+16]	530.288	2	1059.57	1059.56	6	137	Specific	169.95	31699000	157	>ALO20413.1 IKKepison [Mylopharyngodon piceus]	21.388
R.DIKPGNIM[+15.995]R.Q	M[+16]	1059.56	1	1059.56	1059.56	1.6	137	Specific	171.97	0	157	>ALO20413.1 IKKepison [Mylopharyngodon piceus]	20.6419
R.DIKPGNIM[+15.995]R.Q	M[+16]	1059.56	1	1059.56	1059.56	1.6	137	Specific	174.04	0	157	>ALO20413.1 IKKepison [Mylopharyngodon piceus]	20.6548
R.DIKPGNIM[+15.995]R.Q	M[+16]	530.287	2	1059.57	1059.56	5	137	Specific	176.07	9516700000	157	>ALO20413.1 IKKepison [Mylopharyngodon piceus]	20.6504
R.DIKPGNIM[+15.995]R.Q	M[+16]	530.287	2	1059.57	1059.56	4.8	137	Specific	180.94	46421000	157	>ALO20413.1 IKKepison [Mylopharyngodon piceus]	22.041
R.DIKPGNIM[+15.995]R.Q	M[+16]	530.286	2	1059.57	1059.56	3.6	137	Specific	185.36	0	157	>ALO20413.1 IKKepison [Mylopharyngodon piceus]	20.8331
R.DIKPGNIM[+15.995]R.Q	M[+16]	530.287	2	1059.57	1059.56	5.3	137	Specific	208.14	0	157	>ALO20413.1 IKKepison [Mylopharyngodon piceus]	20.7807
R.DIKPGNIM[+15.995]R.Q	M[+16]	530.287	2	1059.57	1059.56	3.9	137	Specific	215.36	42680000	157	>ALO20413.1 IKKepison [Mylopharyngodon piceus]	23.0658
R.DIKPGNIM[+15.995]R.Q	M[+16]	530.287	2	1059.57	1059.56	4.9	137	Specific	224.54	15097000	157	>ALO20413.1 IKKepison [Mylopharyngodon piceus]	22.6901
R.DIKPGNIM[+15.995]R.Q	M[+16]	530.288	2	1059.57	1059.56	6.1	137	Specific	235.44	9516700000	157	>ALO20413.1 IKKepison [Mylopharyngodon piceus]	21.5508
R.DIKPGNIM[+15.995]R.Q	M[+16]	530.288	2	1059.57	1059.56	6	137	Specific	235.61	9516700000	157	>ALO20413.1 IKKepison [Mylopharyngodon piceus]	21.2894
R.DIKPGNIM[+15.995]R.Q	M[+16]	353.861	3	1059.57	1059.56	5.5	137	Specific	239.04	2865100000	157	>ALO20413.1 IKKepison [Mylopharyngodon piceus]	21.4087
R.DIKPGNIM[+15.995]R.Q	M[+16]	353.86	3	1059.56	1059.56	2.5	137	Specific	239.35	22970000	157	>ALO20413.1 IKKepison [Mylopharyngodon piceus]	21.9744
R.DIKPGNIM[+15.995]R.Q	M[+16]	353.859	3	1059.56	1059.56	1.3	137	Specific	247.48	0	157	>ALO20413.1 IKKepison [Mylopharyngodon piceus]	20.8685
R.DIKPGNIM[+15.995]R.Q	M[+16]	530.285	2	1059.56	1059.56	1.3	137	Specific	251.52	11357000	157	>ALO20413.1 IKKepison [Mylopharyngodon piceus]	22.9102
R.DIKPGNIM[+15.995]R.Q	M[+16]	353.861	3	1059.57	1059.56	5.7	137	Specific	252.47	25121000	157	>ALO20413.1 IKKepison [Mylopharyngodon piceus]	22.312
R.DIKPGNIM[+15.995]R.Q	M[+16]	530.285	2	1059.56	1059.56	1.3	137	Specific	258.6	24494000	157	>ALO20413.1 IKKepison [Mylopharyngodon piceus]	19.762
R.DIKPGNIM[+15.995]R.Q	M[+16]	530.286	2	1059.56	1059.56	3.1	137	Specific	276.36	9516700000	157	>ALO20413.1 IKKepison [Mylopharyngodon piceus]	21.8112
R.DIKPGNIM[+15.995]R.Q	M[+16]	530.288	2	1059.57	1059.56	7.4	137	Specific	289.54	48520000	157	>ALO20413.1 IKKepison [Mylopharyngodon piceus]	25.0724
R.DIKPGNIM[+15.995]R.Q	M[+16]	353.86	3	1059.57	1059.56	4.1	137	Specific	301.95	2865100000	157	>ALO20413.1 IKKepison [Mylopharyngodon piceus]	21.6998
R.DIKPGNIM[+15.995]R.Q	M[+16]	353.86	3	1059.57	1059.56	3.5	137	Specific	303.25	2865100000	157	>ALO20413.1 IKKepison [Mylopharyngodon piceus]	21.0707
R.DIKPGNIM[+15.995]R.Q	M[+16]	530.287	2	1059.57	1059.56	5	137	Specific	306.21	9516700000	157	>ALO20413.1 IKKepison [Mylopharyngodon piceus]	21.0334
R.DIKPGNIM[+15.995]R.Q	M[+16]	353.859	3	1059.56	1059.56	1.8	137	Specific	318.67	2865100000	157	>ALO20413.1 IKKepison [Mylopharyngodon piceus]	20.8073
R.DIKPGNIM[+15.995]R.Q	M[+16]	530.285	2	1059.56	1059.56	1.6	137	Specific	347.82	9516700000	157	>ALO20413.1 IKKepison [Mylopharyngodon piceus]	20.4883
R.DIKPGNIM[+15.995]R.Q	M[+16]	353.859	3	1059.56	1059.56	1.4	137	Specific	349.38	2865100000	157	>ALO20413.1 IKKepison [Mylopharyngodon piceus]	20.5265
R.DIKPGNIM[+15.995]R.Q	M[+16]	530.286	2	1059.56	1059.56	2.8	137	Specific	363.37	12542000	157	>ALO20413.1 IKKepison [Mylopharyngodon piceus]	21.8849
K.PGNIM[+15.995]R.Q	M[+16]	352.182	2	703.357	703.356	1.9	140	Specific	303.01	12741000	157	>ALO20413.1 IKKepison [Mylopharyngodon piceus]	20.7262
R.SVYKLTDFGAAR.E		443.24	3	1327.71	1327.7	4.4	153	Specific	434.27	43112000	157	>ALO20413.1 IKKepison [Mylopharyngodon piceus]	38.8607
R.SVYKLTDFGAAR.E		664.358	2	1327.71	1327.7	6	153	Specific	610.21	127260000	157	>ALO20413.1 IKKepison [Mylopharyngodon piceus]	38.8569
R.SVYKLTDFGAAR.E		443.241	3	1327.71	1327.7	6	153	Specific	653.19	43112000	157	>ALO20413.1 IKKepison [Mylopharyngodon piceus]	38.593
R.SVYKLTDFGAAR.E		664.359	2	1327.71	1327.7	7.2	153	Specific	664.64	127260000	157	>ALO20413.1 IKKepison [Mylopharyngodon piceus]	38.5861
K.LTDFGAAR.E		425.726	2	850.444	850.442	2.9	157	Specific	247.91	4407000	157	>ALO20413.1 IKKepison [Mylopharyngodon piceus]	35.614
K.LTDFGAAR.E		425.728	2	850.448	850.442	7.4	157	Specific	277.83	11247000	157	>ALO20413.1 IKKepison [Mylopharyngodon piceus]	31.5121
K.LTDFGAAR.E		425.727	2	850.447	850.442	6.1	157	Specific	308.1	13250000	157	>ALO20413.1 IKKepison [Mylopharyngodon piceus]	29.1648
K.LTDFGAAR.E		425.725	2	850.443	850.442	1.2	157	Specific	319.78	6461300	157	>ALO20413.1 IKKepison [Mylopharyngodon piceus]	29.7166
K.LTDFGAAR.E		425.725	2	850.443	850.442	1.2	157	Specific	322.97	6394000	157	>ALO20413.1 IKKepison [Mylopharyngodon piceus]	29.7239
K.LTDFGAAR.E		425.726	2	850.444	850.442	3.2	157	Specific	324.64	0	157	>ALO20413.1 IKKepison [Mylopharyngodon piceus]	27.5381
K.LTDFGAAR.E		425.726	2	850.444	850.442	2.4	157	Specific	334.06	10850000	157	>ALO20413.1 IKKepison [Mylopharyngodon piceus]	30.1083
K.LTDFGAAR.E		425.727	2	850.446	850.442	5.1	157	Specific	380.53	6461300	157	>ALO20413.1 IKKepison [Mylopharyngodon piceus]	29.4535
K.LTDFGAAR.E		425.728	2	850.448	850.442	7.4	157	Specific	400.88	7737500000	157	>ALO20413.1 IKKepison [Mylopharyngodon piceus]	26.1334
K.LTDFGAAR.E		425.726	2	850.445	850.442	3.5	157	Specific	407.04	7737500000	157	>ALO20413.1 IKKepison [Mylopharyngodon piceus]	27.7758
K.LTDFGAAR.E		425.726	2	850.445	850.442	4.3	157	Specific	414.38	90071000	157	>ALO20413.1 IKKepison [Mylopharyngodon piceus]	28.4244
K.LTDFGAAR.E		425.727	2	850.447	850.442	5.8	157	Specific	417.55	7737500000	157	>ALO20413.1 IKKepison [Mylopharyngodon piceus]	27.2071
K.LTDFGAAR.E		425.723	2	850.44	850.442	-2.6	157	Specific	433.39	4784100	157	>ALO20413.1 IKKepison [Mylopharyngodon piceus]	30.9892
K.LTDFGAAR.E		425.726	2	850.445	850.442	4	157	Specific	438.13	90071000	157	>ALO20413.1 IKKepison [Mylopharyngodon piceus]	28.1259
K.LTDFGAAR.E		425.726	2	850.446	850.442	4.8	157	Specific	457.44	7737500000	157	>ALO20413.1 IKKepison [Mylopharyngodon piceus]	26.937
K.LTDFGAAR.E		425.726	2	850.444	850.442	2.8	157	Specific	459.85	7737500000	157	>ALO20413.1 IKKepison [Mylopharyngodon piceus]	26.6779
K.LTDFGAAR.E		425.727	2	850.447	850.442	6	157	Specific	464.18	90071000	157	>ALO20413.1 IKKepison [Mylopharyngodon piceus]	28.7123
K.LTDFGAAR.E		425.728	2	850.449	850.442	8.2	157	Specific	464.99	7737500000	157	>ALO20413.1 IKKepison [Mylopharyngodon piceus]	26.421
R.ELDDDEK.F		432.185	2	863.363	863.363	0.6	165	Specific	288.99	81978000	157	>ALO20413.1 IKKepison [Mylopharyngodon piceus]	18.1304
R.ELDDDEK.F		432.186	2	863.365	863.363	2.6	165	Specific	340.35	0	157	>ALO20413.1 IKKepison [Mylopharyngodon piceus]	18.0997
R.ELDDDEKFVSIYGTEEYLHPDMYER.A		774.1	4	3093.38	3093.37	3.5	165	Specific	766.96	113330000	157	>ALO20413.1 IKKepison [Mylopharyngodon piceus]	50.0789
R.ELDDDEKFVSIYGTEEYLHPDMYER.A		1031.8	3	3093.38	3093.37	3.7	165	Specific	978.41	145750000	157	>ALO20413.1 IKKepison [Mylopharyngodon piceus]	50.0461
R.ELDDDEKFVSIYGTEEYLHPDM[+15.995]YER.A	M[+16]	778.099	4	3109.37	3109.36	3.4	165	Specific	725.51	537880000	157	>ALO20413.1 IKKepison [Mylopharyngodon piceus]	49.4384
R.ELDDDEKFVSIYGTEEYLHPDM[+15.995]YER.A	M[+16]	1037.13	3	3109.38	3109.36	4.3	165	Specific	853.53	636380000	157	>ALO20413.1 IKKepison [Mylopharyngodon piceus]	49.419
K.FVSIYGTEEYLHPDMYER.A		1125.02	2	2249.03	2249.02	2.9	172	Specific	638.84	527340000	157	>ALO20413.1 IKKepison [Mylopharyngodon piceus]	49.8564
K.FVSIYGTEEYLHPDMYER.A		750.347	3	2249.03	2249.02	2.4	172	Specific	676.33	821650000	157	>ALO20413.1 IKKepison [Mylopharyngodon piceus]	49.8539
K.FVSIYGTEEYLHPDM[+15.995]YER.A	M[+16]	755.681	3	2265.03	2265.02	4.7	172	Specific	61.33	7838800	157	>ALO20413.1 IKKepison [Mylopharyngodon piceus]	42.6827
K.FVSIYGTEEYLHPDM[+15.995]YER.A	M[+16]	755.678	3	2265.02	2265.02	1.8	172	Specific	146.51	5776700	157	>ALO20413.1 IKKepison [Mylopharyngodon piceus]	42.3326
K.FVSIYGTEEYLHPDM[+15.995]YER.A	M[+16]	1133.02	2	2265.03	2265.02	7.8	172	Specific	193.34	836520000	157	>ALO20413.1 IKKepison [Mylopharyngodon piceus]	49.0152
K.FVSIYGTEEYLHPDM[+15.995]YER.A	M[+16]	755.683	3	2265.03	2265.02	7.2	172	Specific	400.44	1455800000	157	>ALO20413.1 IKKepison [Mylopharyngodon piceus]	48.996
R.AVLR.K		458.309	1	458.309	458.308	1	190	Specific	191.46	35651000	157	>ALO20413.1 IKKepison [Mylopharyngodon piceus]	18.9052
R.KPQQK.T		628.38	1	628.38	628.378	4.3	194	Specific	52.24	22088000	157	>ALO20413.1 IKKepison [Mylopharyngodon piceus]	45.6645
R.KPQQK.T		628.38	1	628.38	628.378	4.3	194	Specific	64.97	17471000	157	>ALO20413.1 IKKepison [Mylopharyngodon piceus]	45.6735
K.TM[+15.995]YK.I	M[+16]	558.269	1	558.269	558.259	18	235	Specific	101.78	10356000	157	>ALO20413.1 IKKepison [Mylopharyngodon piceus]	24.333
K.TMYKITTEKPEGAIAGVQK.S		689.042	3	2065.11	2065.1	5.8	235	Specific	121.37	20391000	157	>ALO20413.1 IKKepison [Mylopharyngodon piceus]	31.6508
K.TMYKITTEKPEGAIAGVQK.S		1033.06	2	2065.12	2065.1	7.9	235	Specific	408.91	8971900	157	>ALO20413.1 IKKepison [Mylopharyngodon piceus]	31.5639
K.TMYKITTEKPEGAIAGVQK.S		689.043	3	2065.11	2065.1	6.6	235	Specific	773.28	17505000	157	>ALO20413.1 IKKepison [Mylopharyngodon piceus]	31.5482
K.TM[+15.995]YKITTEKPEGAIAGVQK.S	M[+16]	1041.06	2	2081.11	2081.09	8.2	235	Specific	238.01	5891100	157	>ALO20413.1 IKKepison [Mylopharyngodon piceus]	28.5543
K.TM[+15.995]YKITTEKPEGAIAGVQK.S	M[+16]	694.376	3	2081.11	2081.09	8.4	235	Specific	272.23	25057000	157	>ALO20413.1 IKKepison [Mylopharyngodon piceus]	28.7362
K.TM[+15.995]YKITTEKPEGAIAGVQK.S	M[+16]	694.373	3	2081.11	2081.09	5	235	Specific	518.66	25057000	157	>ALO20413.1 IKKepison [Mylopharyngodon piceus]	28.4478
K.ITTEKPEGAIAGVQK.S		514.625	3	1541.86	1541.85	5.2	239	Specific	74.28	18267000	157	>ALO20413.1 IKKepison [Mylopharyngodon piceus]	24.926
K.ITTEKPEGAIAGVQK.S		771.428	2	1541.85	1541.85	-3.1	239	Specific	115.17	121860000	157	>ALO20413.1 IKKepison [Mylopharyngodon piceus]	25.1146
K.ITTEKPEGAIAGVQK.S		771.435	2	1541.86	1541.85	6.6	239	Specific	128	26412000	157	>ALO20413.1 IKKepison [Mylopharyngodon piceus]	25.6869
K.ITTEKPEGAIAGVQK.S		514.626	3	1541.86	1541.85	7.2	239	Specific	148.36	3337300	157	>ALO20413.1 IKKepison [Mylopharyngodon piceus]	28.063
K.ITTEKPEGAIAGVQK.S		771.434	2	1541.86	1541.85	5	239	Specific	151.46	121860000	157	>ALO20413.1 IKKepison [Mylopharyngodon piceus]	24.8959
K.ITTEKPEGAIAGVQK.S		771.432	2	1541.86	1541.85	2	239	Specific	169.08	75371000	157	>ALO20413.1 IKKepison [Mylopharyngodon piceus]	22.6451
K.ITTEKPEGAIAGVQK.S		514.624	3	1541.86	1541.85	1.6	239	Specific	209.2	0	157	>ALO20413.1 IKKepison [Mylopharyngodon piceus]	23.5798
K.ITTEKPEGAIAGVQK.S		514.625	3	1541.86	1541.85	3.7	239	Specific	230.54	9043900	157	>ALO20413.1 IKKepison [Mylopharyngodon piceus]	25.7719
K.ITTEKPEGAIAGVQK.S		771.43	2	1541.85	1541.85	-0.1	239	Specific	245.5	19377000	157	>ALO20413.1 IKKepison [Mylopharyngodon piceus]	25.2968
K.ITTEKPEGAIAGVQK.S		514.624	3	1541.86	1541.85	1.9	239	Specific	246.5	32325000	157	>ALO20413.1 IKKepison [Mylopharyngodon piceus]	25.6507
K.ITTEKPEGAIAGVQK.S		514.624	3	1541.86	1541.85	1.9	239	Specific	246.51	0	157	>ALO20413.1 IKKepison [Mylopharyngodon piceus]	25.6526
K.ITTEKPEGAIAGVQK.S		514.623	3	1541.85	1541.85	0.6	239	Specific	258.02	11702000000	157	>ALO20413.1 IKKepison [Mylopharyngodon piceus]	25.5864
K.ITTEKPEGAIAGVQK.S		771.438	2	1541.87	1541.85	10.4	239	Specific	290.9	9060500	157	>ALO20413.1 IKKepison [Mylopharyngodon piceus]	27.0367
K.ITTEKPEGAIAGVQK.S		771.433	2	1541.86	1541.85	3.5	239	Specific	310.47	8404100	157	>ALO20413.1 IKKepison [Mylopharyngodon piceus]	26.4411
K.ITTEKPEGAIAGVQK.S		514.625	3	1541.86	1541.85	3.7	239	Specific	311.5	0	157	>ALO20413.1 IKKepison [Mylopharyngodon piceus]	26.76
K.ITTEKPEGAIAGVQK.S		771.433	2	1541.86	1541.85	3.9	239	Specific	344.91	33244000	157	>ALO20413.1 IKKepison [Mylopharyngodon piceus]	23.8938
K.ITTEKPEGAIAGVQK.S		514.626	3	1541.86	1541.85	5.8	239	Specific	363.07	19148000	157	>ALO20413.1 IKKepison [Mylopharyngodon piceus]	24.8152
K.ITTEKPEGAIAGVQK.S		771.431	2	1541.85	1541.85	0.6	239	Specific	387.6	34271000	157	>ALO20413.1 IKKepison [Mylopharyngodon piceus]	20.3196
K.ITTEKPEGAIAGVQK.S		514.625	3	1541.86	1541.85	3.8	239	Specific	407.01	0	157	>ALO20413.1 IKKepison [Mylopharyngodon piceus]	24.5489
K.ITTEKPEGAIAGVQK.S		514.621	3	1541.85	1541.85	-2.9	239	Specific	433.79	84093000	157	>ALO20413.1 IKKepison [Mylopharyngodon piceus]	22.4523
K.ITTEKPEGAIAGVQK.S		514.628	3	1541.87	1541.85	10.4	239	Specific	443.04	0	157	>ALO20413.1 IKKepison [Mylopharyngodon piceus]	23.8718
K.ITTEKPEGAIAGVQK.S		514.629	3	1541.87	1541.85	11.6	239	Specific	443.54	105620000	157	>ALO20413.1 IKKepison [Mylopharyngodon piceus]	23.8615
K.ITTEKPEGAIAGVQK.S		514.628	3	1541.87	1541.85	9.8	239	Specific	469.9	0	157	>ALO20413.1 IKKepison [Mylopharyngodon piceus]	23.9304
K.ITTEKPEGAIAGVQK.S		514.627	3	1541.87	1541.85	8.2	239	Specific	477.14	105620000	157	>ALO20413.1 IKKepison [Mylopharyngodon piceus]	24.1492
K.ITTEKPEGAIAGVQK.S		514.626	3	1541.86	1541.85	7.3	239	Specific	486.69	0	157	>ALO20413.1 IKKepison [Mylopharyngodon piceus]	24.1686
K.ITTEKPEGAIAGVQK.S		771.432	2	1541.86	1541.85	2.5	239	Specific	496.93	638730000	157	>ALO20413.1 IKKepison [Mylopharyngodon piceus]	26.2388
K.ITTEKPEGAIAGVQK.S		514.625	3	1541.86	1541.85	5.7	239	Specific	498.02	0	157	>ALO20413.1 IKKepison [Mylopharyngodon piceus]	24.7626
K.ITTEKPEGAIAGVQK.S		514.628	3	1541.87	1541.85	10.4	239	Specific	500.37	105620000	157	>ALO20413.1 IKKepison [Mylopharyngodon piceus]	23.8876
K.ITTEKPEGAIAGVQK.S		514.625	3	1541.86	1541.85	3.8	239	Specific	525.05	0	157	>ALO20413.1 IKKepison [Mylopharyngodon piceus]	24.4624
K.ITTEKPEGAIAGVQK.S		514.628	3	1541.87	1541.85	9.8	239	Specific	543.17	0	157	>ALO20413.1 IKKepison [Mylopharyngodon piceus]	23.9254
K.ITTEKPEGAIAGVQK.S		771.437	2	1541.87	1541.85	8.1	239	Specific	568.53	36400000	157	>ALO20413.1 IKKepison [Mylopharyngodon piceus]	25.9405
K.ITTEKPEGAIAGVQK.S		771.433	2	1541.86	1541.85	3.8	239	Specific	574.25	13394000000	157	>ALO20413.1 IKKepison [Mylopharyngodon piceus]	24.8298
K.ITTEKPEGAIAGVQK.S		771.433	2	1541.86	1541.85	3.5	239	Specific	694.97	0	157	>ALO20413.1 IKKepison [Mylopharyngodon piceus]	23.9279
K.ITTEKPEGAIAGVQK.S		771.433	2	1541.86	1541.85	3.2	239	Specific	696.23	13394000000	157	>ALO20413.1 IKKepison [Mylopharyngodon piceus]	24.2736
K.ITTEKPEGAIAGVQK.S		771.433	2	1541.86	1541.85	3.9	239	Specific	701.66	13394000000	157	>ALO20413.1 IKKepison [Mylopharyngodon piceus]	24.5654
K.ITTEKPEGAIAGVQK.S		771.433	2	1541.86	1541.85	3	239	Specific	713.11	13394000000	157	>ALO20413.1 IKKepison [Mylopharyngodon piceus]	24.0146
K.ITTEKPEGAIAGVQK.S		771.433	2	1541.86	1541.85	3.5	239	Specific	748.44	13394000000	157	>ALO20413.1 IKKepison [Mylopharyngodon piceus]	23.9229
K.ITTEKPEGAIAGVQK.S		771.432	2	1541.86	1541.85	2.3	239	Specific	758.88	13394000000	157	>ALO20413.1 IKKepison [Mylopharyngodon piceus]	23.7349
K.ITTEKPEGAIAGVQK.S		771.433	2	1541.86	1541.85	3.2	239	Specific	760.39	70180000	157	>ALO20413.1 IKKepison [Mylopharyngodon piceus]	23.9578
K.ITTEKPEGAIAGVQK.S		771.433	2	1541.86	1541.85	3	239	Specific	764.23	13394000000	157	>ALO20413.1 IKKepison [Mylopharyngodon piceus]	24.041
K.ITTEKPEGAIAGVQK.S		771.433	2	1541.86	1541.85	3	239	Specific	864.02	13394000000	157	>ALO20413.1 IKKepison [Mylopharyngodon piceus]	24.0171
K.PEGAIAGVQK.S		485.274	2	969.54	969.536	4	244	Specific	558.43	169720000	157	>ALO20413.1 IKKepison [Mylopharyngodon piceus]	21.094
K.PEGAIAGVQK.S		485.274	2	969.54	969.536	4	244	Specific	606.67	51177000	157	>ALO20413.1 IKKepison [Mylopharyngodon piceus]	21.0877
K.TQLIPVLASILEANQEK.C		934.037	2	1867.07	1867.05	6.8	277	Specific	1.52	0	157	>ALO20413.1 IKKepison [Mylopharyngodon piceus]	57.6539
K.TQLIPVLASILEANQEK.C		934.033	2	1867.06	1867.05	3.2	277	Specific	45.16	0	157	>ALO20413.1 IKKepison [Mylopharyngodon piceus]	56.2191
K.TQLIPVLASILEANQEK.C		934.032	2	1867.06	1867.05	2	277	Specific	51.11	0	157	>ALO20413.1 IKKepison [Mylopharyngodon piceus]	56.7612
K.TQLIPVLASILEANQEK.C		934.035	2	1867.06	1867.05	5.4	277	Specific	99.54	0	157	>ALO20413.1 IKKepison [Mylopharyngodon piceus]	56.4989
K.TQLIPVLASILEANQEK.C		934.034	2	1867.06	1867.05	3.6	277	Specific	103.39	0	157	>ALO20413.1 IKKepison [Mylopharyngodon piceus]	55.3512
K.TQLIPVLASILEANQEK.C		934.039	2	1867.07	1867.05	9.2	277	Specific	105.8	0	157	>ALO20413.1 IKKepison [Mylopharyngodon piceus]	55.653
K.TQLIPVLASILEANQEK.C		934.034	2	1867.06	1867.05	3.5	277	Specific	112.22	0	157	>ALO20413.1 IKKepison [Mylopharyngodon piceus]	55.9427
K.TQLIPVLASILEANQEK.C		934.034	2	1867.06	1867.05	3.6	277	Specific	122.98	0	157	>ALO20413.1 IKKepison [Mylopharyngodon piceus]	57.0809
K.TQLIPVLASILEANQEK.C		623.027	3	1867.07	1867.05	7	277	Specific	159.56	1087300000	157	>ALO20413.1 IKKepison [Mylopharyngodon piceus]	55.0178
K.TQLIPVLASILEANQEK.C		934.039	2	1867.07	1867.05	9.2	277	Specific	172.67	0	157	>ALO20413.1 IKKepison [Mylopharyngodon piceus]	55.0624
K.TQLIPVLASILEANQEK.C		934.036	2	1867.06	1867.05	5.9	277	Specific	323.13	4984400	157	>ALO20413.1 IKKepison [Mylopharyngodon piceus]	53.42
K.TQLIPVLASILEANQEK.C		623.025	3	1867.06	1867.05	3.2	277	Specific	370.21	1087300000	157	>ALO20413.1 IKKepison [Mylopharyngodon piceus]	54.7294
K.TQLIPVLASILEANQEK.C		934.038	2	1867.07	1867.05	8	277	Specific	427.8	0	157	>ALO20413.1 IKKepison [Mylopharyngodon piceus]	54.7812
K.TQLIPVLASILEANQEK.C		934.036	2	1867.07	1867.05	6.2	277	Specific	650.78	0	157	>ALO20413.1 IKKepison [Mylopharyngodon piceus]	54.4908
K.VLNLPPTSPDR.P		604.84	2	1208.67	1208.66	7.1	369	Specific	97.18	15011000	157	>ALO20413.1 IKKepison [Mylopharyngodon piceus]	38.5811
K.VLNLPPTSPDR.P		604.841	2	1208.68	1208.66	9.8	369	Specific	207.92	23218000	157	>ALO20413.1 IKKepison [Mylopharyngodon piceus]	39.894
K.VLNLPPTSPDR.P		604.84	2	1208.67	1208.66	7.7	369	Specific	209.05	20426000	157	>ALO20413.1 IKKepison [Mylopharyngodon piceus]	34.0997
K.VLNLPPTSPDR.P		604.836	2	1208.67	1208.66	1.4	369	Specific	249.18	29206000	157	>ALO20413.1 IKKepison [Mylopharyngodon piceus]	36.4635
K.VLNLPPTSPDR.P		604.844	2	1208.68	1208.66	14.2	369	Specific	267.95	23218000	157	>ALO20413.1 IKKepison [Mylopharyngodon piceus]	39.5767
K.VLNLPPTSPDR.P		604.837	2	1208.67	1208.66	3.3	369	Specific	297.9	7197100	157	>ALO20413.1 IKKepison [Mylopharyngodon piceus]	36.5888
K.VLNLPPTSPDR.P		604.839	2	1208.67	1208.66	6.4	369	Specific	303.45	12089000	157	>ALO20413.1 IKKepison [Mylopharyngodon piceus]	38.3088
K.VLNLPPTSPDR.P		604.836	2	1208.66	1208.66	0.9	369	Specific	308.38	23218000	157	>ALO20413.1 IKKepison [Mylopharyngodon piceus]	36.5089
K.VLNLPPTSPDR.P		604.836	2	1208.67	1208.66	1.6	369	Specific	317.63	9651400	157	>ALO20413.1 IKKepison [Mylopharyngodon piceus]	36.4373
K.VLNLPPTSPDR.P		604.837	2	1208.67	1208.66	3.5	369	Specific	342.67	23218000	157	>ALO20413.1 IKKepison [Mylopharyngodon piceus]	38.8061
K.VLNLPPTSPDR.P		604.839	2	1208.67	1208.66	6.3	369	Specific	367.38	23218000	157	>ALO20413.1 IKKepison [Mylopharyngodon piceus]	37.5603
K.VLNLPPTSPDR.P		604.837	2	1208.67	1208.66	2.4	369	Specific	377.92	29206000	157	>ALO20413.1 IKKepison [Mylopharyngodon piceus]	36.3924
K.VLNLPPTSPDR.P		604.836	2	1208.67	1208.66	1.4	369	Specific	387.72	23218000	157	>ALO20413.1 IKKepison [Mylopharyngodon piceus]	36.4623
K.VLNLPPTSPDR.P		604.84	2	1208.67	1208.66	7	369	Specific	399.84	23218000	157	>ALO20413.1 IKKepison [Mylopharyngodon piceus]	37.8546
K.VLNLPPTSPDR.P		604.84	2	1208.67	1208.66	7.7	369	Specific	410.77	7581000	157	>ALO20413.1 IKKepison [Mylopharyngodon piceus]	34.1206
K.VLNLPPTSPDR.P		604.838	2	1208.67	1208.66	5.3	369	Specific	422.84	23218000	157	>ALO20413.1 IKKepison [Mylopharyngodon piceus]	35.8845
K.VLNLPPTSPDR.P		604.84	2	1208.67	1208.66	7.8	369	Specific	425.31	23218000	157	>ALO20413.1 IKKepison [Mylopharyngodon piceus]	33.9391
K.VLNLPPTSPDR.P		604.836	2	1208.67	1208.66	1.6	369	Specific	431.43	17557000	157	>ALO20413.1 IKKepison [Mylopharyngodon piceus]	36.337
K.VLNLPPTSPDR.P		604.837	2	1208.67	1208.66	2	369	Specific	437.63	23218000	157	>ALO20413.1 IKKepison [Mylopharyngodon piceus]	36.1614
K.VLNLPPTSPDR.P		604.836	2	1208.67	1208.66	1.7	369	Specific	440.49	24729000	157	>ALO20413.1 IKKepison [Mylopharyngodon piceus]	36.2567
K.VLNLPPTSPDR.P		604.84	2	1208.67	1208.66	8.4	369	Specific	453.82	23218000	157	>ALO20413.1 IKKepison [Mylopharyngodon piceus]	33.6741
K.VLNLPPTSPDR.P		604.839	2	1208.67	1208.66	5.5	369	Specific	454.25	23218000	157	>ALO20413.1 IKKepison [Mylopharyngodon piceus]	36.7254
K.VLNLPPTSPDR.P		604.838	2	1208.67	1208.66	5.1	369	Specific	458.79	29206000	157	>ALO20413.1 IKKepison [Mylopharyngodon piceus]	36.7101
K.VLNLPPTSPDR.P		604.839	2	1208.67	1208.66	6.2	369	Specific	465.55	23218000	157	>ALO20413.1 IKKepison [Mylopharyngodon piceus]	37.2821
K.VLNLPPTSPDR.P		604.84	2	1208.67	1208.66	7.4	369	Specific	473.65	23218000	157	>ALO20413.1 IKKepison [Mylopharyngodon piceus]	34.2105
K.VLNLPPTSPDR.P		604.837	2	1208.67	1208.66	3.6	369	Specific	473.85	23218000	157	>ALO20413.1 IKKepison [Mylopharyngodon piceus]	34.4906
K.VLNLPPTSPDR.P		604.84	2	1208.67	1208.66	6.9	369	Specific	476.16	7581000	157	>ALO20413.1 IKKepison [Mylopharyngodon piceus]	33.8079
K.VLNLPPTSPDR.P		604.84	2	1208.67	1208.66	7.9	369	Specific	483.55	23218000	157	>ALO20413.1 IKKepison [Mylopharyngodon piceus]	35.6045
K.VLNLPPTSPDR.P		604.839	2	1208.67	1208.66	5.8	369	Specific	493.38	23218000	157	>ALO20413.1 IKKepison [Mylopharyngodon piceus]	34.761
K.VLNLPPTSPDR.P		604.84	2	1208.67	1208.66	8.3	369	Specific	493.67	23218000	157	>ALO20413.1 IKKepison [Mylopharyngodon piceus]	35.3175
K.VLNLPPTSPDR.P		604.839	2	1208.67	1208.66	6	369	Specific	504.52	23218000	157	>ALO20413.1 IKKepison [Mylopharyngodon piceus]	35.0374
K.VLNLPPTSPDR.P		604.839	2	1208.67	1208.66	6.8	369	Specific	516.28	23218000	157	>ALO20413.1 IKKepison [Mylopharyngodon piceus]	37.0018
K.VLNLPPTSPDRPIILISR.K		667.741	3	2001.21	2001.19	10.9	369	Specific	74.03	1454300	157	>ALO20413.1 IKKepison [Mylopharyngodon piceus]	54.8306
K.VLNLPPTSPDRPIILISR.K		667.741	3	2001.21	2001.19	10.9	369	Specific	109.88	1454300	157	>ALO20413.1 IKKepison [Mylopharyngodon piceus]	54.813
K.VLNLPPTSPDRPIILISR.K		667.736	3	2001.19	2001.19	3.8	369	Specific	355.11	9899400	157	>ALO20413.1 IKKepison [Mylopharyngodon piceus]	48.1618
K.VLNLPPTSPDRPIILISR.K		667.737	3	2001.2	2001.19	6.1	369	Specific	359.13	12825000	157	>ALO20413.1 IKKepison [Mylopharyngodon piceus]	50.6139
K.VLNLPPTSPDRPIILISR.K		667.736	3	2001.19	2001.19	4.2	369	Specific	400.27	153820000	157	>ALO20413.1 IKKepison [Mylopharyngodon piceus]	50.0658
K.VLNLPPTSPDRPIILISR.K		1001.1	2	2001.19	2001.19	3.7	369	Specific	426.62	4421400000	157	>ALO20413.1 IKKepison [Mylopharyngodon piceus]	49.9246
K.VLNLPPTSPDRPIILISR.K		1001.1	2	2001.2	2001.19	4.8	369	Specific	449.96	4421400000	157	>ALO20413.1 IKKepison [Mylopharyngodon piceus]	50.1856
K.VLNLPPTSPDRPIILISR.K		667.736	3	2001.19	2001.19	4.5	369	Specific	465.24	25146000	157	>ALO20413.1 IKKepison [Mylopharyngodon piceus]	50.7066
K.VLNLPPTSPDRPIILISR.K		1001.1	2	2001.2	2001.19	6.4	369	Specific	516.75	4421400000	157	>ALO20413.1 IKKepison [Mylopharyngodon piceus]	50.7261
K.VLNLPPTSPDRPIILISR.K		1001.1	2	2001.19	2001.19	4.5	369	Specific	529.68	4421400000	157	>ALO20413.1 IKKepison [Mylopharyngodon piceus]	50.4482
K.VLNLPPTSPDRPIILISR.K		667.736	3	2001.19	2001.19	4.2	369	Specific	632.99	153820000	157	>ALO20413.1 IKKepison [Mylopharyngodon piceus]	50.0633
K.VLNLPPTSPDRPIILISR.K		667.736	3	2001.19	2001.19	4.2	369	Specific	635.6	153820000	157	>ALO20413.1 IKKepison [Mylopharyngodon piceus]	50.0621
K.VLNLPPTSPDRPIILISR.K		667.736	3	2001.19	2001.19	4.7	369	Specific	641.74	8359900000	157	>ALO20413.1 IKKepison [Mylopharyngodon piceus]	50.1843
K.VLNLPPTSPDRPIILISR.K		667.736	3	2001.19	2001.19	3.2	369	Specific	645.83	8359900000	157	>ALO20413.1 IKKepison [Mylopharyngodon piceus]	49.9233
K.VLNLPPTSPDRPIILISR.K		667.736	3	2001.19	2001.19	4.3	369	Specific	667.26	8359900000	157	>ALO20413.1 IKKepison [Mylopharyngodon piceus]	50.7236
K.VLNLPPTSPDRPIILISR.K		667.737	3	2001.2	2001.19	6.1	369	Specific	688.58	8359900000	157	>ALO20413.1 IKKepison [Mylopharyngodon piceus]	50.4469
K.VLNLPPTSPDRPIILISR.K		667.737	3	2001.2	2001.19	5.1	369	Specific	704.6	8359900000	157	>ALO20413.1 IKKepison [Mylopharyngodon piceus]	49.6289
K.VLNLPPTSPDRPIILISR.K		1001.1	2	2001.2	2001.19	6.3	369	Specific	731.53	4421400000	157	>ALO20413.1 IKKepison [Mylopharyngodon piceus]	49.6319
R.PIILISR.K		811.541	1	811.541	811.54	1.4	380	Specific	317.39	12662000	157	>ALO20413.1 IKKepison [Mylopharyngodon piceus]	42.2241
R.PIILISR.K		406.276	2	811.544	811.54	5.1	380	Specific	329.32	131360000	157	>ALO20413.1 IKKepison [Mylopharyngodon piceus]	41.9757
R.PIILISR.K		406.274	2	811.541	811.54	1.4	380	Specific	374.22	131360000	157	>ALO20413.1 IKKepison [Mylopharyngodon piceus]	42.2721
R.PIILISR.K		811.542	1	811.542	811.54	2.4	380	Specific	383.23	79061000	157	>ALO20413.1 IKKepison [Mylopharyngodon piceus]	42.0795
R.PIILISR.K		811.541	1	811.541	811.54	1.4	380	Specific	391.63	12662000	157	>ALO20413.1 IKKepison [Mylopharyngodon piceus]	42.2171
R.PIILISR.K		811.542	1	811.542	811.54	2.4	380	Specific	398.05	79061000	157	>ALO20413.1 IKKepison [Mylopharyngodon piceus]	42.0732
R.KPEKLLGHPYR.E		669.378	2	1337.75	1337.77	-14.7	387	Specific	50.95	15093000	157	>ALO20413.1 IKKepison [Mylopharyngodon piceus]	35.0822
R.KPEKLLGHPYR.E		335.198	4	1337.77	1337.77	1.6	387	Specific	490.97	5574100	157	>ALO20413.1 IKKepison [Mylopharyngodon piceus]	18.5926
R.KPEKLLGHPYR.E		446.595	3	1337.77	1337.77	1.3	387	Specific	693.47	69616000	157	>ALO20413.1 IKKepison [Mylopharyngodon piceus]	18.5374
R.KPEKLLGHPYR.E		669.39	2	1337.77	1337.77	3.2	387	Specific	765.14	16616000	157	>ALO20413.1 IKKepison [Mylopharyngodon piceus]	18.5586
K.PEK.L		373.204	1	373.204	373.208	-11.2	388	Specific	59.73	1170700	157	>ALO20413.1 IKKepison [Mylopharyngodon piceus]	55.6603
K.LLGHPYR.E		428.251	2	855.495	855.484	13.9	391	Specific	97.73	4433000	157	>ALO20413.1 IKKepison [Mylopharyngodon piceus]	46.4313
K.LLGHPYR.E		428.247	2	855.487	855.484	4.2	391	Specific	99.47	94834000	157	>ALO20413.1 IKKepison [Mylopharyngodon piceus]	21.703
K.LLGHPYR.E		428.251	2	855.495	855.484	12.9	391	Specific	135.35	9153000	157	>ALO20413.1 IKKepison [Mylopharyngodon piceus]	30.2294
K.LLGHPYR.E		428.248	2	855.489	855.484	5.9	391	Specific	177.82	19010000	157	>ALO20413.1 IKKepison [Mylopharyngodon piceus]	21.5047
K.LLGHPYR.E		428.247	2	855.487	855.484	4.2	391	Specific	234.95	0	157	>ALO20413.1 IKKepison [Mylopharyngodon piceus]	20.5138
K.LLGHPYR.E		428.247	2	855.486	855.484	3.2	391	Specific	294.59	10071000	157	>ALO20413.1 IKKepison [Mylopharyngodon piceus]	23.2994
K.LLGHPYR.E		428.251	2	855.494	855.484	12.3	391	Specific	295.79	1624700000	157	>ALO20413.1 IKKepison [Mylopharyngodon piceus]	31.1728
K.LLGHPYR.E		428.247	2	855.487	855.484	4.6	391	Specific	443.8	7323300000	157	>ALO20413.1 IKKepison [Mylopharyngodon piceus]	22.6546
K.LLGHPYR.E		428.248	2	855.488	855.484	4.8	391	Specific	459.12	7323300000	157	>ALO20413.1 IKKepison [Mylopharyngodon piceus]	21.6517
K.LLGHPYR.E		428.246	2	855.484	855.484	1	391	Specific	465.57	7323300000	157	>ALO20413.1 IKKepison [Mylopharyngodon piceus]	21.9352
K.LLGHPYR.E		428.248	2	855.488	855.484	4.8	391	Specific	469.62	7323300000	157	>ALO20413.1 IKKepison [Mylopharyngodon piceus]	21.6451
K.LLGHPYR.E		428.247	2	855.486	855.484	3.4	391	Specific	469.81	7323300000	157	>ALO20413.1 IKKepison [Mylopharyngodon piceus]	20.5228
K.LLGHPYR.E		428.248	2	855.488	855.484	5.3	391	Specific	483.02	7323300000	157	>ALO20413.1 IKKepison [Mylopharyngodon piceus]	21.3626
K.LLGHPYR.E		428.248	2	855.488	855.484	5.3	391	Specific	518.05	7323300000	157	>ALO20413.1 IKKepison [Mylopharyngodon piceus]	22.2369
K.LLGHPYR.E		428.246	2	855.484	855.484	1	391	Specific	520.98	7323300000	157	>ALO20413.1 IKKepison [Mylopharyngodon piceus]	20.8098
K.LLGHPYR.E		428.247	2	855.486	855.484	3.4	391	Specific	571.9	7323300000	157	>ALO20413.1 IKKepison [Mylopharyngodon piceus]	21.0694
K.LLGHPYR.E		428.247	2	855.486	855.484	3	391	Specific	579.37	7323300000	157	>ALO20413.1 IKKepison [Mylopharyngodon piceus]	20.258
K.LLGHPYREPEAPAMPTK.F		477.497	4	1906.96	1906.98	-10.4	391	Specific	36.62	17856000	157	>ALO20413.1 IKKepison [Mylopharyngodon piceus]	23.7421
K.LLGHPYREPEAPAMPTK.F		636.338	3	1907	1906.98	7.5	391	Specific	120.67	54373000	157	>ALO20413.1 IKKepison [Mylopharyngodon piceus]	30.4584
K.LLGHPYREPEAPAMPTK.F		636.335	3	1906.99	1906.98	3.6	391	Specific	125.72	132130000	157	>ALO20413.1 IKKepison [Mylopharyngodon piceus]	30.6315
K.LLGHPYREPEAPAMPTK.F		477.504	4	1906.99	1906.98	4.5	391	Specific	134.45	14015000	157	>ALO20413.1 IKKepison [Mylopharyngodon piceus]	31.2289
K.LLGHPYREPEAPAMPTK.F		477.504	4	1906.99	1906.98	5.2	391	Specific	315.26	0	157	>ALO20413.1 IKKepison [Mylopharyngodon piceus]	30.4948
K.LLGHPYREPEAPAMPTK.F		954.004	2	1907	1906.98	8.5	391	Specific	357.41	696500000	157	>ALO20413.1 IKKepison [Mylopharyngodon piceus]	29.9645
K.LLGHPYREPEAPAMPTK.F		477.504	4	1906.99	1906.98	4.2	391	Specific	460.35	962190000	157	>ALO20413.1 IKKepison [Mylopharyngodon piceus]	30.2187
K.LLGHPYREPEAPAMPTK.F		477.504	4	1906.99	1906.98	4.3	391	Specific	460.62	962190000	157	>ALO20413.1 IKKepison [Mylopharyngodon piceus]	29.9531
K.LLGHPYREPEAPAMPTK.F		636.335	3	1906.99	1906.98	2.9	391	Specific	477.21	0	157	>ALO20413.1 IKKepison [Mylopharyngodon piceus]	30.2077
K.LLGHPYREPEAPAMPTK.F		954	2	1906.99	1906.98	4.6	391	Specific	508.27	696500000	157	>ALO20413.1 IKKepison [Mylopharyngodon piceus]	30.2562
K.LLGHPYREPEAPAMPTK.F		636.336	3	1906.99	1906.98	4.6	391	Specific	564.27	1672100000	157	>ALO20413.1 IKKepison [Mylopharyngodon piceus]	30.299
K.LLGHPYREPEAPAMPTK.F		636.333	3	1906.98	1906.98	-0.1	391	Specific	640.25	1672100000	157	>ALO20413.1 IKKepison [Mylopharyngodon piceus]	30.011
K.LLGHPYREPEAPAM[+15.995]PTK.F	M[+16]	962.003	2	1923	1922.98	9.8	391	Specific	48.06	5517900	157	>ALO20413.1 IKKepison [Mylopharyngodon piceus]	35.6217
K.LLGHPYREPEAPAM[+15.995]PTK.F	M[+16]	481.505	4	1923	1922.98	9.8	391	Specific	75.46	72421000	157	>ALO20413.1 IKKepison [Mylopharyngodon piceus]	29.4081
K.LLGHPYREPEAPAM[+15.995]PTK.F	M[+16]	481.5	4	1922.98	1922.98	0	391	Specific	77.2	47908000	157	>ALO20413.1 IKKepison [Mylopharyngodon piceus]	24.2955
K.LLGHPYREPEAPAM[+15.995]PTK.F	M[+16]	961.996	2	1922.98	1922.98	2.5	391	Specific	78.18	10252000	157	>ALO20413.1 IKKepison [Mylopharyngodon piceus]	24.3368
K.LLGHPYREPEAPAM[+15.995]PTK.F	M[+16]	961.997	2	1922.99	1922.98	3.9	391	Specific	96.78	4060300	157	>ALO20413.1 IKKepison [Mylopharyngodon piceus]	29.7357
K.LLGHPYREPEAPAM[+15.995]PTK.F	M[+16]	481.504	4	1922.99	1922.98	7	391	Specific	98.81	6607200	157	>ALO20413.1 IKKepison [Mylopharyngodon piceus]	29.0507
K.LLGHPYREPEAPAM[+15.995]PTK.F	M[+16]	481.503	4	1922.99	1922.98	5.9	391	Specific	115.16	10907000	157	>ALO20413.1 IKKepison [Mylopharyngodon piceus]	28.4963
K.LLGHPYREPEAPAM[+15.995]PTK.F	M[+16]	641.67	3	1923	1922.98	8.2	391	Specific	123.86	16678000	157	>ALO20413.1 IKKepison [Mylopharyngodon piceus]	35.5813
K.LLGHPYREPEAPAM[+15.995]PTK.F	M[+16]	481.503	4	1922.99	1922.98	6.6	391	Specific	129.54	11404000	157	>ALO20413.1 IKKepison [Mylopharyngodon piceus]	29.2654
K.LLGHPYREPEAPAM[+15.995]PTK.F	M[+16]	961.995	2	1922.98	1922.98	2.1	391	Specific	140.8	4060300	157	>ALO20413.1 IKKepison [Mylopharyngodon piceus]	30.04
K.LLGHPYREPEAPAM[+15.995]PTK.F	M[+16]	481.501	4	1922.98	1922.98	1.7	391	Specific	166.17	10907000	157	>ALO20413.1 IKKepison [Mylopharyngodon piceus]	28.2356
K.LLGHPYREPEAPAM[+15.995]PTK.F	M[+16]	641.669	3	1922.99	1922.98	6.5	391	Specific	184.34	6843800	157	>ALO20413.1 IKKepison [Mylopharyngodon piceus]	28.7434
K.LLGHPYREPEAPAM[+15.995]PTK.F	M[+16]	481.502	4	1922.99	1922.98	3.1	391	Specific	199.89	0	157	>ALO20413.1 IKKepison [Mylopharyngodon piceus]	23.7894
K.LLGHPYREPEAPAM[+15.995]PTK.F	M[+16]	481.503	4	1922.99	1922.98	5.1	391	Specific	242.05	0	157	>ALO20413.1 IKKepison [Mylopharyngodon piceus]	24.9478
K.LLGHPYREPEAPAM[+15.995]PTK.F	M[+16]	481.501	4	1922.98	1922.98	2.3	391	Specific	258.32	0	157	>ALO20413.1 IKKepison [Mylopharyngodon piceus]	24.3518
K.LLGHPYREPEAPAM[+15.995]PTK.F	M[+16]	481.503	4	1922.99	1922.98	4.8	391	Specific	267.16	11404000	157	>ALO20413.1 IKKepison [Mylopharyngodon piceus]	29.7267
K.LLGHPYREPEAPAM[+15.995]PTK.F	M[+16]	481.502	4	1922.99	1922.98	4	391	Specific	271.69	11404000	157	>ALO20413.1 IKKepison [Mylopharyngodon piceus]	30.022
K.LLGHPYREPEAPAM[+15.995]PTK.F	M[+16]	641.667	3	1922.99	1922.98	3.7	391	Specific	307.51	16063000	157	>ALO20413.1 IKKepison [Mylopharyngodon piceus]	30.0504
K.LLGHPYREPEAPAM[+15.995]PTK.F	M[+16]	641.667	3	1922.99	1922.98	3.1	391	Specific	329.02	53419000	157	>ALO20413.1 IKKepison [Mylopharyngodon piceus]	23.7919
K.LLGHPYREPEAPAM[+15.995]PTK.F	M[+16]	481.501	4	1922.98	1922.98	2	391	Specific	378.31	0	157	>ALO20413.1 IKKepison [Mylopharyngodon piceus]	24.055
K.LLGHPYREPEAPAM[+15.995]PTK.F	M[+16]	641.666	3	1922.98	1922.98	1.9	391	Specific	410.97	3041700000	157	>ALO20413.1 IKKepison [Mylopharyngodon piceus]	23.8009
K.LLGHPYREPEAPAM[+15.995]PTK.F	M[+16]	641.667	3	1922.99	1922.98	3.1	391	Specific	410.98	3041700000	157	>ALO20413.1 IKKepison [Mylopharyngodon piceus]	24.382
K.LLGHPYREPEAPAM[+15.995]PTK.F	M[+16]	961.997	2	1922.99	1922.98	4.3	391	Specific	413.85	1120500000	157	>ALO20413.1 IKKepison [Mylopharyngodon piceus]	24.1071
K.LLGHPYREPEAPAM[+15.995]PTK.F	M[+16]	961.995	2	1922.98	1922.98	1.6	391	Specific	487.95	1120500000	157	>ALO20413.1 IKKepison [Mylopharyngodon piceus]	23.8344
K.LLGHPYREPEAPAM[+15.995]PTK.F	M[+16]	481.502	4	1922.98	1922.98	2.8	391	Specific	492.18	0	157	>ALO20413.1 IKKepison [Mylopharyngodon piceus]	23.5067
K.LLGHPYREPEAPAM[+15.995]PTK.F	M[+16]	961.995	2	1922.98	1922.98	2.3	391	Specific	565.32	1120500000	157	>ALO20413.1 IKKepison [Mylopharyngodon piceus]	23.5462
K.LLGHPYREPEAPAM[+15.995]PTK.F	M[+16]	641.667	3	1922.99	1922.98	4.4	391	Specific	589.48	3041700000	157	>ALO20413.1 IKKepison [Mylopharyngodon piceus]	23.5122
K.LLGHPYREPEAPAM[+15.995]PTK.F	M[+16]	641.667	3	1922.99	1922.98	3.8	391	Specific	658.17	3041700000	157	>ALO20413.1 IKKepison [Mylopharyngodon piceus]	24.0982
K.LLGHPYREPEAPAM[+15.995]PTKFDVMADYTFSK.T	M[+16]	807.649	4	3227.58	3227.55	6.8	391	Specific	108.56	8126200	157	>ALO20413.1 IKKepison [Mylopharyngodon piceus]	47.9659
R.EPEAPAMPTK.F		535.765	2	1070.52	1070.52	4	398	Specific	96.55	1561800000	157	>ALO20413.1 IKKepison [Mylopharyngodon piceus]	23.9929
R.EPEAPAMPTK.F		535.762	2	1070.52	1070.52	-1.9	398	Specific	352.34	1561800000	157	>ALO20413.1 IKKepison [Mylopharyngodon piceus]	25.6202
R.EPEAPAMPTK.F		535.765	2	1070.52	1070.52	4.6	398	Specific	446.63	1561800000	157	>ALO20413.1 IKKepison [Mylopharyngodon piceus]	24.5264
R.EPEAPAMPTK.F		535.764	2	1070.52	1070.52	2.3	398	Specific	450.62	1561800000	157	>ALO20413.1 IKKepison [Mylopharyngodon piceus]	25.0558
R.EPEAPAMPTK.F		535.763	2	1070.52	1070.52	0.6	398	Specific	457.19	10356000	157	>ALO20413.1 IKKepison [Mylopharyngodon piceus]	25.2546
R.EPEAPAMPTK.F		535.766	2	1070.53	1070.52	5.9	398	Specific	475.02	61905000	157	>ALO20413.1 IKKepison [Mylopharyngodon piceus]	24.7038
R.EPEAPAMPTK.F		535.765	2	1070.52	1070.52	3.7	398	Specific	476.83	61905000	157	>ALO20413.1 IKKepison [Mylopharyngodon piceus]	24.8164
R.EPEAPAMPTK.F		535.765	2	1070.52	1070.52	3.1	398	Specific	486.57	1561800000	157	>ALO20413.1 IKKepison [Mylopharyngodon piceus]	24.2724
R.EPEAPAMPTK.F		535.765	2	1070.52	1070.52	3	398	Specific	500.82	1561800000	157	>ALO20413.1 IKKepison [Mylopharyngodon piceus]	25.3427
R.EPEAPAMPTK.F		535.765	2	1070.52	1070.52	3.5	398	Specific	504.69	0	157	>ALO20413.1 IKKepison [Mylopharyngodon piceus]	24.2272
R.EPEAPAMPTK.F		535.766	2	1070.53	1070.52	5.9	398	Specific	506.96	300850000	157	>ALO20413.1 IKKepison [Mylopharyngodon piceus]	24.6975
R.EPEAPAMPTK.F		535.766	2	1070.52	1070.52	5.4	398	Specific	522.7	0	157	>ALO20413.1 IKKepison [Mylopharyngodon piceus]	24.6301
R.EPEAPAMPTK.F		535.765	2	1070.52	1070.52	3.1	398	Specific	530.43	0	157	>ALO20413.1 IKKepison [Mylopharyngodon piceus]	24.2911
R.EPEAPAMPTK.F		535.765	2	1070.52	1070.52	3.7	398	Specific	531.68	1561800000	157	>ALO20413.1 IKKepison [Mylopharyngodon piceus]	24.7902
R.EPEAPAMPTK.F		535.766	2	1070.52	1070.52	5.7	398	Specific	537.17	300850000	157	>ALO20413.1 IKKepison [Mylopharyngodon piceus]	24.6599
R.EPEAPAMPTK.F		1070.52	1	1070.52	1070.52	4.5	398	Specific	586.25	415810000	157	>ALO20413.1 IKKepison [Mylopharyngodon piceus]	24.8664
R.EPEAPAMPTK.F		1070.52	1	1070.52	1070.52	3	398	Specific	658.05	415810000	157	>ALO20413.1 IKKepison [Mylopharyngodon piceus]	24.1153
R.EPEAPAM[+15.995]PTK.F	M[+16]	543.762	2	1086.52	1086.51	2.4	398	Specific	186.02	93969000	157	>ALO20413.1 IKKepison [Mylopharyngodon piceus]	18.8655
R.EPEAPAM[+15.995]PTK.F	M[+16]	543.761	2	1086.52	1086.51	1.6	398	Specific	286.94	11589000	157	>ALO20413.1 IKKepison [Mylopharyngodon piceus]	20.4009
R.EPEAPAM[+15.995]PTK.F	M[+16]	543.761	2	1086.52	1086.51	1.9	398	Specific	332.69	6679300000	157	>ALO20413.1 IKKepison [Mylopharyngodon piceus]	19.121
R.EPEAPAM[+15.995]PTK.F	M[+16]	543.764	2	1086.52	1086.51	6.1	398	Specific	333.19	5602100	157	>ALO20413.1 IKKepison [Mylopharyngodon piceus]	20.0343
R.EPEAPAM[+15.995]PTK.F	M[+16]	543.763	2	1086.52	1086.51	4.1	398	Specific	383.96	6679300000	157	>ALO20413.1 IKKepison [Mylopharyngodon piceus]	18.4943
R.EPEAPAM[+15.995]PTK.F	M[+16]	543.761	2	1086.51	1086.51	0.9	398	Specific	386.39	5374400	157	>ALO20413.1 IKKepison [Mylopharyngodon piceus]	20.503
R.EPEAPAM[+15.995]PTK.F	M[+16]	543.762	2	1086.52	1086.51	2.9	398	Specific	427.7	6679300000	157	>ALO20413.1 IKKepison [Mylopharyngodon piceus]	18.7518
R.EPEAPAM[+15.995]PTK.F	M[+16]	543.763	2	1086.52	1086.51	5	398	Specific	433.83	34566000	157	>ALO20413.1 IKKepison [Mylopharyngodon piceus]	19.6501
R.EPEAPAM[+15.995]PTK.F	M[+16]	543.761	2	1086.51	1086.51	0.7	398	Specific	436.08	6679300000	157	>ALO20413.1 IKKepison [Mylopharyngodon piceus]	19.3834
R.EPEAPAM[+15.995]PTK.F	M[+16]	543.762	2	1086.52	1086.51	2.9	398	Specific	441.84	73875000	157	>ALO20413.1 IKKepison [Mylopharyngodon piceus]	18.414
R.EPEAPAMPTKFDVM[+15.995]ADYTFSK.T	M[+16]	797.705	3	2391.1	2391.09	4.7	398	Specific	414.52	78046000	157	>ALO20413.1 IKKepison [Mylopharyngodon piceus]	48.7064
R.EPEAPAM[+15.995]PTKFDVMADYTFSK.T	M[+16]	1196.05	2	2391.1	2391.09	5.3	398	Specific	667.37	43236000	157	>ALO20413.1 IKKepison [Mylopharyngodon piceus]	49.1056
R.EPEAPAM[+15.995]PTKFDVMADYTFSK.T	M[+16]	797.704	3	2391.1	2391.09	4.3	398	Specific	715.6	109490000	157	>ALO20413.1 IKKepison [Mylopharyngodon piceus]	49.0827
R.EPEAPAM[+15.995]PTKFDVM[+15.995]ADYTFSK.T	M[+16]*2	1204.05	2	2407.1	2407.08	5.4	398	Specific	99.64	23197000	157	>ALO20413.1 IKKepison [Mylopharyngodon piceus]	43.0969
R.EPEAPAM[+15.995]PTKFDVM[+15.995]ADYTFSK.T	M[+16]*2	803.036	3	2407.09	2407.08	4.4	398	Specific	209.76	42120000	157	>ALO20413.1 IKKepison [Mylopharyngodon piceus]	43.1937
R.EPEAPAM[+15.995]PTKFDVM[+15.995]ADYTFSK.T	M[+16]*2	803.037	3	2407.1	2407.08	5.1	398	Specific	372.69	87914000	157	>ALO20413.1 IKKepison [Mylopharyngodon piceus]	43.0496
R.EPEAPAM[+15.995]PTKFDVM[+15.995]ADYTFSK.T	M[+16]*2	803.035	3	2407.09	2407.08	3.5	398	Specific	555.2	87914000	157	>ALO20413.1 IKKepison [Mylopharyngodon piceus]	43.3223
K.FDVMADYTFSK.T		441.871	3	1323.6	1323.59	4.6	408	Specific	229.41	4109800	157	>ALO20413.1 IKKepison [Mylopharyngodon piceus]	43.9534
K.FDVMADYTFSK.T		662.301	2	1323.59	1323.59	1.2	408	Specific	260.39	74181000	157	>ALO20413.1 IKKepison [Mylopharyngodon piceus]	49.4906
K.FDVMADYTFSK.T		662.308	2	1323.61	1323.59	11.6	408	Specific	287.17	13341000	157	>ALO20413.1 IKKepison [Mylopharyngodon piceus]	43.9052
K.FDVMADYTFSK.T		662.304	2	1323.6	1323.59	6.6	408	Specific	410.41	1079900000	157	>ALO20413.1 IKKepison [Mylopharyngodon piceus]	49.7749
K.FDVMADYTFSK.T		662.302	2	1323.6	1323.59	3.5	408	Specific	536.14	74181000	157	>ALO20413.1 IKKepison [Mylopharyngodon piceus]	49.1871
K.FDVM[+15.995]ADYTFSK.T	M[+16]	670.302	2	1339.6	1339.59	6.2	408	Specific	77.95	15001000	157	>ALO20413.1 IKKepison [Mylopharyngodon piceus]	39.4219
K.FDVM[+15.995]ADYTFSK.T	M[+16]	670.303	2	1339.6	1339.59	7.8	408	Specific	88.08	7710700	157	>ALO20413.1 IKKepison [Mylopharyngodon piceus]	47.1879
K.FDVM[+15.995]ADYTFSK.T	M[+16]	670.303	2	1339.6	1339.59	7.9	408	Specific	108.83	152970000	157	>ALO20413.1 IKKepison [Mylopharyngodon piceus]	44.1464
K.FDVM[+15.995]ADYTFSK.T	M[+16]	670.302	2	1339.6	1339.59	6.5	408	Specific	176.13	58437000	157	>ALO20413.1 IKKepison [Mylopharyngodon piceus]	47.9073
K.FDVM[+15.995]ADYTFSK.T	M[+16]	447.204	3	1339.6	1339.59	6.2	408	Specific	260.54	3353100	157	>ALO20413.1 IKKepison [Mylopharyngodon piceus]	35.1777
K.FDVM[+15.995]ADYTFSK.T	M[+16]	670.301	2	1339.59	1339.59	5.5	408	Specific	268.67	6836300	157	>ALO20413.1 IKKepison [Mylopharyngodon piceus]	47.0295
K.FDVM[+15.995]ADYTFSK.T	M[+16]	670.303	2	1339.6	1339.59	7.7	408	Specific	313.28	15093000	157	>ALO20413.1 IKKepison [Mylopharyngodon piceus]	35.3576
K.FDVM[+15.995]ADYTFSK.T	M[+16]	670.3	2	1339.59	1339.59	4.4	408	Specific	328.97	8530900	157	>ALO20413.1 IKKepison [Mylopharyngodon piceus]	46.6604
K.FDVM[+15.995]ADYTFSK.T	M[+16]	670.301	2	1339.59	1339.59	4.8	408	Specific	341.58	15093000	157	>ALO20413.1 IKKepison [Mylopharyngodon piceus]	35.0822
K.FDVM[+15.995]ADYTFSK.T	M[+16]	670.303	2	1339.6	1339.59	7.6	408	Specific	367.64	0	157	>ALO20413.1 IKKepison [Mylopharyngodon piceus]	44.2692
K.FDVM[+15.995]ADYTFSK.T	M[+16]	670.303	2	1339.6	1339.59	7.8	408	Specific	370.56	10764000	157	>ALO20413.1 IKKepison [Mylopharyngodon piceus]	39.6793
K.FDVM[+15.995]ADYTFSK.T	M[+16]	670.298	2	1339.59	1339.59	0.6	408	Specific	413.49	14920000	157	>ALO20413.1 IKKepison [Mylopharyngodon piceus]	42.0954
K.FDVM[+15.995]ADYTFSK.T	M[+16]	670.3	2	1339.59	1339.59	4.2	408	Specific	417	40262000	157	>ALO20413.1 IKKepison [Mylopharyngodon piceus]	42.987
K.FDVM[+15.995]ADYTFSK.T	M[+16]	670.303	2	1339.6	1339.59	7.7	408	Specific	470.61	0	157	>ALO20413.1 IKKepison [Mylopharyngodon piceus]	43.6948
K.FDVM[+15.995]ADYTFSK.T	M[+16]	670.304	2	1339.6	1339.59	9.3	408	Specific	506.9	0	157	>ALO20413.1 IKKepison [Mylopharyngodon piceus]	43.9816
K.FDVM[+15.995]ADYTFSK.T	M[+16]	670.3	2	1339.59	1339.59	3.3	408	Specific	538.95	40262000	157	>ALO20413.1 IKKepison [Mylopharyngodon piceus]	42.9544
K.FDVM[+15.995]ADYTFSK.T	M[+16]	670.305	2	1339.6	1339.59	11.3	408	Specific	561.87	152970000	157	>ALO20413.1 IKKepison [Mylopharyngodon piceus]	43.8792
K.FDVM[+15.995]ADYTFSK.T	M[+16]	670.3	2	1339.59	1339.59	3.3	408	Specific	571.75	7574500	157	>ALO20413.1 IKKepison [Mylopharyngodon piceus]	42.9556
K.FDVM[+15.995]ADYTFSK.T	M[+16]	670.305	2	1339.6	1339.59	11.3	408	Specific	579.66	152970000	157	>ALO20413.1 IKKepison [Mylopharyngodon piceus]	43.8817
K.FDVM[+15.995]ADYTFSK.T	M[+16]	670.305	2	1339.6	1339.59	11.3	408	Specific	593.53	152970000	157	>ALO20413.1 IKKepison [Mylopharyngodon piceus]	43.883
K.TIVGVIHQYLR.I		649.886	2	1298.77	1298.76	5.8	419	Specific	137.11	0	157	>ALO20413.1 IKKepison [Mylopharyngodon piceus]	55.273
K.TIVGVIHQYLR.I		433.593	3	1298.76	1298.76	4.6	419	Specific	183.88	2769200	157	>ALO20413.1 IKKepison [Mylopharyngodon piceus]	50.9524
K.TIVGVIHQYLR.I		649.893	2	1298.78	1298.76	15.6	419	Specific	217.74	6119400	157	>ALO20413.1 IKKepison [Mylopharyngodon piceus]	53.5173
K.TIVGVIHQYLR.I		649.886	2	1298.76	1298.76	4.8	419	Specific	323.96	1956100	157	>ALO20413.1 IKKepison [Mylopharyngodon piceus]	43.8742
K.TIVGVIHQYLR.I		649.885	2	1298.76	1298.76	4.1	419	Specific	617.11	10655000000	157	>ALO20413.1 IKKepison [Mylopharyngodon piceus]	50.1113
K.TIVGVIHQYLR.I		433.592	3	1298.76	1298.76	2.4	419	Specific	684.4	3726900000	157	>ALO20413.1 IKKepison [Mylopharyngodon piceus]	49.8208
K.TIVGVIHQYLR.I		649.885	2	1298.76	1298.76	3.8	419	Specific	898.72	10655000000	157	>ALO20413.1 IKKepison [Mylopharyngodon piceus]	49.8183
R.IAR.S		359.242	1	359.242	359.24	4.2	430	Specific	9.86	0	157	>ALO20413.1 IKKepison [Mylopharyngodon piceus]	59.0112
R.IAR.S		359.242	1	359.242	359.24	4.1	430	Specific	171.34	8770000	157	>ALO20413.1 IKKepison [Mylopharyngodon piceus]	25.0247
R.SFQK.Y		509.275	1	509.275	509.272	6.6	433	Specific	123.92	2442900	157	>ALO20413.1 IKKepison [Mylopharyngodon piceus]	56.3417
R.SFQK.Y		509.281	1	509.281	509.272	18.7	433	Specific	134.57	9160000	157	>ALO20413.1 IKKepison [Mylopharyngodon piceus]	30.6226
R.SFQKYR.E		828.451	1	828.451	828.436	17.4	433	Specific	191.14	25393000	157	>ALO20413.1 IKKepison [Mylopharyngodon piceus]	31.7966
K.YR.E		338.183	1	338.183	338.182	1.4	437	Specific	27.18	0	157	>ALO20413.1 IKKepison [Mylopharyngodon piceus]	29.7549
K.YR.E		338.187	1	338.187	338.182	13.4	437	Specific	60.11	12779000	157	>ALO20413.1 IKKepison [Mylopharyngodon piceus]	28.2792
K.YR.E		338.183	1	338.183	338.182	1.4	437	Specific	80.51	27102000	157	>ALO20413.1 IKKepison [Mylopharyngodon piceus]	20.9274
K.YR.E		338.183	1	338.183	338.182	3.1	437	Specific	101.84	5998900	157	>ALO20413.1 IKKepison [Mylopharyngodon piceus]	21.0472
K.YR.E		338.186	1	338.186	338.182	10.8	437	Specific	139.19	0	157	>ALO20413.1 IKKepison [Mylopharyngodon piceus]	30.5904
K.YR.E		338.184	1	338.184	338.182	5.7	437	Specific	140.45	2741200	157	>ALO20413.1 IKKepison [Mylopharyngodon piceus]	39.3306
K.YR.E		338.185	1	338.185	338.182	6.5	437	Specific	148.2	848500	157	>ALO20413.1 IKKepison [Mylopharyngodon piceus]	39.6606
K.YR.E		338.183	1	338.183	338.182	0.9	437	Specific	156.97	38140000	157	>ALO20413.1 IKKepison [Mylopharyngodon piceus]	20.3596
R.IVMVNMK.L		834.461	1	834.461	834.458	4.2	463	Specific	179.63	8740600	157	>ALO20413.1 IKKepison [Mylopharyngodon piceus]	33.7661
R.IVMVNMK.L		417.737	2	834.466	834.458	10.1	463	Specific	239.87	16451000	157	>ALO20413.1 IKKepison [Mylopharyngodon piceus]	33.4892
R.IVMVNMK.L		834.461	1	834.461	834.458	3.8	463	Specific	271.64	9082200	157	>ALO20413.1 IKKepison [Mylopharyngodon piceus]	33.7867
R.IVMVNMK.L		417.737	2	834.466	834.458	10.5	463	Specific	278.02	1481300000	157	>ALO20413.1 IKKepison [Mylopharyngodon piceus]	33.5017
R.IVMVNMK.L		417.737	2	834.466	834.458	10.5	463	Specific	278.9	13007000	157	>ALO20413.1 IKKepison [Mylopharyngodon piceus]	33.5005
R.IVMVNMK.L		417.737	2	834.466	834.458	10.5	463	Specific	283.53	1481300000	157	>ALO20413.1 IKKepison [Mylopharyngodon piceus]	33.4992
R.IVMVNMK.L		417.737	2	834.466	834.458	10.1	463	Specific	285.29	13007000	157	>ALO20413.1 IKKepison [Mylopharyngodon piceus]	33.4921
R.IVMVNMK.L		417.735	2	834.462	834.458	5.2	463	Specific	314.36	1481300000	157	>ALO20413.1 IKKepison [Mylopharyngodon piceus]	33.7816
R.IVMVNMK.L		417.736	2	834.464	834.458	7.7	463	Specific	351.27	1481300000	157	>ALO20413.1 IKKepison [Mylopharyngodon piceus]	33.2085
R.IVMVNMK.L		417.734	2	834.461	834.458	4.4	463	Specific	353.98	1481300000	157	>ALO20413.1 IKKepison [Mylopharyngodon piceus]	32.9424
R.IVMVNMK.L		834.467	1	834.467	834.458	11.4	463	Specific	487.02	1826100000	157	>ALO20413.1 IKKepison [Mylopharyngodon piceus]	33.4908
R.IVMVNM[+15.995]K.L	M[+16]	850.453	1	850.453	850.452	0.9	463	Specific	230.11	12162000	157	>ALO20413.1 IKKepison [Mylopharyngodon piceus]	23.707
R.IVMVNM[+15.995]K.L	M[+16]	850.449	1	850.449	850.452	-4	463	Specific	240.56	843210000	157	>ALO20413.1 IKKepison [Mylopharyngodon piceus]	23.4959
R.IVMVNM[+15.995]K.L	M[+16]	425.728	2	850.45	850.452	-3.3	463	Specific	249.21	8349700	157	>ALO20413.1 IKKepison [Mylopharyngodon piceus]	23.4972
R.IVMVNM[+15.995]K.L	M[+16]	425.728	2	850.45	850.452	-3.3	463	Specific	271.19	12925000	157	>ALO20413.1 IKKepison [Mylopharyngodon piceus]	23.4908
R.IVMVNM[+15.995]K.L	M[+16]	425.731	2	850.454	850.452	1.5	463	Specific	275.9	6251900	157	>ALO20413.1 IKKepison [Mylopharyngodon piceus]	23.057
R.IVMVNM[+15.995]K.L	M[+16]	425.732	2	850.457	850.452	4.9	463	Specific	304.94	935010000	157	>ALO20413.1 IKKepison [Mylopharyngodon piceus]	23.5721
R.IVM[+15.995]VNMK.L	M[+16]	425.731	2	850.455	850.452	3.3	463	Specific	329.94	7737500000	157	>ALO20413.1 IKKepison [Mylopharyngodon piceus]	25.855
R.IVMVNM[+15.995]K.L	M[+16]	425.732	2	850.456	850.452	4.2	463	Specific	357.99	935010000	157	>ALO20413.1 IKKepison [Mylopharyngodon piceus]	22.7268
R.IVMVNM[+15.995]K.L	M[+16]	425.731	2	850.456	850.452	3.7	463	Specific	376.21	935010000	157	>ALO20413.1 IKKepison [Mylopharyngodon piceus]	23.2867
R.IVMVNM[+15.995]K.L	M[+16]	425.73	2	850.453	850.452	0.1	463	Specific	386.66	14196000	157	>ALO20413.1 IKKepison [Mylopharyngodon piceus]	22.8644
R.IVMVNM[+15.995]K.L	M[+16]	425.73	2	850.453	850.452	0.1	463	Specific	398.62	31086000	157	>ALO20413.1 IKKepison [Mylopharyngodon piceus]	22.8693
R.IVMVNM[+15.995]K.L	M[+16]	425.73	2	850.453	850.452	0.9	463	Specific	399.21	935010000	157	>ALO20413.1 IKKepison [Mylopharyngodon piceus]	23.0038
R.IVMVNM[+15.995]K.L	M[+16]	425.73	2	850.453	850.452	0.7	463	Specific	399.68	31086000	157	>ALO20413.1 IKKepison [Mylopharyngodon piceus]	22.8319
R.IVMVNM[+15.995]K.L	M[+16]	850.454	1	850.454	850.452	1.9	463	Specific	436.56	0	157	>ALO20413.1 IKKepison [Mylopharyngodon piceus]	22.9506
R.IVM[+15.995]VNMK.L	M[+16]	850.456	1	850.456	850.452	4.5	463	Specific	492.33	8029900000	157	>ALO20413.1 IKKepison [Mylopharyngodon piceus]	25.8569
R.IVM[+15.995]VNM[+15.995]K.L	M[+16]*2	866.44	1	866.44	866.447	-8.2	463	Specific	74.98	0	157	>ALO20413.1 IKKepison [Mylopharyngodon piceus]	24.1564
R.IVM[+15.995]VNM[+15.995]K.L	M[+16]*2	433.728	2	866.45	866.447	2.5	463	Specific	85.34	16291000	157	>ALO20413.1 IKKepison [Mylopharyngodon piceus]	25.8348
R.IVM[+15.995]VNM[+15.995]K.L	M[+16]*2	866.442	1	866.442	866.447	-6	463	Specific	120.5	18558000	157	>ALO20413.1 IKKepison [Mylopharyngodon piceus]	20.9465
R.IVM[+15.995]VNM[+15.995]K.L	M[+16]*2	433.728	2	866.449	866.447	1.6	463	Specific	233.58	3626100	157	>ALO20413.1 IKKepison [Mylopharyngodon piceus]	23.3672
R.IVM[+15.995]VNM[+15.995]K.L	M[+16]*2	433.728	2	866.449	866.447	2.2	463	Specific	246.97	116930000	157	>ALO20413.1 IKKepison [Mylopharyngodon piceus]	19.1823
R.IVM[+15.995]VNM[+15.995]K.L	M[+16]*2	433.728	2	866.449	866.447	1.6	463	Specific	268.35	529190000	157	>ALO20413.1 IKKepison [Mylopharyngodon piceus]	19.3816
R.IVM[+15.995]VNM[+15.995]K.L	M[+16]*2	433.729	2	866.451	866.447	3.7	463	Specific	278.48	529190000	157	>ALO20413.1 IKKepison [Mylopharyngodon piceus]	20.169
R.IVM[+15.995]VNM[+15.995]K.L	M[+16]*2	433.728	2	866.448	866.447	0.9	463	Specific	288.24	67084000	157	>ALO20413.1 IKKepison [Mylopharyngodon piceus]	19.4975
R.IVM[+15.995]VNM[+15.995]K.L	M[+16]*2	433.728	2	866.449	866.447	2.1	463	Specific	310.13	529190000	157	>ALO20413.1 IKKepison [Mylopharyngodon piceus]	19.1173
K.LLSSISTEENLR.R		681.37	2	1361.73	1361.73	4.8	470	Specific	35.91	1416200	157	>ALO20413.1 IKKepison [Mylopharyngodon piceus]	57.6653
K.LLSSISTEENLR.R		681.37	2	1361.73	1361.73	4.9	470	Specific	48.32	965620	157	>ALO20413.1 IKKepison [Mylopharyngodon piceus]	59.0097
K.LLSSISTEENLR.R		681.366	2	1361.72	1361.73	-1.8	470	Specific	59.53	1416200	157	>ALO20413.1 IKKepison [Mylopharyngodon piceus]	56.9183
K.LLSSISTEENLR.R		681.37	2	1361.73	1361.73	4	470	Specific	77.48	965620	157	>ALO20413.1 IKKepison [Mylopharyngodon piceus]	58.7382
K.LLSSISTEENLR.R		681.37	2	1361.73	1361.73	3.9	470	Specific	78.92	824420	157	>ALO20413.1 IKKepison [Mylopharyngodon piceus]	55.4836
K.LLSSISTEENLR.R		681.369	2	1361.73	1361.73	1.9	470	Specific	97.35	1416200	157	>ALO20413.1 IKKepison [Mylopharyngodon piceus]	57.1978
K.LLSSISTEENLR.R		681.372	2	1361.74	1361.73	6.9	470	Specific	106.4	1416200	157	>ALO20413.1 IKKepison [Mylopharyngodon piceus]	56.6551
K.LLSSISTEENLR.R		1361.73	1	1361.73	1361.73	2.9	470	Specific	116.29	0	157	>ALO20413.1 IKKepison [Mylopharyngodon piceus]	37.9653
K.LLSSISTEENLR.R		1361.73	1	1361.73	1361.73	2.8	470	Specific	117.31	0	157	>ALO20413.1 IKKepison [Mylopharyngodon piceus]	37.9263
K.LLSSISTEENLR.R		454.58	3	1361.73	1361.73	-0.6	470	Specific	201.2	12051000	157	>ALO20413.1 IKKepison [Mylopharyngodon piceus]	30.7605
K.LLSSISTEENLR.R		454.58	3	1361.73	1361.73	-0.6	470	Specific	209.92	11193000	157	>ALO20413.1 IKKepison [Mylopharyngodon piceus]	30.7687
K.LLSSISTEENLR.R		1361.73	1	1361.73	1361.73	2.9	470	Specific	223.1	0	157	>ALO20413.1 IKKepison [Mylopharyngodon piceus]	37.964
K.LLSSISTEENLR.R		681.372	2	1361.74	1361.73	6.6	470	Specific	260.42	319040000	157	>ALO20413.1 IKKepison [Mylopharyngodon piceus]	27.1064
K.LLSSISTEENLR.R		681.371	2	1361.73	1361.73	5	470	Specific	295.34	2117400	157	>ALO20413.1 IKKepison [Mylopharyngodon piceus]	54.2838
K.LLSSISTEENLR.R		1361.73	1	1361.73	1361.73	2.8	470	Specific	353.13	0	157	>ALO20413.1 IKKepison [Mylopharyngodon piceus]	37.9301
K.LLSSISTEENLR.R		681.369	2	1361.73	1361.73	2.5	470	Specific	371.43	42756000	157	>ALO20413.1 IKKepison [Mylopharyngodon piceus]	39.0528
K.LLSSISTEENLR.R		681.373	2	1361.74	1361.73	8.4	470	Specific	371.58	14986000	157	>ALO20413.1 IKKepison [Mylopharyngodon piceus]	39.2338
K.LLSSISTEENLR.R		454.583	3	1361.74	1361.73	6.1	470	Specific	372.2	7178200	157	>ALO20413.1 IKKepison [Mylopharyngodon piceus]	35.5449
K.LLSSISTEENLR.R		681.372	2	1361.74	1361.73	6.6	470	Specific	383.48	13400000	157	>ALO20413.1 IKKepison [Mylopharyngodon piceus]	27.1038
K.LLSSISTEENLR.R		681.368	2	1361.73	1361.73	0.6	470	Specific	427.3	20536000	157	>ALO20413.1 IKKepison [Mylopharyngodon piceus]	30.7156
K.LLSSISTEENLR.R		681.368	2	1361.73	1361.73	0.6	470	Specific	429.16	20536000	157	>ALO20413.1 IKKepison [Mylopharyngodon piceus]	30.7372
K.LLSSISTEENLR.R		681.368	2	1361.73	1361.73	1.7	470	Specific	429.45	36021000	157	>ALO20413.1 IKKepison [Mylopharyngodon piceus]	30.6588
K.LLSSISTEENLR.R		681.369	2	1361.73	1361.73	2.2	470	Specific	451.26	35439000	157	>ALO20413.1 IKKepison [Mylopharyngodon piceus]	38.928
K.LLSSISTEENLR.R		681.376	2	1361.75	1361.73	13.7	470	Specific	461.9	164660000	157	>ALO20413.1 IKKepison [Mylopharyngodon piceus]	38.0814
K.LLSSISTEENLR.R		454.582	3	1361.73	1361.73	2.7	470	Specific	503.3	34324000	157	>ALO20413.1 IKKepison [Mylopharyngodon piceus]	38.1854
K.LLSSISTEENLR.R		454.583	3	1361.73	1361.73	5	470	Specific	505.35	34324000	157	>ALO20413.1 IKKepison [Mylopharyngodon piceus]	37.8899
K.LLSSISTEENLR.R		681.371	2	1361.74	1361.73	6.4	470	Specific	520.44	0	157	>ALO20413.1 IKKepison [Mylopharyngodon piceus]	39.3947
K.LLSSISTEENLR.R		681.371	2	1361.73	1361.73	5.1	470	Specific	523.51	20657000	157	>ALO20413.1 IKKepison [Mylopharyngodon piceus]	35.6468
K.LLSSISTEENLR.R		681.376	2	1361.74	1361.73	12.9	470	Specific	547.56	164660000	157	>ALO20413.1 IKKepison [Mylopharyngodon piceus]	37.971
K.LLSSISTEENLR.R		681.376	2	1361.75	1361.73	13.3	470	Specific	549.3	164660000	157	>ALO20413.1 IKKepison [Mylopharyngodon piceus]	38.2102
K.LLSSISTEENLR.R		681.371	2	1361.73	1361.73	5.7	470	Specific	549.78	168490000	157	>ALO20413.1 IKKepison [Mylopharyngodon piceus]	37.122
K.LLSSISTEENLR.R		681.37	2	1361.73	1361.73	4.1	470	Specific	560.42	168490000	157	>ALO20413.1 IKKepison [Mylopharyngodon piceus]	37.6823
K.LLSSISTEENLR.R		681.376	2	1361.74	1361.73	13.1	470	Specific	587.13	0	157	>ALO20413.1 IKKepison [Mylopharyngodon piceus]	38.2193
K.LLSSISTEENLR.R		681.376	2	1361.74	1361.73	12.5	470	Specific	590.22	0	157	>ALO20413.1 IKKepison [Mylopharyngodon piceus]	38.012
K.LLSSISTEENLR.R		681.376	2	1361.74	1361.73	12.9	470	Specific	597.83	0	157	>ALO20413.1 IKKepison [Mylopharyngodon piceus]	37.9478
K.LLSSISTEENLR.R		681.376	2	1361.75	1361.73	13.3	470	Specific	610.04	0	157	>ALO20413.1 IKKepison [Mylopharyngodon piceus]	38.2089
K.LLSSISTEENLR.R		681.37	2	1361.73	1361.73	3.9	470	Specific	610.72	0	157	>ALO20413.1 IKKepison [Mylopharyngodon piceus]	38.7799
K.LLSSISTEENLR.R		681.371	2	1361.74	1361.73	6.1	470	Specific	615.43	0	157	>ALO20413.1 IKKepison [Mylopharyngodon piceus]	38.4972
K.LLSSISTEENLR.R		681.376	2	1361.75	1361.73	13.7	470	Specific	616.72	0	157	>ALO20413.1 IKKepison [Mylopharyngodon piceus]	38.0826
K.LLSSISTEENLR.R		681.376	2	1361.74	1361.73	13.1	470	Specific	622.34	164660000	157	>ALO20413.1 IKKepison [Mylopharyngodon piceus]	38.2212
K.LLSSISTEENLR.R		681.378	2	1361.75	1361.73	15.5	470	Specific	624.29	164660000	157	>ALO20413.1 IKKepison [Mylopharyngodon piceus]	37.9027
K.LLSSISTEENLR.R		681.376	2	1361.74	1361.73	12.9	470	Specific	634.95	164660000	157	>ALO20413.1 IKKepison [Mylopharyngodon piceus]	37.9276
K.LLSSISTEENLR.R		681.372	2	1361.74	1361.73	7.4	470	Specific	645.34	168490000	157	>ALO20413.1 IKKepison [Mylopharyngodon piceus]	37.4037
K.LLSSISTEENLR.R		681.378	2	1361.75	1361.73	15.5	470	Specific	663.52	0	157	>ALO20413.1 IKKepison [Mylopharyngodon piceus]	37.9039
K.LLSSISTEENLRR.F		759.421	2	1517.83	1517.83	3.8	470	Specific	381.05	3285000000	157	>ALO20413.1 IKKepison [Mylopharyngodon piceus]	32.6239
K.LLSSISTEENLRR.F		759.422	2	1517.84	1517.83	5.1	470	Specific	400.39	3285000000	157	>ALO20413.1 IKKepison [Mylopharyngodon piceus]	32.3555
K.LLSSISTEENLRR.F		759.422	2	1517.84	1517.83	5.1	470	Specific	494.91	19307000	157	>ALO20413.1 IKKepison [Mylopharyngodon piceus]	32.3859
K.LLSSISTEENLRR.F		506.618	3	1517.84	1517.83	6.6	470	Specific	495.4	13321000	157	>ALO20413.1 IKKepison [Mylopharyngodon piceus]	31.468
K.LLSSISTEENLRR.F		759.421	2	1517.83	1517.83	4.2	470	Specific	522.78	11118000	157	>ALO20413.1 IKKepison [Mylopharyngodon piceus]	32.342
K.LLSSISTEENLRR.F		506.616	3	1517.83	1517.83	3.2	470	Specific	523.9	0	157	>ALO20413.1 IKKepison [Mylopharyngodon piceus]	32.6654
K.LLSSISTEENLRR.F		506.619	3	1517.84	1517.83	10.1	470	Specific	535.43	0	157	>ALO20413.1 IKKepison [Mylopharyngodon piceus]	32.3834
K.LLSSISTEENLRR.F		759.422	2	1517.84	1517.83	5.7	470	Specific	546.29	3285000000	157	>ALO20413.1 IKKepison [Mylopharyngodon piceus]	32.0965
K.LLSSISTEENLRR.F		506.618	3	1517.84	1517.83	6.5	470	Specific	582.94	0	157	>ALO20413.1 IKKepison [Mylopharyngodon piceus]	32.0978
R.FGQKFAHEFPDFIDNK.K		647.316	3	1939.93	1939.93	0.5	483	Specific	600.54	27818000	157	>ALO20413.1 IKKepison [Mylopharyngodon piceus]	48.3987
R.FGQKFAHEFPDFIDNKK.K		517.766	4	2068.04	2068.03	5.7	483	Specific	335.79	7539700	157	>ALO20413.1 IKKepison [Mylopharyngodon piceus]	44.0307
K.FAHEFPDFIDNK.K		740.351	2	1479.7	1479.69	3.3	487	Specific	31.24	1568700	157	>ALO20413.1 IKKepison [Mylopharyngodon piceus]	55.878
K.FAHEFPDFIDNK.K		493.904	3	1479.7	1479.69	4.7	487	Specific	38.24	2611200	157	>ALO20413.1 IKKepison [Mylopharyngodon piceus]	52.4708
K.FAHEFPDFIDNK.K		493.904	3	1479.7	1479.69	5.2	487	Specific	45.47	7947000	157	>ALO20413.1 IKKepison [Mylopharyngodon piceus]	55.4532
K.FAHEFPDFIDNK.K		493.904	3	1479.7	1479.69	4.9	487	Specific	60.87	853350	157	>ALO20413.1 IKKepison [Mylopharyngodon piceus]	56.8848
K.FAHEFPDFIDNK.K		493.902	3	1479.69	1479.69	0.4	487	Specific	72.86	2390200	157	>ALO20413.1 IKKepison [Mylopharyngodon piceus]	51.5208
K.FAHEFPDFIDNK.K		740.359	2	1479.71	1479.69	13.1	487	Specific	74.84	0	157	>ALO20413.1 IKKepison [Mylopharyngodon piceus]	54.8041
K.FAHEFPDFIDNK.K		740.354	2	1479.7	1479.69	6.4	487	Specific	77.81	784350000	157	>ALO20413.1 IKKepison [Mylopharyngodon piceus]	48.5898
K.FAHEFPDFIDNK.K		740.351	2	1479.69	1479.69	2.6	487	Specific	78.09	1568700	157	>ALO20413.1 IKKepison [Mylopharyngodon piceus]	56.9645
K.FAHEFPDFIDNK.K		740.353	2	1479.7	1479.69	6	487	Specific	78.39	1568700	157	>ALO20413.1 IKKepison [Mylopharyngodon piceus]	57.6614
K.FAHEFPDFIDNK.K		740.352	2	1479.7	1479.69	4.9	487	Specific	90.31	1568700	157	>ALO20413.1 IKKepison [Mylopharyngodon piceus]	56.1459
K.FAHEFPDFIDNK.K		493.904	3	1479.7	1479.69	4.1	487	Specific	123.27	14082000	157	>ALO20413.1 IKKepison [Mylopharyngodon piceus]	48.0874
K.FAHEFPDFIDNK.K		740.351	2	1479.7	1479.69	3.3	487	Specific	123.89	0	157	>ALO20413.1 IKKepison [Mylopharyngodon piceus]	57.7831
K.FAHEFPDFIDNK.K		493.905	3	1479.7	1479.69	6.7	487	Specific	129.25	2630600	157	>ALO20413.1 IKKepison [Mylopharyngodon piceus]	45.5774
K.FAHEFPDFIDNK.K		740.356	2	1479.7	1479.69	9.8	487	Specific	136.29	1568700	157	>ALO20413.1 IKKepison [Mylopharyngodon piceus]	54.9913
K.FAHEFPDFIDNK.K		740.356	2	1479.71	1479.69	10.4	487	Specific	140.05	1568700	157	>ALO20413.1 IKKepison [Mylopharyngodon piceus]	55.6003
K.FAHEFPDFIDNK.K		740.352	2	1479.7	1479.69	4.3	487	Specific	143.95	1568700	157	>ALO20413.1 IKKepison [Mylopharyngodon piceus]	56.6913
K.FAHEFPDFIDNK.K		740.352	2	1479.7	1479.69	4.6	487	Specific	146.57	25370000	157	>ALO20413.1 IKKepison [Mylopharyngodon piceus]	52.508
K.FAHEFPDFIDNK.K		493.902	3	1479.69	1479.69	1.3	487	Specific	204.79	20973000	157	>ALO20413.1 IKKepison [Mylopharyngodon piceus]	42.1513
K.FAHEFPDFIDNK.K		740.353	2	1479.7	1479.69	6.1	487	Specific	232.57	2580100	157	>ALO20413.1 IKKepison [Mylopharyngodon piceus]	51.7153
K.FAHEFPDFIDNK.K		493.904	3	1479.7	1479.69	5.7	487	Specific	248.91	825140	157	>ALO20413.1 IKKepison [Mylopharyngodon piceus]	53.9938
K.FAHEFPDFIDNK.K		493.906	3	1479.7	1479.69	8.3	487	Specific	299.19	1897700	157	>ALO20413.1 IKKepison [Mylopharyngodon piceus]	54.2743
K.FAHEFPDFIDNK.K		493.907	3	1479.71	1479.69	10.3	487	Specific	337.62	92807000	157	>ALO20413.1 IKKepison [Mylopharyngodon piceus]	48.2446
K.FAHEFPDFIDNK.K		493.904	3	1479.7	1479.69	4.1	487	Specific	385.27	0	157	>ALO20413.1 IKKepison [Mylopharyngodon piceus]	48.082
K.FAHEFPDFIDNK.K		493.904	3	1479.7	1479.69	4.2	487	Specific	419.13	39675000	157	>ALO20413.1 IKKepison [Mylopharyngodon piceus]	45.3602
K.FAHEFPDFIDNK.K		493.906	3	1479.7	1479.69	9.2	487	Specific	432.39	39675000	157	>ALO20413.1 IKKepison [Mylopharyngodon piceus]	44.8164
K.FAHEFPDFIDNK.K		493.904	3	1479.7	1479.69	4.7	487	Specific	460.68	91928000	157	>ALO20413.1 IKKepison [Mylopharyngodon piceus]	49.06
K.FAHEFPDFIDNK.K		493.904	3	1479.7	1479.69	4.7	487	Specific	507.2	0	157	>ALO20413.1 IKKepison [Mylopharyngodon piceus]	48.5041
K.FAHEFPDFIDNK.K		493.904	3	1479.7	1479.69	5.4	487	Specific	529	39675000	157	>ALO20413.1 IKKepison [Mylopharyngodon piceus]	45.0839
K.FAHEFPDFIDNK.K		493.905	3	1479.7	1479.69	6	487	Specific	547.61	0	157	>ALO20413.1 IKKepison [Mylopharyngodon piceus]	47.9438
K.FAHEFPDFIDNK.K		493.905	3	1479.7	1479.69	6.1	487	Specific	548.63	0	157	>ALO20413.1 IKKepison [Mylopharyngodon piceus]	48.786
K.FAHEFPDFIDNK.K		493.907	3	1479.71	1479.69	10.6	487	Specific	560.75	0	157	>ALO20413.1 IKKepison [Mylopharyngodon piceus]	48.211
K.FAHEFPDFIDNK.K		740.355	2	1479.7	1479.69	8.4	487	Specific	582.79	53705000	157	>ALO20413.1 IKKepison [Mylopharyngodon piceus]	44.9578
K.FAHEFPDFIDNK.K		740.351	2	1479.7	1479.69	3.7	487	Specific	583.79	53705000	157	>ALO20413.1 IKKepison [Mylopharyngodon piceus]	45.2425
K.FAHEFPDFIDNK.K		740.344	2	1479.68	1479.69	-7	487	Specific	631	6904100000	157	>ALO20413.1 IKKepison [Mylopharyngodon piceus]	48.4266
K.FAHEFPDFIDNK.K		740.355	2	1479.7	1479.69	8.4	487	Specific	662.65	6904100000	157	>ALO20413.1 IKKepison [Mylopharyngodon piceus]	47.8634
K.FAHEFPDFIDNK.K		740.352	2	1479.7	1479.69	4.7	487	Specific	708.57	6904100000	157	>ALO20413.1 IKKepison [Mylopharyngodon piceus]	48.1377
K.FAHEFPDFIDNKK.K		804.397	2	1607.79	1607.79	0.9	487	Specific	47.68	2632000	157	>ALO20413.1 IKKepison [Mylopharyngodon piceus]	45.1113
K.FAHEFPDFIDNKK.K		536.604	3	1607.8	1607.79	6.9	487	Specific	55.4	0	157	>ALO20413.1 IKKepison [Mylopharyngodon piceus]	44.907
K.FAHEFPDFIDNKK.K		536.603	3	1607.79	1607.79	5.8	487	Specific	58.74	18860000	157	>ALO20413.1 IKKepison [Mylopharyngodon piceus]	44.5656
K.FAHEFPDFIDNKK.K		536.602	3	1607.79	1607.79	3.7	487	Specific	91.64	0	157	>ALO20413.1 IKKepison [Mylopharyngodon piceus]	47.6856
K.FAHEFPDFIDNKK.K		536.603	3	1607.79	1607.79	5.6	487	Specific	109	0	157	>ALO20413.1 IKKepison [Mylopharyngodon piceus]	38.9723
K.FAHEFPDFIDNKK.K		536.604	3	1607.8	1607.79	7.1	487	Specific	188.29	0	157	>ALO20413.1 IKKepison [Mylopharyngodon piceus]	41.7139
K.FAHEFPDFIDNKK.K		804.406	2	1607.8	1607.79	11.8	487	Specific	285.19	11961000	157	>ALO20413.1 IKKepison [Mylopharyngodon piceus]	39.0375
K.FAHEFPDFIDNKK.K		804.395	2	1607.78	1607.79	-1	487	Specific	310.47	44795000	157	>ALO20413.1 IKKepison [Mylopharyngodon piceus]	42.6866
K.FAHEFPDFIDNKK.K		536.602	3	1607.79	1607.79	3.5	487	Specific	312.39	0	157	>ALO20413.1 IKKepison [Mylopharyngodon piceus]	42.9506
K.FAHEFPDFIDNKK.K		536.602	3	1607.79	1607.79	4.8	487	Specific	331.51	110060000	157	>ALO20413.1 IKKepison [Mylopharyngodon piceus]	43.857
K.FAHEFPDFIDNKK.K		804.4	2	1607.79	1607.79	4.5	487	Specific	334.25	5483500	157	>ALO20413.1 IKKepison [Mylopharyngodon piceus]	42.8376
K.FAHEFPDFIDNKK.K		536.602	3	1607.79	1607.79	3.4	487	Specific	399.37	2614900000	157	>ALO20413.1 IKKepison [Mylopharyngodon piceus]	42.7412
K.FAHEFPDFIDNKK.K		402.704	4	1607.79	1607.79	4.4	487	Specific	403.92	5489300	157	>ALO20413.1 IKKepison [Mylopharyngodon piceus]	39.3538
K.FAHEFPDFIDNKK.K		402.704	4	1607.8	1607.79	6.5	487	Specific	424.21	5489300	157	>ALO20413.1 IKKepison [Mylopharyngodon piceus]	39.0899
K.FAHEFPDFIDNKK.K		804.4	2	1607.79	1607.79	5	487	Specific	440.39	2085400000	157	>ALO20413.1 IKKepison [Mylopharyngodon piceus]	41.5768
K.FAHEFPDFIDNKK.K		536.604	3	1607.8	1607.79	6.7	487	Specific	451.86	2614900000	157	>ALO20413.1 IKKepison [Mylopharyngodon piceus]	41.6751
K.FAHEFPDFIDNKK.K		536.602	3	1607.79	1607.79	3.6	487	Specific	455.28	0	157	>ALO20413.1 IKKepison [Mylopharyngodon piceus]	42.6353
K.FAHEFPDFIDNKK.K		536.603	3	1607.8	1607.79	6.2	487	Specific	464.54	0	157	>ALO20413.1 IKKepison [Mylopharyngodon piceus]	41.93
K.FAHEFPDFIDNKK.K		536.602	3	1607.79	1607.79	3.3	487	Specific	466.79	0	157	>ALO20413.1 IKKepison [Mylopharyngodon piceus]	43.0074
K.FAHEFPDFIDNKK.K		402.704	4	1607.8	1607.79	6.2	487	Specific	499.02	890230000	157	>ALO20413.1 IKKepison [Mylopharyngodon piceus]	41.6683
K.FAHEFPDFIDNKK.K		804.402	2	1607.8	1607.79	7	487	Specific	507.09	11961000	157	>ALO20413.1 IKKepison [Mylopharyngodon piceus]	39.3106
K.FAHEFPDFIDNKK.K		536.605	3	1607.8	1607.79	8.5	487	Specific	511.61	14391000	157	>ALO20413.1 IKKepison [Mylopharyngodon piceus]	42.4592
K.FAHEFPDFIDNKK.K		804.395	2	1607.78	1607.79	-1	487	Specific	513.37	2085400000	157	>ALO20413.1 IKKepison [Mylopharyngodon piceus]	42.6532
K.FAHEFPDFIDNKK.K		536.606	3	1607.8	1607.79	10.9	487	Specific	521.46	61763000	157	>ALO20413.1 IKKepison [Mylopharyngodon piceus]	42.376
K.FAHEFPDFIDNKK.K		402.704	4	1607.79	1607.79	4.2	487	Specific	546.01	890230000	157	>ALO20413.1 IKKepison [Mylopharyngodon piceus]	41.9633
K.FAHEFPDFIDNKK.K		536.603	3	1607.8	1607.79	6.1	487	Specific	550.68	0	157	>ALO20413.1 IKKepison [Mylopharyngodon piceus]	41.6307
K.FAHEFPDFIDNKK.K		804.4	2	1607.79	1607.79	5.1	487	Specific	551.88	2085400000	157	>ALO20413.1 IKKepison [Mylopharyngodon piceus]	41.85
K.FAHEFPDFIDNKK.K		536.602	3	1607.79	1607.79	3.6	487	Specific	568.66	0	157	>ALO20413.1 IKKepison [Mylopharyngodon piceus]	42.4689
K.FAHEFPDFIDNKK.K		536.605	3	1607.8	1607.79	8.8	487	Specific	569.46	25823000	157	>ALO20413.1 IKKepison [Mylopharyngodon piceus]	39.1066
K.FAHEFPDFIDNKK.K		536.605	3	1607.8	1607.79	8.5	487	Specific	578.46	0	157	>ALO20413.1 IKKepison [Mylopharyngodon piceus]	42.2049
K.FAHEFPDFIDNKK.K		402.703	4	1607.79	1607.79	2.2	487	Specific	604.43	890230000	157	>ALO20413.1 IKKepison [Mylopharyngodon piceus]	42.5043
K.FAHEFPDFIDNKK.K		804.401	2	1607.79	1607.79	5.3	487	Specific	628.01	2085400000	157	>ALO20413.1 IKKepison [Mylopharyngodon piceus]	42.3878
K.FAHEFPDFIDNKK.K		402.703	4	1607.79	1607.79	3.9	487	Specific	667.8	890230000	157	>ALO20413.1 IKKepison [Mylopharyngodon piceus]	42.2318
K.FAHEFPDFIDNKK.K		804.398	2	1607.79	1607.79	2.2	487	Specific	695.25	2085400000	157	>ALO20413.1 IKKepison [Mylopharyngodon piceus]	42.1212
K.FAHEFPDFIDNKKK.L		579.302	3	1735.89	1735.88	5.8	487	Specific	126.39	31627000	157	>ALO20413.1 IKKepison [Mylopharyngodon piceus]	37.8331
K.FAHEFPDFIDNKKK.L		434.728	4	1735.89	1735.88	4.5	487	Specific	173.3	22005000	157	>ALO20413.1 IKKepison [Mylopharyngodon piceus]	37.796
K.FAHEFPDFIDNKKK.L		868.453	2	1735.9	1735.88	10.4	487	Specific	402.65	9830100	157	>ALO20413.1 IKKepison [Mylopharyngodon piceus]	37.5409
K.FAHEFPDFIDNKKK.L		579.301	3	1735.89	1735.88	4.8	487	Specific	583.34	31627000	157	>ALO20413.1 IKKepison [Mylopharyngodon piceus]	37.5647
K.FAHEFPDFIDNKKK.L		434.728	4	1735.89	1735.88	5.9	487	Specific	584.17	22005000	157	>ALO20413.1 IKKepison [Mylopharyngodon piceus]	37.5295
K.KLTLIEEDLQR.M		453.265	3	1357.78	1357.77	8.3	500	Specific	166.62	4512900	157	>ALO20413.1 IKKepison [Mylopharyngodon piceus]	39.2431
K.KLTLIEEDLQR.M		1357.77	1	1357.77	1357.77	2.4	500	Specific	204.63	0	157	>ALO20413.1 IKKepison [Mylopharyngodon piceus]	40.3762
K.KLTLIEEDLQR.M		679.389	2	1357.77	1357.77	1.6	500	Specific	215	24128000	157	>ALO20413.1 IKKepison [Mylopharyngodon piceus]	41.8915
K.KLTLIEEDLQR.M		679.388	2	1357.77	1357.77	-0.7	500	Specific	252.28	10710000	157	>ALO20413.1 IKKepison [Mylopharyngodon piceus]	42.288
K.KLTLIEEDLQR.M		679.393	2	1357.78	1357.77	7.2	500	Specific	284.06	21313000	157	>ALO20413.1 IKKepison [Mylopharyngodon piceus]	41.6893
K.KLTLIEEDLQR.M		453.264	3	1357.78	1357.77	5.6	500	Specific	286.68	284530000	157	>ALO20413.1 IKKepison [Mylopharyngodon piceus]	40.4901
K.KLTLIEEDLQR.M		453.263	3	1357.78	1357.77	5.1	500	Specific	297.92	284530000	157	>ALO20413.1 IKKepison [Mylopharyngodon piceus]	40.9142
K.KLTLIEEDLQR.M		679.393	2	1357.78	1357.77	7.2	500	Specific	345.89	14267000	157	>ALO20413.1 IKKepison [Mylopharyngodon piceus]	31.3422
K.KLTLIEEDLQR.M		679.395	2	1357.78	1357.77	9.9	500	Specific	358.94	42756000	157	>ALO20413.1 IKKepison [Mylopharyngodon piceus]	39.0112
K.KLTLIEEDLQR.M		679.395	2	1357.78	1357.77	9.9	500	Specific	382.16	42756000	157	>ALO20413.1 IKKepison [Mylopharyngodon piceus]	39.0143
K.KLTLIEEDLQR.M		679.395	2	1357.78	1357.77	11	500	Specific	399.98	21141000	157	>ALO20413.1 IKKepison [Mylopharyngodon piceus]	39.0515
K.KLTLIEEDLQR.M		453.263	3	1357.78	1357.77	5.1	500	Specific	403.05	1485200000	157	>ALO20413.1 IKKepison [Mylopharyngodon piceus]	40.9202
K.KLTLIEEDLQR.M		453.264	3	1357.78	1357.77	5.9	500	Specific	412.41	284530000	157	>ALO20413.1 IKKepison [Mylopharyngodon piceus]	40.674
K.KLTLIEEDLQR.M		453.264	3	1357.78	1357.77	6.4	500	Specific	438.91	1485200000	157	>ALO20413.1 IKKepison [Mylopharyngodon piceus]	40.5563
K.KLTLIEEDLQR.M		453.264	3	1357.78	1357.77	6.3	500	Specific	448.81	1485200000	157	>ALO20413.1 IKKepison [Mylopharyngodon piceus]	40.6001
K.KLTLIEEDLQR.M		679.395	2	1357.78	1357.77	9.9	500	Specific	453.65	42756000	157	>ALO20413.1 IKKepison [Mylopharyngodon piceus]	39.0131
K.KLTLIEEDLQR.M		453.264	3	1357.78	1357.77	6.3	500	Specific	474.35	1485200000	157	>ALO20413.1 IKKepison [Mylopharyngodon piceus]	40.5963
K.KLTLIEEDLQR.M		453.264	3	1357.78	1357.77	6.4	500	Specific	478.34	1485200000	157	>ALO20413.1 IKKepison [Mylopharyngodon piceus]	40.5525
K.KLTLIEEDLQR.M		453.264	3	1357.78	1357.77	6.3	500	Specific	488.92	1485200000	157	>ALO20413.1 IKKepison [Mylopharyngodon piceus]	40.5989
K.KLTLIEEDLQR.M		453.263	3	1357.77	1357.77	3.5	500	Specific	495.46	8787900	157	>ALO20413.1 IKKepison [Mylopharyngodon piceus]	31.2308
K.KLTLIEEDLQR.M		453.264	3	1357.78	1357.77	6.3	500	Specific	498.82	284530000	157	>ALO20413.1 IKKepison [Mylopharyngodon piceus]	40.5976
K.KLTLIEEDLQR.M		679.395	2	1357.78	1357.77	11	500	Specific	506.06	21141000	157	>ALO20413.1 IKKepison [Mylopharyngodon piceus]	39.0503
K.KLTLIEEDLQR.M		679.392	2	1357.78	1357.77	6.6	500	Specific	522.46	4884300000	157	>ALO20413.1 IKKepison [Mylopharyngodon piceus]	41.3639
K.KLTLIEEDLQR.M		453.263	3	1357.77	1357.77	4.5	500	Specific	530.82	284530000	157	>ALO20413.1 IKKepison [Mylopharyngodon piceus]	40.3775
K.KLTLIEEDLQR.M		679.392	2	1357.78	1357.77	6.3	500	Specific	546.07	4884300000	157	>ALO20413.1 IKKepison [Mylopharyngodon piceus]	41.0962
K.KLTLIEEDLQR.M		453.262	3	1357.77	1357.77	3	500	Specific	548.39	284530000	157	>ALO20413.1 IKKepison [Mylopharyngodon piceus]	40.3083
K.KLTLIEEDLQR.M		453.262	3	1357.77	1357.77	3	500	Specific	605.41	1485200000	157	>ALO20413.1 IKKepison [Mylopharyngodon piceus]	40.283
K.KLTLIEEDLQR.M		453.264	3	1357.78	1357.77	7.6	500	Specific	608.28	9715200	157	>ALO20413.1 IKKepison [Mylopharyngodon piceus]	39.0691
K.KLTLIEEDLQR.M		679.392	2	1357.78	1357.77	6.5	500	Specific	684.89	4884300000	157	>ALO20413.1 IKKepison [Mylopharyngodon piceus]	40.8102
K.KLTLIEEDLQR.M		679.391	2	1357.78	1357.77	4.7	500	Specific	690	4884300000	157	>ALO20413.1 IKKepison [Mylopharyngodon piceus]	40.5373
K.KLTLIEEDLQR.M		679.391	2	1357.77	1357.77	3.9	500	Specific	700.19	4884300000	157	>ALO20413.1 IKKepison [Mylopharyngodon piceus]	40.2442
K.LTLIEEDLQR.M		615.344	2	1229.68	1229.67	5.4	501	Specific	57.21	0	157	>ALO20413.1 IKKepison [Mylopharyngodon piceus]	58.4324
K.LTLIEEDLQR.M		615.342	2	1229.68	1229.67	1.9	501	Specific	99.32	0	157	>ALO20413.1 IKKepison [Mylopharyngodon piceus]	59.3933
K.LTLIEEDLQR.M		615.342	2	1229.68	1229.67	2.7	501	Specific	136.58	0	157	>ALO20413.1 IKKepison [Mylopharyngodon piceus]	46.4826
K.LTLIEEDLQR.M		615.342	2	1229.68	1229.67	2.9	501	Specific	140.38	0	157	>ALO20413.1 IKKepison [Mylopharyngodon piceus]	58.9189
K.LTLIEEDLQR.M		615.34	2	1229.67	1229.67	-0.1	501	Specific	149.64	0	157	>ALO20413.1 IKKepison [Mylopharyngodon piceus]	59.8554
K.LTLIEEDLQR.M		615.342	2	1229.68	1229.67	2.1	501	Specific	164.79	0	157	>ALO20413.1 IKKepison [Mylopharyngodon piceus]	59.1324
K.LTLIEEDLQR.M		615.342	2	1229.68	1229.67	2.9	501	Specific	216.78	1427000	157	>ALO20413.1 IKKepison [Mylopharyngodon piceus]	58.9226
K.LTLIEEDLQR.M		615.345	2	1229.68	1229.67	7.9	501	Specific	252.76	0	157	>ALO20413.1 IKKepison [Mylopharyngodon piceus]	46.2019
K.LTLIEEDLQR.M		615.344	2	1229.68	1229.67	5.3	501	Specific	260.13	0	157	>ALO20413.1 IKKepison [Mylopharyngodon piceus]	57.7611
K.LTLIEEDLQR.M		615.341	2	1229.67	1229.67	1.1	501	Specific	274.54	147370000	157	>ALO20413.1 IKKepison [Mylopharyngodon piceus]	47.6208
K.LTLIEEDLQR.M		615.343	2	1229.68	1229.67	5	501	Specific	278.41	0	157	>ALO20413.1 IKKepison [Mylopharyngodon piceus]	58.7593
K.LTLIEEDLQR.M		615.342	2	1229.68	1229.67	3.1	501	Specific	320.66	1427000	157	>ALO20413.1 IKKepison [Mylopharyngodon piceus]	57.3229
K.LTLIEEDLQR.M		615.345	2	1229.68	1229.67	8	501	Specific	321.51	2669900	157	>ALO20413.1 IKKepison [Mylopharyngodon piceus]	50.6722
K.LTLIEEDLQR.M		615.344	2	1229.68	1229.67	5.9	501	Specific	332.42	1584100	157	>ALO20413.1 IKKepison [Mylopharyngodon piceus]	53.198
K.LTLIEEDLQR.M		615.346	2	1229.69	1229.67	9.6	501	Specific	336.71	3494900	157	>ALO20413.1 IKKepison [Mylopharyngodon piceus]	45.1329
K.LTLIEEDLQR.M		615.343	2	1229.68	1229.67	3.7	501	Specific	340.18	10563000	157	>ALO20413.1 IKKepison [Mylopharyngodon piceus]	51.2216
K.LTLIEEDLQR.M		615.343	2	1229.68	1229.67	4.5	501	Specific	353.06	1573800	157	>ALO20413.1 IKKepison [Mylopharyngodon piceus]	55.8055
K.LTLIEEDLQR.M		1229.68	1	1229.68	1229.67	2	501	Specific	356.57	0	157	>ALO20413.1 IKKepison [Mylopharyngodon piceus]	46.2133
K.LTLIEEDLQR.M		410.563	3	1229.67	1229.67	0.6	501	Specific	357.59	4587300	157	>ALO20413.1 IKKepison [Mylopharyngodon piceus]	46.4134
K.LTLIEEDLQR.M		615.347	2	1229.69	1229.67	10.7	501	Specific	359.31	1584100	157	>ALO20413.1 IKKepison [Mylopharyngodon piceus]	54.713
K.LTLIEEDLQR.M		615.344	2	1229.68	1229.67	5.6	501	Specific	362.41	5973300	157	>ALO20413.1 IKKepison [Mylopharyngodon piceus]	54.2461
K.LTLIEEDLQR.M		615.344	2	1229.68	1229.67	6.2	501	Specific	363.4	1573800	157	>ALO20413.1 IKKepison [Mylopharyngodon piceus]	56.0986
K.LTLIEEDLQR.M		615.345	2	1229.68	1229.67	7	501	Specific	365.19	0	157	>ALO20413.1 IKKepison [Mylopharyngodon piceus]	55.312
K.LTLIEEDLQR.M		615.345	2	1229.68	1229.67	6.6	501	Specific	365.57	2707300	157	>ALO20413.1 IKKepison [Mylopharyngodon piceus]	53.9092
K.LTLIEEDLQR.M		1229.68	1	1229.68	1229.67	2.4	501	Specific	371.67	0	157	>ALO20413.1 IKKepison [Mylopharyngodon piceus]	46.2567
K.LTLIEEDLQR.M		615.346	2	1229.69	1229.67	9.6	501	Specific	374.11	1584100	157	>ALO20413.1 IKKepison [Mylopharyngodon piceus]	54.1425
K.LTLIEEDLQR.M		615.346	2	1229.68	1229.67	8.3	501	Specific	385.12	16881000000	157	>ALO20413.1 IKKepison [Mylopharyngodon piceus]	46.2522
K.LTLIEEDLQR.M		615.346	2	1229.68	1229.67	9.2	501	Specific	408.05	1584100	157	>ALO20413.1 IKKepison [Mylopharyngodon piceus]	55.0419
K.LTLIEEDLQR.M		615.347	2	1229.69	1229.67	10	501	Specific	409.88	0	157	>ALO20413.1 IKKepison [Mylopharyngodon piceus]	54.7984
K.LTLIEEDLQR.M		615.345	2	1229.68	1229.67	6.6	501	Specific	462.86	147370000	157	>ALO20413.1 IKKepison [Mylopharyngodon piceus]	47.8217
K.LTLIEEDLQR.M		615.34	2	1229.67	1229.67	-0.4	501	Specific	477.49	147370000	157	>ALO20413.1 IKKepison [Mylopharyngodon piceus]	47.563
K.LTLIEEDLQR.M		615.344	2	1229.68	1229.67	5.9	501	Specific	478.21	9232700	157	>ALO20413.1 IKKepison [Mylopharyngodon piceus]	34.3772
K.LTLIEEDLQR.M		615.341	2	1229.67	1229.67	0.2	501	Specific	490.74	16881000000	157	>ALO20413.1 IKKepison [Mylopharyngodon piceus]	48.3785
K.LTLIEEDLQR.M		410.563	3	1229.68	1229.67	1.2	501	Specific	493.79	32734000	157	>ALO20413.1 IKKepison [Mylopharyngodon piceus]	46.179
K.LTLIEEDLQR.M		615.342	2	1229.68	1229.67	3	501	Specific	540.3	0	157	>ALO20413.1 IKKepison [Mylopharyngodon piceus]	46.586
K.LTLIEEDLQR.M		615.345	2	1229.68	1229.67	7	501	Specific	540.73	16881000000	157	>ALO20413.1 IKKepison [Mylopharyngodon piceus]	47.2246
K.LTLIEEDLQR.M		615.344	2	1229.68	1229.67	6	501	Specific	554.65	14533000	157	>ALO20413.1 IKKepison [Mylopharyngodon piceus]	43.9381
K.LTLIEEDLQR.M		615.342	2	1229.68	1229.67	2.2	501	Specific	567.69	147370000	157	>ALO20413.1 IKKepison [Mylopharyngodon piceus]	47.5272
K.LTLIEEDLQR.M		615.344	2	1229.68	1229.67	5.2	501	Specific	581.86	58208000	157	>ALO20413.1 IKKepison [Mylopharyngodon piceus]	44.7219
K.LTLIEEDLQR.M		615.343	2	1229.68	1229.67	3.5	501	Specific	593.69	5082100	157	>ALO20413.1 IKKepison [Mylopharyngodon piceus]	46.6265
K.LTLIEEDLQR.M		615.345	2	1229.68	1229.67	6.9	501	Specific	594.23	16881000000	157	>ALO20413.1 IKKepison [Mylopharyngodon piceus]	46.3611
K.LTLIEEDLQR.M		615.343	2	1229.68	1229.67	3.6	501	Specific	595.71	16881000000	157	>ALO20413.1 IKKepison [Mylopharyngodon piceus]	46.6416
K.LTLIEEDLQR.M		615.347	2	1229.69	1229.67	11.1	501	Specific	613.54	16881000000	157	>ALO20413.1 IKKepison [Mylopharyngodon piceus]	46.0909
K.LTLIEEDLQR.M		615.345	2	1229.68	1229.67	6.7	501	Specific	616.85	92603000	157	>ALO20413.1 IKKepison [Mylopharyngodon piceus]	44.9175
K.LTLIEEDLQR.M		615.345	2	1229.68	1229.67	8.1	501	Specific	626.28	16881000000	157	>ALO20413.1 IKKepison [Mylopharyngodon piceus]	46.932
K.LTLIEEDLQR.M		1229.68	1	1229.68	1229.67	2.7	501	Specific	638.7	0	157	>ALO20413.1 IKKepison [Mylopharyngodon piceus]	46.1942
R.MYSTGIR.E		827.41	1	827.41	827.408	2.6	511	Specific	185.7	40209000	157	>ALO20413.1 IKKepison [Mylopharyngodon piceus]	23.6469
R.MYSTGIR.E		414.209	2	827.411	827.408	4.1	511	Specific	186.45	21316000	157	>ALO20413.1 IKKepison [Mylopharyngodon piceus]	24.2502
R.MYSTGIR.E		414.209	2	827.411	827.408	3.7	511	Specific	232.3	8305800000	157	>ALO20413.1 IKKepison [Mylopharyngodon piceus]	23.6197
R.MYSTGIR.E		414.209	2	827.411	827.408	3.5	511	Specific	278.85	308960000	157	>ALO20413.1 IKKepison [Mylopharyngodon piceus]	23.4297
R.MYSTGIR.E		414.209	2	827.411	827.408	3.8	511	Specific	301.68	2662300	157	>ALO20413.1 IKKepison [Mylopharyngodon piceus]	19.1012
R.MYSTGIR.E		414.212	2	827.418	827.408	11.8	511	Specific	332.96	78279000	157	>ALO20413.1 IKKepison [Mylopharyngodon piceus]	26.443
R.MYSTGIR.E		414.209	2	827.411	827.408	3.7	511	Specific	339.7	60356000	157	>ALO20413.1 IKKepison [Mylopharyngodon piceus]	23.6425
R.MYSTGIR.E		414.209	2	827.411	827.408	4.1	511	Specific	342.54	60356000	157	>ALO20413.1 IKKepison [Mylopharyngodon piceus]	23.612
R.MYSTGIR.E		414.209	2	827.41	827.408	2.9	511	Specific	354.45	3318200000	157	>ALO20413.1 IKKepison [Mylopharyngodon piceus]	23.6551
R.MYSTGIR.E		414.209	2	827.411	827.408	3.1	511	Specific	355.18	3318200000	157	>ALO20413.1 IKKepison [Mylopharyngodon piceus]	24.2061
R.MYSTGIR.E		414.209	2	827.411	827.408	3.5	511	Specific	369.83	3318200000	157	>ALO20413.1 IKKepison [Mylopharyngodon piceus]	24.5048
R.MYSTGIR.E		414.209	2	827.41	827.408	2.1	511	Specific	400.39	3318200000	157	>ALO20413.1 IKKepison [Mylopharyngodon piceus]	23.3684
R.MYSTGIR.E		414.209	2	827.41	827.408	2.1	511	Specific	404.81	3318200000	157	>ALO20413.1 IKKepison [Mylopharyngodon piceus]	23.3733
R.M[+15.995]YSTGIR.E	M[+16]	422.206	2	843.404	843.403	1.9	511	Specific	99.05	68454000	157	>ALO20413.1 IKKepison [Mylopharyngodon piceus]	20.3303
R.M[+15.995]YSTGIR.E	M[+16]	422.206	2	843.405	843.403	3	511	Specific	229.43	144090000	157	>ALO20413.1 IKKepison [Mylopharyngodon piceus]	22.3443
R.M[+15.995]YSTGIR.E	M[+16]	422.207	2	843.406	843.403	4.2	511	Specific	234.76	27486000	157	>ALO20413.1 IKKepison [Mylopharyngodon piceus]	21.1563
R.M[+15.995]YSTGIR.E	M[+16]	422.206	2	843.405	843.403	3.1	511	Specific	236.15	3962200000	157	>ALO20413.1 IKKepison [Mylopharyngodon piceus]	22.4179
R.M[+15.995]YSTGIR.E	M[+16]	422.205	2	843.403	843.403	0.4	511	Specific	253.71	9281000	157	>ALO20413.1 IKKepison [Mylopharyngodon piceus]	23.2284
R.M[+15.995]YSTGIR.E	M[+16]	422.207	2	843.406	843.403	3.4	511	Specific	279.34	37459000	157	>ALO20413.1 IKKepison [Mylopharyngodon piceus]	21.1289
R.M[+15.995]YSTGIR.E	M[+16]	422.206	2	843.405	843.403	2.3	511	Specific	333.69	9281000	157	>ALO20413.1 IKKepison [Mylopharyngodon piceus]	23.5217
R.M[+15.995]YSTGIR.E	M[+16]	422.206	2	843.405	843.403	2.4	511	Specific	343.62	3962200000	157	>ALO20413.1 IKKepison [Mylopharyngodon piceus]	20.806
R.M[+15.995]YSTGIR.E	M[+16]	422.207	2	843.406	843.403	3.7	511	Specific	348.14	3962200000	157	>ALO20413.1 IKKepison [Mylopharyngodon piceus]	21.0681
R.M[+15.995]YSTGIR.E	M[+16]	422.206	2	843.405	843.403	2.9	511	Specific	352.34	3962200000	157	>ALO20413.1 IKKepison [Mylopharyngodon piceus]	20.2452
R.M[+15.995]YSTGIR.E	M[+16]	422.207	2	843.407	843.403	5.1	511	Specific	375.9	3962200000	157	>ALO20413.1 IKKepison [Mylopharyngodon piceus]	21.326
R.M[+15.995]YSTGIR.E	M[+16]	422.206	2	843.405	843.403	2.6	511	Specific	380.06	3962200000	157	>ALO20413.1 IKKepison [Mylopharyngodon piceus]	20.524
R.EFQNQLQHLHVMLSK.H		926.486	2	1851.97	1851.95	6.5	518	Specific	162.85	14394000	157	>ALO20413.1 IKKepison [Mylopharyngodon piceus]	46.8356
R.EFQNQLQHLHVMLSK.H		617.993	3	1851.96	1851.95	5.5	518	Specific	179.42	8989900	157	>ALO20413.1 IKKepison [Mylopharyngodon piceus]	47.9816
R.EFQNQLQHLHVMLSK.H		617.986	3	1851.94	1851.95	-5.9	518	Specific	199.43	16881000000	157	>ALO20413.1 IKKepison [Mylopharyngodon piceus]	46.2522
R.EFQNQLQHLHVMLSK.H		617.993	3	1851.96	1851.95	5.7	518	Specific	214.09	12063000	157	>ALO20413.1 IKKepison [Mylopharyngodon piceus]	47.0202
R.EFQNQLQHLHVMLSK.H		617.993	3	1851.96	1851.95	5.6	518	Specific	215.47	52438000	157	>ALO20413.1 IKKepison [Mylopharyngodon piceus]	41.7701
R.EFQNQLQHLHVMLSK.H		617.992	3	1851.96	1851.95	5.2	518	Specific	218.79	0	157	>ALO20413.1 IKKepison [Mylopharyngodon piceus]	47.7135
R.EFQNQLQHLHVMLSK.H		617.99	3	1851.96	1851.95	1.1	518	Specific	261.3	0	157	>ALO20413.1 IKKepison [Mylopharyngodon piceus]	47.4385
R.EFQNQLQHLHVMLSK.H		617.986	3	1851.94	1851.95	-6	518	Specific	295.5	0	157	>ALO20413.1 IKKepison [Mylopharyngodon piceus]	46.2019
R.EFQNQLQHLHVMLSK.H		926.484	2	1851.96	1851.95	3.4	518	Specific	304.58	14394000	157	>ALO20413.1 IKKepison [Mylopharyngodon piceus]	46.7159
R.EFQNQLQHLHVMLSK.H		617.995	3	1851.97	1851.95	8.3	518	Specific	312.3	270320000	157	>ALO20413.1 IKKepison [Mylopharyngodon piceus]	48.0668
R.EFQNQLQHLHVMLSK.H		617.993	3	1851.96	1851.95	6.3	518	Specific	332.08	0	157	>ALO20413.1 IKKepison [Mylopharyngodon piceus]	47.0611
R.EFQNQLQHLHVMLSK.H		617.991	3	1851.96	1851.95	2	518	Specific	333.79	0	157	>ALO20413.1 IKKepison [Mylopharyngodon piceus]	46.4826
R.EFQNQLQHLHVMLSK.H		463.745	4	1851.96	1851.95	2.5	518	Specific	455.76	508830000	157	>ALO20413.1 IKKepison [Mylopharyngodon piceus]	46.2415
R.EFQNQLQHLHVMLSK.H		463.747	4	1851.96	1851.95	6	518	Specific	490.13	508830000	157	>ALO20413.1 IKKepison [Mylopharyngodon piceus]	45.9651
R.EFQNQLQHLHVMLSK.H		617.993	3	1851.96	1851.95	5.5	518	Specific	507.85	0	157	>ALO20413.1 IKKepison [Mylopharyngodon piceus]	46.7698
R.EFQNQLQHLHVMLSK.H		926.482	2	1851.96	1851.95	2	518	Specific	515.05	1714200000	157	>ALO20413.1 IKKepison [Mylopharyngodon piceus]	46.2031
R.EFQNQLQHLHVMLSK.H		926.484	2	1851.96	1851.95	4.1	518	Specific	610.59	0	157	>ALO20413.1 IKKepison [Mylopharyngodon piceus]	46.5898
R.EFQNQLQHLHVMLSK.H		617.992	3	1851.96	1851.95	4.4	518	Specific	636	0	157	>ALO20413.1 IKKepison [Mylopharyngodon piceus]	45.9243
R.EFQNQLQHLHVMLSK.H		926.487	2	1851.97	1851.95	7.7	518	Specific	701.25	1714200000	157	>ALO20413.1 IKKepison [Mylopharyngodon piceus]	45.9402
R.EFQNQLQHLHVMLSK.H		926.484	2	1851.96	1851.95	3.9	518	Specific	796.94	1714200000	157	>ALO20413.1 IKKepison [Mylopharyngodon piceus]	46.4858
R.EFQNQLQHLHVM[+15.995]LSK.H	M[+16]	623.322	3	1867.95	1867.95	2.4	518	Specific	2.69	25076000	157	>ALO20413.1 IKKepison [Mylopharyngodon piceus]	45.3048
R.EFQNQLQHLHVM[+15.995]LSK.H	M[+16]	934.476	2	1867.95	1867.95	-1.5	518	Specific	23.36	39308000	157	>ALO20413.1 IKKepison [Mylopharyngodon piceus]	44.2269
R.EFQNQLQHLHVM[+15.995]LSK.H	M[+16]	623.325	3	1867.96	1867.95	6	518	Specific	50.89	25076000	157	>ALO20413.1 IKKepison [Mylopharyngodon piceus]	44.9082
R.EFQNQLQHLHVM[+15.995]LSK.H	M[+16]	623.323	3	1867.96	1867.95	4.1	518	Specific	59.04	16992000	157	>ALO20413.1 IKKepison [Mylopharyngodon piceus]	41.0383
R.EFQNQLQHLHVM[+15.995]LSK.H	M[+16]	623.325	3	1867.96	1867.95	6	518	Specific	73.31	8680900	157	>ALO20413.1 IKKepison [Mylopharyngodon piceus]	44.9095
R.EFQNQLQHLHVM[+15.995]LSK.H	M[+16]	623.321	3	1867.95	1867.95	-0.7	518	Specific	74.79	19020000	157	>ALO20413.1 IKKepison [Mylopharyngodon piceus]	43.245
R.EFQNQLQHLHVM[+15.995]LSK.H	M[+16]	623.323	3	1867.96	1867.95	3.6	518	Specific	78.72	103360000	157	>ALO20413.1 IKKepison [Mylopharyngodon piceus]	45.5113
R.EFQNQLQHLHVM[+15.995]LSK.H	M[+16]	623.323	3	1867.95	1867.95	3.2	518	Specific	79.36	103360000	157	>ALO20413.1 IKKepison [Mylopharyngodon piceus]	45.1558
R.EFQNQLQHLHVM[+15.995]LSK.H	M[+16]	467.745	4	1867.96	1867.95	4.7	518	Specific	82.54	92259000	157	>ALO20413.1 IKKepison [Mylopharyngodon piceus]	41.1212
R.EFQNQLQHLHVM[+15.995]LSK.H	M[+16]	623.318	3	1867.94	1867.95	-3.9	518	Specific	95.45	11257000	157	>ALO20413.1 IKKepison [Mylopharyngodon piceus]	42.8357
R.EFQNQLQHLHVM[+15.995]LSK.H	M[+16]	623.326	3	1867.96	1867.95	8	518	Specific	101.27	23719000	157	>ALO20413.1 IKKepison [Mylopharyngodon piceus]	36.9741
R.EFQNQLQHLHVM[+15.995]LSK.H	M[+16]	623.323	3	1867.96	1867.95	4	518	Specific	111.02	35136000	157	>ALO20413.1 IKKepison [Mylopharyngodon piceus]	49.6997
R.EFQNQLQHLHVM[+15.995]LSK.H	M[+16]	623.32	3	1867.95	1867.95	-1.2	518	Specific	129.49	164730000	157	>ALO20413.1 IKKepison [Mylopharyngodon piceus]	43.6916
R.EFQNQLQHLHVM[+15.995]LSK.H	M[+16]	623.318	3	1867.94	1867.95	-3.9	518	Specific	150.37	11257000	157	>ALO20413.1 IKKepison [Mylopharyngodon piceus]	42.8313
R.EFQNQLQHLHVM[+15.995]LSK.H	M[+16]	934.485	2	1867.96	1867.95	7.3	518	Specific	155.62	2391400000	157	>ALO20413.1 IKKepison [Mylopharyngodon piceus]	41.4821
R.EFQNQLQHLHVM[+15.995]LSK.H	M[+16]	934.483	2	1867.96	1867.95	5.8	518	Specific	156.08	21256000	157	>ALO20413.1 IKKepison [Mylopharyngodon piceus]	40.9157
R.EFQNQLQHLHVM[+15.995]LSK.H	M[+16]	623.313	3	1867.92	1867.95	-13.4	518	Specific	178.5	17572000	157	>ALO20413.1 IKKepison [Mylopharyngodon piceus]	49.9105
R.EFQNQLQHLHVM[+15.995]LSK.H	M[+16]	934.481	2	1867.95	1867.95	3.3	518	Specific	201.28	21256000	157	>ALO20413.1 IKKepison [Mylopharyngodon piceus]	40.9719
R.EFQNQLQHLHVM[+15.995]LSK.H	M[+16]	623.318	3	1867.94	1867.95	-4.4	518	Specific	201.95	191920000	157	>ALO20413.1 IKKepison [Mylopharyngodon piceus]	42.7726
R.EFQNQLQHLHVM[+15.995]LSK.H	M[+16]	934.483	2	1867.96	1867.95	5.8	518	Specific	203.33	11490000	157	>ALO20413.1 IKKepison [Mylopharyngodon piceus]	43.0572
R.EFQNQLQHLHVM[+15.995]LSK.H	M[+16]	623.315	3	1867.93	1867.95	-9.9	518	Specific	214.52	23495000	157	>ALO20413.1 IKKepison [Mylopharyngodon piceus]	46.0553
R.EFQNQLQHLHVM[+15.995]LSK.H	M[+16]	623.325	3	1867.96	1867.95	5.8	518	Specific	223.13	23719000	157	>ALO20413.1 IKKepison [Mylopharyngodon piceus]	37.2483
R.EFQNQLQHLHVM[+15.995]LSK.H	M[+16]	623.324	3	1867.96	1867.95	4.7	518	Specific	253.76	0	157	>ALO20413.1 IKKepison [Mylopharyngodon piceus]	41.0863
R.EFQNQLQHLHVM[+15.995]LSK.H	M[+16]	623.325	3	1867.96	1867.95	6.5	518	Specific	254.84	0	157	>ALO20413.1 IKKepison [Mylopharyngodon piceus]	41.6474
R.EFQNQLQHLHVM[+15.995]LSK.H	M[+16]	623.325	3	1867.96	1867.95	6.6	518	Specific	266.14	0	157	>ALO20413.1 IKKepison [Mylopharyngodon piceus]	41.3544
R.EFQNQLQHLHVM[+15.995]LSK.H	M[+16]	623.324	3	1867.96	1867.95	5.3	518	Specific	266.21	10493000	157	>ALO20413.1 IKKepison [Mylopharyngodon piceus]	41.1454
R.EFQNQLQHLHVM[+15.995]LSK.H	M[+16]	623.325	3	1867.96	1867.95	6.4	518	Specific	295.89	0	157	>ALO20413.1 IKKepison [Mylopharyngodon piceus]	40.8127
R.EFQNQLQHLHVM[+15.995]LSK.H	M[+16]	934.483	2	1867.96	1867.95	6	518	Specific	309.6	2391400000	157	>ALO20413.1 IKKepison [Mylopharyngodon piceus]	41.2022
R.EFQNQLQHLHVM[+15.995]LSK.H	M[+16]	934.483	2	1867.96	1867.95	5.8	518	Specific	325.72	2391400000	157	>ALO20413.1 IKKepison [Mylopharyngodon piceus]	40.919
R.EFQNQLQHLHVM[+15.995]LSK.H	M[+16]	623.322	3	1867.95	1867.95	2.2	518	Specific	347.73	29449000	157	>ALO20413.1 IKKepison [Mylopharyngodon piceus]	40.4888
R.EFQNQLQHLHVM[+15.995]LSK.H	M[+16]	467.743	4	1867.95	1867.95	1.8	518	Specific	348.62	43863000	157	>ALO20413.1 IKKepison [Mylopharyngodon piceus]	40.4914
R.EFQNQLQHLHVM[+15.995]LSK.H	M[+16]	934.483	2	1867.96	1867.95	5.8	518	Specific	360.31	2391400000	157	>ALO20413.1 IKKepison [Mylopharyngodon piceus]	40.9173
R.EFQNQLQHLHVM[+15.995]LSK.H	M[+16]	467.744	4	1867.95	1867.95	3.3	518	Specific	367.74	870000000	157	>ALO20413.1 IKKepison [Mylopharyngodon piceus]	40.2718
R.EFQNQLQHLHVM[+15.995]LSK.H	M[+16]	623.323	3	1867.95	1867.95	3.2	518	Specific	374.33	29449000	157	>ALO20413.1 IKKepison [Mylopharyngodon piceus]	40.6296
R.EFQNQLQHLHVM[+15.995]LSK.H	M[+16]	467.743	4	1867.95	1867.95	1.4	518	Specific	414.45	870000000	157	>ALO20413.1 IKKepison [Mylopharyngodon piceus]	40.3191
R.EFQNQLQHLHVM[+15.995]LSK.H	M[+16]	623.323	3	1867.95	1867.95	3.2	518	Specific	414.47	0	157	>ALO20413.1 IKKepison [Mylopharyngodon piceus]	40.2783
R.EFQNQLQHLHVM[+15.995]LSK.H	M[+16]	467.744	4	1867.95	1867.95	3.3	518	Specific	422.26	870000000	157	>ALO20413.1 IKKepison [Mylopharyngodon piceus]	40.6148
R.EFQNQLQHLHVM[+15.995]LSK.H	M[+16]	467.743	4	1867.95	1867.95	1.9	518	Specific	431.91	43863000	157	>ALO20413.1 IKKepison [Mylopharyngodon piceus]	40.4035
R.EFQNQLQHLHVM[+15.995]LSK.H	M[+16]	623.323	3	1867.95	1867.95	3	518	Specific	459.96	0	157	>ALO20413.1 IKKepison [Mylopharyngodon piceus]	40.5405
R.EFQNQLQHLHVM[+15.995]LSK.H	M[+16]	623.317	3	1867.94	1867.95	-5.9	518	Specific	466.78	191920000	157	>ALO20413.1 IKKepison [Mylopharyngodon piceus]	42.2369
R.EFQNQLQHLHVM[+15.995]LSK.H	M[+16]	934.482	2	1867.96	1867.95	4.1	518	Specific	561.81	2391400000	157	>ALO20413.1 IKKepison [Mylopharyngodon piceus]	40.6136
R.EFQNQLQHLHVM[+15.995]LSK.H	M[+16]	934.48	2	1867.95	1867.95	2.1	518	Specific	562.47	2391400000	157	>ALO20413.1 IKKepison [Mylopharyngodon piceus]	40.3535
R.EFQNQLQHLHVM[+15.995]LSKHSETLAQDK.S	M[+16]	720.118	4	2877.45	2877.43	7.1	518	Specific	191.62	17290000	157	>ALO20413.1 IKKepison [Mylopharyngodon piceus]	37.1695
K.HSETLAQDKSIQK.M		495.591	3	1484.76	1484.77	-7.3	533	Specific	142.8	47181000	157	>ALO20413.1 IKKepison [Mylopharyngodon piceus]	22.2355
K.HSETLAQDKSIQK.M		742.89	2	1484.77	1484.77	1.6	533	Specific	387.91	116770000	157	>ALO20413.1 IKKepison [Mylopharyngodon piceus]	18.1614
K.HSETLAQDKSIQK.M		495.596	3	1484.77	1484.77	1.4	533	Specific	844.15	402400000	157	>ALO20413.1 IKKepison [Mylopharyngodon piceus]	18.1519
K.SIQKMEVLLGK.I		415.915	3	1245.73	1245.72	6.2	542	Specific	362.82	10005000	157	>ALO20413.1 IKKepison [Mylopharyngodon piceus]	40.7913
K.SIQKM[+15.995]EVLLGK.I	M[+16]	631.367	2	1261.73	1261.72	6	542	Specific	268.59	44733000	157	>ALO20413.1 IKKepison [Mylopharyngodon piceus]	27.1718
K.SIQKM[+15.995]EVLLGK.I	M[+16]	421.247	3	1261.73	1261.72	5.7	542	Specific	306.34	8538100	157	>ALO20413.1 IKKepison [Mylopharyngodon piceus]	27.1705
K.SIQKM[+15.995]EVLLGK.I	M[+16]	631.367	2	1261.73	1261.72	6	542	Specific	337.63	44733000	157	>ALO20413.1 IKKepison [Mylopharyngodon piceus]	27.1611
K.SIQKM[+15.995]EVLLGK.I	M[+16]	421.246	3	1261.72	1261.72	3.8	542	Specific	408.04	8538100	157	>ALO20413.1 IKKepison [Mylopharyngodon piceus]	26.9127
K.SIQKM[+15.995]EVLLGK.I	M[+16]	631.364	2	1261.72	1261.72	1.1	542	Specific	411.21	39831000	157	>ALO20413.1 IKKepison [Mylopharyngodon piceus]	26.7976
K.SIQKM[+15.995]EVLLGK.I	M[+16]	631.366	2	1261.73	1261.72	5.6	542	Specific	574.85	39831000	157	>ALO20413.1 IKKepison [Mylopharyngodon piceus]	27.056
K.MEVLLGK.I		789.459	1	789.459	789.454	6.1	546	Specific	169.11	5241500	157	>ALO20413.1 IKKepison [Mylopharyngodon piceus]	37.2238
K.MEVLLGK.I		789.46	1	789.46	789.454	7.9	546	Specific	281.22	9002000	157	>ALO20413.1 IKKepison [Mylopharyngodon piceus]	36.9326
K.MEVLLGK.I		395.233	2	789.458	789.454	5.4	546	Specific	357.81	3245300000	157	>ALO20413.1 IKKepison [Mylopharyngodon piceus]	37.4573
K.MEVLLGK.I		789.459	1	789.459	789.454	6	546	Specific	374.07	12793000	157	>ALO20413.1 IKKepison [Mylopharyngodon piceus]	37.1254
K.MEVLLGK.I		395.233	2	789.459	789.454	7	546	Specific	390.9	3245300000	157	>ALO20413.1 IKKepison [Mylopharyngodon piceus]	36.8792
K.MEVLLGK.I		395.232	2	789.457	789.454	4.5	546	Specific	398.01	3245300000	157	>ALO20413.1 IKKepison [Mylopharyngodon piceus]	36.6048
K.MEVLLGK.I		395.233	2	789.458	789.454	5.4	546	Specific	399.47	3245300000	157	>ALO20413.1 IKKepison [Mylopharyngodon piceus]	37.1613
K.MEVLLGK.I		395.232	2	789.457	789.454	4	546	Specific	404.62	0	157	>ALO20413.1 IKKepison [Mylopharyngodon piceus]	36.4297
K.MEVLLGK.I		395.231	2	789.456	789.454	2	546	Specific	417.76	3245300000	157	>ALO20413.1 IKKepison [Mylopharyngodon piceus]	36.307
K.MEVLLGK.I		789.459	1	789.459	789.454	6.1	546	Specific	433.54	5947300000	157	>ALO20413.1 IKKepison [Mylopharyngodon piceus]	37.3146
K.MEVLLGK.I		789.46	1	789.46	789.454	7.9	546	Specific	439.04	5947300000	157	>ALO20413.1 IKKepison [Mylopharyngodon piceus]	36.9536
K.MEVLLGK.I		789.46	1	789.46	789.454	7.9	546	Specific	468.07	5947300000	157	>ALO20413.1 IKKepison [Mylopharyngodon piceus]	36.951
K.M[+15.995]EVLLGK.I	M[+16]	805.452	1	805.452	805.449	3.8	546	Specific	102.84	23716000	157	>ALO20413.1 IKKepison [Mylopharyngodon piceus]	28.3245
K.M[+15.995]EVLLGK.I	M[+16]	403.23	2	805.452	805.449	3.9	546	Specific	157.24	3405200	157	>ALO20413.1 IKKepison [Mylopharyngodon piceus]	31.6477
K.M[+15.995]EVLLGK.I	M[+16]	403.229	2	805.451	805.449	3.2	546	Specific	177.65	2544600	157	>ALO20413.1 IKKepison [Mylopharyngodon piceus]	34.6018
K.M[+15.995]EVLLGK.I	M[+16]	403.231	2	805.456	805.449	8.5	546	Specific	189.06	3512300	157	>ALO20413.1 IKKepison [Mylopharyngodon piceus]	35.525
K.M[+15.995]EVLLGK.I	M[+16]	805.454	1	805.454	805.449	6.4	546	Specific	189.23	4573400	157	>ALO20413.1 IKKepison [Mylopharyngodon piceus]	36.0584
K.M[+15.995]EVLLGK.I	M[+16]	403.231	2	805.454	805.449	6.5	546	Specific	213.41	3512300	157	>ALO20413.1 IKKepison [Mylopharyngodon piceus]	35.8645
K.M[+15.995]EVLLGK.I	M[+16]	403.23	2	805.453	805.449	5	546	Specific	213.77	2172600000	157	>ALO20413.1 IKKepison [Mylopharyngodon piceus]	29.125
K.M[+15.995]EVLLGK.I	M[+16]	403.231	2	805.455	805.449	7.5	546	Specific	233.11	16743000	157	>ALO20413.1 IKKepison [Mylopharyngodon piceus]	29.4989
K.M[+15.995]EVLLGK.I	M[+16]	805.454	1	805.454	805.449	6.6	546	Specific	237.1	3091200	157	>ALO20413.1 IKKepison [Mylopharyngodon piceus]	28.6352
K.M[+15.995]EVLLGK.I	M[+16]	403.23	2	805.452	805.449	4	546	Specific	239.96	16743000	157	>ALO20413.1 IKKepison [Mylopharyngodon piceus]	29.7897
K.M[+15.995]EVLLGK.I	M[+16]	403.231	2	805.454	805.449	6.1	546	Specific	242.75	2064100	157	>ALO20413.1 IKKepison [Mylopharyngodon piceus]	33.7981
K.M[+15.995]EVLLGK.I	M[+16]	403.229	2	805.451	805.449	2.8	546	Specific	250.01	24165000	157	>ALO20413.1 IKKepison [Mylopharyngodon piceus]	28.2413
K.M[+15.995]EVLLGK.I	M[+16]	403.229	2	805.451	805.449	2.1	546	Specific	250.56	3332600	157	>ALO20413.1 IKKepison [Mylopharyngodon piceus]	32.2827
K.M[+15.995]EVLLGK.I	M[+16]	403.231	2	805.455	805.449	7.5	546	Specific	253.21	2172600000	157	>ALO20413.1 IKKepison [Mylopharyngodon piceus]	29.4604
K.M[+15.995]EVLLGK.I	M[+16]	403.231	2	805.455	805.449	7.2	546	Specific	256.61	2064100	157	>ALO20413.1 IKKepison [Mylopharyngodon piceus]	34.0705
K.M[+15.995]EVLLGK.I	M[+16]	805.455	1	805.455	805.449	7.2	546	Specific	264.74	11770000	157	>ALO20413.1 IKKepison [Mylopharyngodon piceus]	37.1388
K.M[+15.995]EVLLGK.I	M[+16]	403.23	2	805.453	805.449	5.7	546	Specific	267.98	2172600000	157	>ALO20413.1 IKKepison [Mylopharyngodon piceus]	30.3955
K.M[+15.995]EVLLGK.I	M[+16]	403.231	2	805.454	805.449	6.3	546	Specific	284.75	1866200	157	>ALO20413.1 IKKepison [Mylopharyngodon piceus]	37.1502
K.M[+15.995]EVLLGK.I	M[+16]	403.231	2	805.454	805.449	6.1	546	Specific	301.17	2544600	157	>ALO20413.1 IKKepison [Mylopharyngodon piceus]	34.3298
K.M[+15.995]EVLLGK.I	M[+16]	403.231	2	805.454	805.449	6.3	546	Specific	311.95	2172600000	157	>ALO20413.1 IKKepison [Mylopharyngodon piceus]	28.5857
K.M[+15.995]EVLLGK.I	M[+16]	403.229	2	805.451	805.449	2.8	546	Specific	318.62	2172600000	157	>ALO20413.1 IKKepison [Mylopharyngodon piceus]	28.2248
K.M[+15.995]EVLLGK.I	M[+16]	403.23	2	805.453	805.449	5.2	546	Specific	337.47	2172600000	157	>ALO20413.1 IKKepison [Mylopharyngodon piceus]	28.8546
K.M[+15.995]EVLLGK.I	M[+16]	403.23	2	805.453	805.449	5	546	Specific	340.31	23921000	157	>ALO20413.1 IKKepison [Mylopharyngodon piceus]	27.5073
K.M[+15.995]EVLLGK.I	M[+16]	403.23	2	805.453	805.449	5.2	546	Specific	359.2	2172600000	157	>ALO20413.1 IKKepison [Mylopharyngodon piceus]	27.9639
K.M[+15.995]EVLLGK.I	M[+16]	403.231	2	805.454	805.449	6.2	546	Specific	372.77	2172600000	157	>ALO20413.1 IKKepison [Mylopharyngodon piceus]	27.6937
K.M[+15.995]EVLLGK.I	M[+16]	805.452	1	805.452	805.449	3.8	546	Specific	375.1	3101300000	157	>ALO20413.1 IKKepison [Mylopharyngodon piceus]	28.3012
K.M[+15.995]EVLLGK.I	M[+16]	805.452	1	805.452	805.449	3.7	546	Specific	378.87	33989000	157	>ALO20413.1 IKKepison [Mylopharyngodon piceus]	28.362
K.M[+15.995]EVLLGK.I	M[+16]	403.231	2	805.454	805.449	6.3	546	Specific	411.4	2172600000	157	>ALO20413.1 IKKepison [Mylopharyngodon piceus]	27.4026
K.M[+15.995]EVLLGK.I	M[+16]	805.451	1	805.451	805.449	3.1	546	Specific	412.3	3101300000	157	>ALO20413.1 IKKepison [Mylopharyngodon piceus]	28.2893
K.M[+15.995]EVLLGK.I	M[+16]	805.452	1	805.452	805.449	3.7	546	Specific	414.81	33989000	157	>ALO20413.1 IKKepison [Mylopharyngodon piceus]	28.3404
K.M[+15.995]EVLLGK.I	M[+16]	805.454	1	805.454	805.449	6.6	546	Specific	497.92	3101300000	157	>ALO20413.1 IKKepison [Mylopharyngodon piceus]	28.6455
K.MEVLLGKIVAVHQQYYK.D		505.535	4	2019.12	2019.11	5.1	546	Specific	276.23	12337000	157	>ALO20413.1 IKKepison [Mylopharyngodon piceus]	48.6849
K.MEVLLGKIVAVHQQYYK.D		1010.06	2	2019.12	2019.11	4.6	546	Specific	291.22	12364000	157	>ALO20413.1 IKKepison [Mylopharyngodon piceus]	48.6887
K.MEVLLGKIVAVHQQYYK.D		673.712	3	2019.12	2019.11	5.7	546	Specific	871.56	54603000	157	>ALO20413.1 IKKepison [Mylopharyngodon piceus]	48.6436
K.M[+15.995]EVLLGKIVAVHQQYYK.D	M[+16]	1018.07	2	2035.12	2035.1	9.8	546	Specific	16.51	5768500	157	>ALO20413.1 IKKepison [Mylopharyngodon piceus]	44.9704
K.M[+15.995]EVLLGKIVAVHQQYYK.D	M[+16]	679.044	3	2035.12	2035.1	6.1	546	Specific	259.19	6000300	157	>ALO20413.1 IKKepison [Mylopharyngodon piceus]	44.8458
K.M[+15.995]EVLLGKIVAVHQQYYK.D	M[+16]	679.044	3	2035.12	2035.1	6.1	546	Specific	394.17	23511000	157	>ALO20413.1 IKKepison [Mylopharyngodon piceus]	44.7464
K.M[+15.995]EVLLGKIVAVHQQYYK.D	M[+16]	679.043	3	2035.12	2035.1	5.7	546	Specific	613.22	87606000	157	>ALO20413.1 IKKepison [Mylopharyngodon piceus]	44.7909
K.M[+15.995]EVLLGKIVAVHQQYYK.D	M[+16]	679.044	3	2035.12	2035.1	6.1	546	Specific	628.12	23511000	157	>ALO20413.1 IKKepison [Mylopharyngodon piceus]	44.8442
K.IVAVHQQYYK.D		624.844	2	1248.68	1248.67	6.2	553	Specific	121.72	1744000	157	>ALO20413.1 IKKepison [Mylopharyngodon piceus]	35.9481
K.IVAVHQQYYK.D		416.896	3	1248.67	1248.67	0.1	553	Specific	158.65	308960000	157	>ALO20413.1 IKKepison [Mylopharyngodon piceus]	23.4297
K.IVAVHQQYYK.D		416.898	3	1248.68	1248.67	3.8	553	Specific	172.8	13190000	157	>ALO20413.1 IKKepison [Mylopharyngodon piceus]	24.9852
K.IVAVHQQYYK.D		416.898	3	1248.68	1248.67	5.1	553	Specific	212.46	1769800	157	>ALO20413.1 IKKepison [Mylopharyngodon piceus]	27.1961
K.IVAVHQQYYK.D		416.895	3	1248.67	1248.67	-3.1	553	Specific	241.29	20859000	157	>ALO20413.1 IKKepison [Mylopharyngodon piceus]	22.1165
K.IVAVHQQYYK.D		624.843	2	1248.68	1248.67	4.2	553	Specific	246.36	31999000	157	>ALO20413.1 IKKepison [Mylopharyngodon piceus]	24.8342
K.IVAVHQQYYK.D		416.898	3	1248.68	1248.67	4.5	553	Specific	246.92	169180000	157	>ALO20413.1 IKKepison [Mylopharyngodon piceus]	26.5027
K.IVAVHQQYYK.D		416.898	3	1248.68	1248.67	3.9	553	Specific	259.56	322130000	157	>ALO20413.1 IKKepison [Mylopharyngodon piceus]	24.5162
K.IVAVHQQYYK.D		416.899	3	1248.68	1248.67	6.3	553	Specific	267.7	169180000	157	>ALO20413.1 IKKepison [Mylopharyngodon piceus]	27.1167
K.IVAVHQQYYK.D		416.898	3	1248.68	1248.67	5.1	553	Specific	279.17	308960000	157	>ALO20413.1 IKKepison [Mylopharyngodon piceus]	23.1399
K.IVAVHQQYYK.D		624.839	2	1248.67	1248.67	-2.8	553	Specific	286.45	11761000	157	>ALO20413.1 IKKepison [Mylopharyngodon piceus]	26.6651
K.IVAVHQQYYK.D		416.898	3	1248.68	1248.67	3.9	553	Specific	293.93	322130000	157	>ALO20413.1 IKKepison [Mylopharyngodon piceus]	24.5174
K.IVAVHQQYYK.D		624.841	2	1248.67	1248.67	0.3	553	Specific	294.11	2913600	157	>ALO20413.1 IKKepison [Mylopharyngodon piceus]	26.9562
K.IVAVHQQYYK.D		416.897	3	1248.68	1248.67	1.8	553	Specific	312.65	8305800000	157	>ALO20413.1 IKKepison [Mylopharyngodon piceus]	23.3254
K.IVAVHQQYYK.D		416.897	3	1248.68	1248.67	1.8	553	Specific	325.29	8305800000	157	>ALO20413.1 IKKepison [Mylopharyngodon piceus]	23.3355
K.IVAVHQQYYK.D		416.897	3	1248.68	1248.67	1.8	553	Specific	334.86	8305800000	157	>ALO20413.1 IKKepison [Mylopharyngodon piceus]	23.3418
K.IVAVHQQYYK.D		624.842	2	1248.68	1248.67	3.1	553	Specific	337.88	25893000	157	>ALO20413.1 IKKepison [Mylopharyngodon piceus]	23.6486
K.IVAVHQQYYK.D		416.897	3	1248.68	1248.67	1.8	553	Specific	349.09	308960000	157	>ALO20413.1 IKKepison [Mylopharyngodon piceus]	23.1764
K.IVAVHQQYYK.D		416.899	3	1248.68	1248.67	6.7	553	Specific	384.94	0	157	>ALO20413.1 IKKepison [Mylopharyngodon piceus]	27.351
K.IVAVHQQYYK.D		416.896	3	1248.67	1248.67	0.4	553	Specific	407.11	8305800000	157	>ALO20413.1 IKKepison [Mylopharyngodon piceus]	23.6197
K.IVAVHQQYYK.D		624.843	2	1248.68	1248.67	4.7	553	Specific	418.23	17676000	157	>ALO20413.1 IKKepison [Mylopharyngodon piceus]	25.7008
K.IVAVHQQYYK.D		624.841	2	1248.67	1248.67	1.1	553	Specific	423.39	11259000	157	>ALO20413.1 IKKepison [Mylopharyngodon piceus]	26.1652
K.IVAVHQQYYK.D		416.897	3	1248.68	1248.67	1.8	553	Specific	430.32	8305800000	157	>ALO20413.1 IKKepison [Mylopharyngodon piceus]	23.2031
K.IVAVHQQYYK.D		624.843	2	1248.68	1248.67	4.1	553	Specific	482.77	8074900000	157	>ALO20413.1 IKKepison [Mylopharyngodon piceus]	22.916
K.IVAVHQQYYK.D		1248.68	1	1248.68	1248.67	1.9	553	Specific	583.2	0	157	>ALO20413.1 IKKepison [Mylopharyngodon piceus]	22.8394
K.IVAVHQQYYK.D		416.899	3	1248.68	1248.67	6.3	553	Specific	588.48	8305800000	157	>ALO20413.1 IKKepison [Mylopharyngodon piceus]	23.064
K.IVAVHQQYYK.D		416.897	3	1248.68	1248.67	2	553	Specific	589.81	8305800000	157	>ALO20413.1 IKKepison [Mylopharyngodon piceus]	23.9058
K.IVAVHQQYYK.D		416.898	3	1248.68	1248.67	4.8	553	Specific	601.07	8305800000	157	>ALO20413.1 IKKepison [Mylopharyngodon piceus]	22.7526
K.IVAVHQQYYK.D		624.842	2	1248.68	1248.67	1.9	553	Specific	611.84	347150000	157	>ALO20413.1 IKKepison [Mylopharyngodon piceus]	24.4223
K.IVAVHQQYYK.D		624.841	2	1248.68	1248.67	1.7	553	Specific	714.26	8074900000	157	>ALO20413.1 IKKepison [Mylopharyngodon piceus]	23.847
K.IVAVHQQYYK.D		624.842	2	1248.68	1248.67	2.5	553	Specific	726.47	8074900000	157	>ALO20413.1 IKKepison [Mylopharyngodon piceus]	23.5785
K.IVAVHQQYYK.D		624.842	2	1248.68	1248.67	1.8	553	Specific	737.26	8074900000	157	>ALO20413.1 IKKepison [Mylopharyngodon piceus]	23.3229
K.IVAVHQQYYK.D		624.843	2	1248.68	1248.67	3.7	553	Specific	781.01	8074900000	157	>ALO20413.1 IKKepison [Mylopharyngodon piceus]	23.0414
K.IVAVHQQYYK.D		624.842	2	1248.68	1248.67	2.8	553	Specific	815.07	8074900000	157	>ALO20413.1 IKKepison [Mylopharyngodon piceus]	22.7513
K.IVAVHQQYYKDR.V		760.39	2	1519.77	1519.8	-18.5	553	Specific	47.91	2670900	157	>ALO20413.1 IKKepison [Mylopharyngodon piceus]	41.4311
K.IVAVHQQYYKDR.V		507.275	3	1519.81	1519.8	6.5	553	Specific	425.67	0	157	>ALO20413.1 IKKepison [Mylopharyngodon piceus]	20.7083
K.IVAVHQQYYKDR.V		507.274	3	1519.81	1519.8	3.9	553	Specific	438.12	24340000	157	>ALO20413.1 IKKepison [Mylopharyngodon piceus]	20.7844
K.IVAVHQQYYKDR.V		507.271	3	1519.8	1519.8	-1.3	553	Specific	572.81	229250000	157	>ALO20413.1 IKKepison [Mylopharyngodon piceus]	20.3933
K.IVAVHQQYYKDR.V		380.706	4	1519.8	1519.8	-0.7	553	Specific	612.29	76804000	157	>ALO20413.1 IKKepison [Mylopharyngodon piceus]	20.4179
K.IVAVHQQYYKDR.V		760.404	2	1519.8	1519.8	-0.1	553	Specific	822.99	56726000	157	>ALO20413.1 IKKepison [Mylopharyngodon piceus]	20.4218
K.DRVTGKLGYNDEQIHK.F		468.997	4	1872.97	1872.96	5	563	Specific	257.51	8783000	157	>ALO20413.1 IKKepison [Mylopharyngodon piceus]	21.5602
R.VTGKLGYNDEQIHK.F		534.613	3	1601.83	1601.83	-1.8	565	Specific	121.56	349580000	157	>ALO20413.1 IKKepison [Mylopharyngodon piceus]	20.7977
R.VTGKLGYNDEQIHK.F		534.613	3	1601.83	1601.83	-1.8	565	Specific	162.5	349580000	157	>ALO20413.1 IKKepison [Mylopharyngodon piceus]	20.7964
R.VTGKLGYNDEQIHK.F		534.612	3	1601.82	1601.83	-3.2	565	Specific	345.84	89392000	157	>ALO20413.1 IKKepison [Mylopharyngodon piceus]	20.7503
R.VTGKLGYNDEQIHK.F		401.213	4	1601.83	1601.83	1	565	Specific	410.33	11456000	157	>ALO20413.1 IKKepison [Mylopharyngodon piceus]	20.7775
R.VTGKLGYNDEQIHK.F		801.42	2	1601.83	1601.83	2.6	565	Specific	662.87	21715000	157	>ALO20413.1 IKKepison [Mylopharyngodon piceus]	20.7064
K.LGYNDEQIHK.F		608.802	2	1216.6	1216.6	1	569	Specific	129.83	158240000	157	>ALO20413.1 IKKepison [Mylopharyngodon piceus]	24.8273
K.LGYNDEQIHK.F		608.807	2	1216.61	1216.6	8.5	569	Specific	244.11	158240000	157	>ALO20413.1 IKKepison [Mylopharyngodon piceus]	24.5699
K.LGYNDEQIHK.F		608.803	2	1216.6	1216.6	2.5	569	Specific	267.89	80541000	157	>ALO20413.1 IKKepison [Mylopharyngodon piceus]	23.1981
K.LGYNDEQIHK.F		608.803	2	1216.6	1216.6	1.7	569	Specific	272.41	74054000	157	>ALO20413.1 IKKepison [Mylopharyngodon piceus]	23.7585
K.LGYNDEQIHK.F		608.801	2	1216.6	1216.6	-0.1	569	Specific	339.88	11491000000	157	>ALO20413.1 IKKepison [Mylopharyngodon piceus]	23.3796
K.LGYNDEQIHK.F		406.204	3	1216.6	1216.6	0.5	569	Specific	367.34	0	157	>ALO20413.1 IKKepison [Mylopharyngodon piceus]	22.8381
K.LGYNDEQIHK.F		608.804	2	1216.6	1216.6	4	569	Specific	399.58	11491000000	157	>ALO20413.1 IKKepison [Mylopharyngodon piceus]	23.6583
K.LGYNDEQIHK.F		406.205	3	1216.6	1216.6	5.2	569	Specific	413.57	4281300000	157	>ALO20413.1 IKKepison [Mylopharyngodon piceus]	22.3036
K.LGYNDEQIHK.F		1216.6	1	1216.6	1216.6	1.8	569	Specific	419.47	741870000	157	>ALO20413.1 IKKepison [Mylopharyngodon piceus]	21.8353
K.LGYNDEQIHK.F		1216.6	1	1216.6	1216.6	2.1	569	Specific	451.18	0	157	>ALO20413.1 IKKepison [Mylopharyngodon piceus]	21.8689
K.LGYNDEQIHK.F		1216.6	1	1216.6	1216.6	1.8	569	Specific	465.43	741870000	157	>ALO20413.1 IKKepison [Mylopharyngodon piceus]	21.829
K.LGYNDEQIHK.F		406.205	3	1216.6	1216.6	4.1	569	Specific	480.43	4281300000	157	>ALO20413.1 IKKepison [Mylopharyngodon piceus]	22.0372
K.LGYNDEQIHK.F		608.801	2	1216.6	1216.6	-0.3	569	Specific	510.01	80541000	157	>ALO20413.1 IKKepison [Mylopharyngodon piceus]	23.4702
K.LGYNDEQIHK.F		608.803	2	1216.6	1216.6	2.9	569	Specific	544.84	11491000000	157	>ALO20413.1 IKKepison [Mylopharyngodon piceus]	22.6413
K.LGYNDEQIHK.F		608.805	2	1216.6	1216.6	6.3	569	Specific	549.57	11491000000	157	>ALO20413.1 IKKepison [Mylopharyngodon piceus]	21.8277
K.LGYNDEQIHK.F		1216.6	1	1216.6	1216.6	1.8	569	Specific	568.9	741870000	157	>ALO20413.1 IKKepison [Mylopharyngodon piceus]	21.834
K.LGYNDEQIHK.F		608.805	2	1216.6	1216.6	6.2	569	Specific	583.22	11491000000	157	>ALO20413.1 IKKepison [Mylopharyngodon piceus]	22.1102
K.LGYNDEQIHK.F		608.803	2	1216.6	1216.6	3.1	569	Specific	610.08	11491000000	157	>ALO20413.1 IKKepison [Mylopharyngodon piceus]	22.378
K.LGYNDEQIHK.F		406.205	3	1216.6	1216.6	5.2	569	Specific	626.64	4281300000	157	>ALO20413.1 IKKepison [Mylopharyngodon piceus]	21.7419
K.LGYNDEQIHK.F		1216.6	1	1216.6	1216.6	1.8	569	Specific	633.63	0	157	>ALO20413.1 IKKepison [Mylopharyngodon piceus]	21.8382
K.LGYNDEQIHKFEK.L		540.932	3	1620.78	1620.8	-12.1	569	Specific	102.42	3292000	157	>ALO20413.1 IKKepison [Mylopharyngodon piceus]	43.4204
K.LGYNDEQIHKFEK.L		540.942	3	1620.81	1620.8	6.9	569	Specific	125.72	3220700000	157	>ALO20413.1 IKKepison [Mylopharyngodon piceus]	29.3649
K.LGYNDEQIHKFEK.L		540.941	3	1620.81	1620.8	4.7	569	Specific	151.16	3220700000	157	>ALO20413.1 IKKepison [Mylopharyngodon piceus]	29.692
K.LGYNDEQIHKFEK.L		540.942	3	1620.81	1620.8	6.1	569	Specific	195.73	8393000	157	>ALO20413.1 IKKepison [Mylopharyngodon piceus]	28.5087
K.LGYNDEQIHKFEK.L		540.942	3	1620.81	1620.8	5.2	569	Specific	208.1	26496000	157	>ALO20413.1 IKKepison [Mylopharyngodon piceus]	28.6436
K.LGYNDEQIHKFEK.L		540.942	3	1620.81	1620.8	5.2	569	Specific	251.83	26496000	157	>ALO20413.1 IKKepison [Mylopharyngodon piceus]	28.6424
K.LGYNDEQIHKFEK.L		540.94	3	1620.81	1620.8	2.7	569	Specific	297.13	3220700000	157	>ALO20413.1 IKKepison [Mylopharyngodon piceus]	29.0914
K.LGYNDEQIHKFEK.L		810.889	2	1620.77	1620.8	-19.5	569	Specific	440.93	7782000	157	>ALO20413.1 IKKepison [Mylopharyngodon piceus]	31.1882
K.LGYNDEQIHKFEK.L		405.958	4	1620.81	1620.8	4.4	569	Specific	460.71	967040000	157	>ALO20413.1 IKKepison [Mylopharyngodon piceus]	28.4206
K.LGYNDEQIHKFEK.L		810.909	2	1620.81	1620.8	5.9	569	Specific	479.57	1291200000	157	>ALO20413.1 IKKepison [Mylopharyngodon piceus]	28.4563
K.LGYNDEQIHKFEK.L		540.942	3	1620.81	1620.8	5.6	569	Specific	485.09	3220700000	157	>ALO20413.1 IKKepison [Mylopharyngodon piceus]	28.4181
K.LGYNDEQIHKFEK.L		540.942	3	1620.81	1620.8	6.2	569	Specific	563.2	0	157	>ALO20413.1 IKKepison [Mylopharyngodon piceus]	28.2159
K.LGYNDEQIHKFEK.L		540.941	3	1620.81	1620.8	4.7	569	Specific	581.93	3220700000	157	>ALO20413.1 IKKepison [Mylopharyngodon piceus]	27.8615
K.LGYNDEQIHKFEK.L		540.941	3	1620.81	1620.8	4.9	569	Specific	593.47	3220700000	157	>ALO20413.1 IKKepison [Mylopharyngodon piceus]	28.1517
K.LGYNDEQIHKFEK.L		405.957	4	1620.81	1620.8	3.8	569	Specific	597.91	967040000	157	>ALO20413.1 IKKepison [Mylopharyngodon piceus]	28.1234
K.LGYNDEQIHKFEK.L		810.907	2	1620.81	1620.8	3.1	569	Specific	687.26	1291200000	157	>ALO20413.1 IKKepison [Mylopharyngodon piceus]	27.8984
K.LGYNDEQIHKFEK.L		810.907	2	1620.81	1620.8	2.8	569	Specific	842.56	1291200000	157	>ALO20413.1 IKKepison [Mylopharyngodon piceus]	28.1902
K.FEK.L		423.238	1	423.238	423.224	33.8	579	Specific	78.39	1187900	157	>ALO20413.1 IKKepison [Mylopharyngodon piceus]	56.3276
K.FEKLNLSSYIK.K		671.376	2	1341.75	1341.74	2.9	579	Specific	281.34	214520000	157	>ALO20413.1 IKKepison [Mylopharyngodon piceus]	48.0456
K.FEKLNLSSYIK.K		671.376	2	1341.75	1341.74	2.9	579	Specific	393.51	214520000	157	>ALO20413.1 IKKepison [Mylopharyngodon piceus]	48.0443
K.FEKLNLSSYIK.K		447.921	3	1341.75	1341.74	5.1	579	Specific	537.93	26988000	157	>ALO20413.1 IKKepison [Mylopharyngodon piceus]	47.9506
K.FEKLNLSSYIK.K		671.378	2	1341.75	1341.74	6.2	579	Specific	584.62	58437000	157	>ALO20413.1 IKKepison [Mylopharyngodon piceus]	47.9073
K.LNLSSYIK.K		469.274	2	937.541	937.535	6.5	582	Specific	174.18	58376000	157	>ALO20413.1 IKKepison [Mylopharyngodon piceus]	41.4412
K.LNLSSYIK.K		937.54	1	937.54	937.535	5.1	582	Specific	187.86	41943000	157	>ALO20413.1 IKKepison [Mylopharyngodon piceus]	46.7576
K.LNLSSYIK.K		937.542	1	937.542	937.535	7	582	Specific	192.11	10919000	157	>ALO20413.1 IKKepison [Mylopharyngodon piceus]	41.3066
K.LNLSSYIK.K		937.54	1	937.54	937.535	5.3	582	Specific	305.46	7916700	157	>ALO20413.1 IKKepison [Mylopharyngodon piceus]	38.7149
K.LNLSSYIK.K		469.273	2	937.538	937.535	3.3	582	Specific	332.8	19208000	157	>ALO20413.1 IKKepison [Mylopharyngodon piceus]	38.7492
K.LNLSSYIK.K		469.273	2	937.539	937.535	4.2	582	Specific	341.18	27966000	157	>ALO20413.1 IKKepison [Mylopharyngodon piceus]	38.846
K.LNLSSYIK.K		469.273	2	937.539	937.535	3.5	582	Specific	345.51	9015800	157	>ALO20413.1 IKKepison [Mylopharyngodon piceus]	31.8551
K.LNLSSYIK.K		469.273	2	937.538	937.535	2.8	582	Specific	348.9	3860900000	157	>ALO20413.1 IKKepison [Mylopharyngodon piceus]	47.9835
K.LNLSSYIK.K		469.274	2	937.54	937.535	5.3	582	Specific	355.61	64399000	157	>ALO20413.1 IKKepison [Mylopharyngodon piceus]	41.7007
K.LNLSSYIK.K		469.272	2	937.538	937.535	2.4	582	Specific	358.22	3860900000	157	>ALO20413.1 IKKepison [Mylopharyngodon piceus]	47.5489
K.LNLSSYIK.K		469.274	2	937.54	937.535	4.6	582	Specific	363.99	64399000	157	>ALO20413.1 IKKepison [Mylopharyngodon piceus]	41.97
K.LNLSSYIK.K		937.539	1	937.539	937.535	4.3	582	Specific	367.73	41943000	157	>ALO20413.1 IKKepison [Mylopharyngodon piceus]	46.7139
K.LNLSSYIK.K		469.273	2	937.538	937.535	3.2	582	Specific	369.3	3860900000	157	>ALO20413.1 IKKepison [Mylopharyngodon piceus]	48.2434
K.LNLSSYIK.K		469.274	2	937.542	937.535	6.7	582	Specific	370.48	28689000	157	>ALO20413.1 IKKepison [Mylopharyngodon piceus]	46.6182
K.LNLSSYIK.K		469.275	2	937.542	937.535	7.4	582	Specific	372.6	3860900000	157	>ALO20413.1 IKKepison [Mylopharyngodon piceus]	46.6818
K.LNLSSYIK.K		469.275	2	937.543	937.535	7.8	582	Specific	408.45	3860900000	157	>ALO20413.1 IKKepison [Mylopharyngodon piceus]	47.2652
K.LNLSSYIK.K		469.274	2	937.541	937.535	6.3	582	Specific	413.17	3860900000	157	>ALO20413.1 IKKepison [Mylopharyngodon piceus]	46.9732
K.LNLSSYIK.K		469.274	2	937.54	937.535	5.2	582	Specific	414.78	3860900000	157	>ALO20413.1 IKKepison [Mylopharyngodon piceus]	46.4021
K.LNLSSYIK.K		937.54	1	937.54	937.535	4.8	582	Specific	436.06	15054000	157	>ALO20413.1 IKKepison [Mylopharyngodon piceus]	38.8503
K.LNLSSYIK.K		937.542	1	937.542	937.535	7.3	582	Specific	437.18	10919000	157	>ALO20413.1 IKKepison [Mylopharyngodon piceus]	41.2199
K.LNLSSYIK.K		469.273	2	937.538	937.535	2.8	582	Specific	437.38	3860900000	157	>ALO20413.1 IKKepison [Mylopharyngodon piceus]	46.1459
K.LNLSSYIK.K		937.541	1	937.541	937.535	6.5	582	Specific	456.67	30249000	157	>ALO20413.1 IKKepison [Mylopharyngodon piceus]	41.7914
K.LNLSSYIK.K		937.541	1	937.541	937.535	6.5	582	Specific	466.62	42226000	157	>ALO20413.1 IKKepison [Mylopharyngodon piceus]	41.7963
K.LNLSSYIK.K		937.542	1	937.542	937.535	7	582	Specific	471.39	4598900000	157	>ALO20413.1 IKKepison [Mylopharyngodon piceus]	47.1753
K.LNLSSYIK.K		937.541	1	937.541	937.535	6.5	582	Specific	487.34	42226000	157	>ALO20413.1 IKKepison [Mylopharyngodon piceus]	41.7982
K.LNLSSYIK.K		937.542	1	937.542	937.535	7	582	Specific	524.66	4598900000	157	>ALO20413.1 IKKepison [Mylopharyngodon piceus]	47.1723
K.LNLSSYIK.K		937.537	1	937.537	937.535	1.9	582	Specific	553.82	4598900000	157	>ALO20413.1 IKKepison [Mylopharyngodon piceus]	46.1954
K.LNLSSYIK.K		937.537	1	937.537	937.535	1.9	582	Specific	628.29	4598900000	157	>ALO20413.1 IKKepison [Mylopharyngodon piceus]	46.1929
K.LNLSSYIK.K		937.537	1	937.537	937.535	1.9	582	Specific	638.16	4598900000	157	>ALO20413.1 IKKepison [Mylopharyngodon piceus]	46.1917
K.LNLSSYIKK.V		533.322	2	1065.64	1065.63	6.1	582	Specific	359.93	102400000	157	>ALO20413.1 IKKepison [Mylopharyngodon piceus]	37.8349
K.LNLSSYIKK.V		533.322	2	1065.64	1065.63	6.6	582	Specific	432.77	102400000	157	>ALO20413.1 IKKepison [Mylopharyngodon piceus]	37.5634
K.VKTLFK.D		368.242	2	735.477	735.476	1	591	Specific	389.47	14224000	157	>ALO20413.1 IKKepison [Mylopharyngodon piceus]	23.2943
K.TLFK.D		508.313	1	508.313	508.313	-0.2	593	Specific	192.74	90742000	157	>ALO20413.1 IKKepison [Mylopharyngodon piceus]	25.0958
K.TLFK.D		508.315	1	508.315	508.313	4.2	593	Specific	227.39	68108000	157	>ALO20413.1 IKKepison [Mylopharyngodon piceus]	24.9802
K.TLFK.D		508.315	1	508.315	508.313	3.1	593	Specific	229.37	90742000	157	>ALO20413.1 IKKepison [Mylopharyngodon piceus]	25.3817
K.TLFK.D		508.315	1	508.315	508.313	3.2	593	Specific	286.59	3913400	157	>ALO20413.1 IKKepison [Mylopharyngodon piceus]	28.0335
K.TLFK.D		508.314	1	508.314	508.313	2.2	593	Specific	318.58	9551700	157	>ALO20413.1 IKKepison [Mylopharyngodon piceus]	25.7396
K.TLFK.D		508.314	1	508.314	508.313	1.6	593	Specific	350	280570000	157	>ALO20413.1 IKKepison [Mylopharyngodon piceus]	25.307
K.TLFK.D		508.315	1	508.315	508.313	3.1	593	Specific	402.13	9551700	157	>ALO20413.1 IKKepison [Mylopharyngodon piceus]	25.7027
K.TLFK.D		508.315	1	508.315	508.313	5	593	Specific	411.33	121650000	157	>ALO20413.1 IKKepison [Mylopharyngodon piceus]	24.9636
K.TLFK.D		508.315	1	508.315	508.313	5	593	Specific	431.81	280570000	157	>ALO20413.1 IKKepison [Mylopharyngodon piceus]	25.0468
K.TLFK.D		508.315	1	508.315	508.313	3.5	593	Specific	433.45	280570000	157	>ALO20413.1 IKKepison [Mylopharyngodon piceus]	25.6615
K.TLFK.D		508.316	1	508.316	508.313	6.2	593	Specific	437.89	280570000	157	>ALO20413.1 IKKepison [Mylopharyngodon piceus]	26.1861
K.TLFKDDCLQK.Y		605.812	2	1210.62	1210.61	2.2	593	Specific	109.16	23218000	157	>ALO20413.1 IKKepison [Mylopharyngodon piceus]	36.5089
K.TLFKDDCLQK.Y		605.81	2	1210.61	1210.61	-0.7	593	Specific	199.24	17557000	157	>ALO20413.1 IKKepison [Mylopharyngodon piceus]	36.337
K.TLFKDDC[+57.021]LQK.Y	C[+57]	634.326	2	1267.64	1267.64	7.4	593	Specific	105.15	1672100000	157	>ALO20413.1 IKKepison [Mylopharyngodon piceus]	30.011
K.TLFKDDC[+57.021]LQK.Y	C[+57]	423.218	3	1267.64	1267.64	4.4	593	Specific	192.8	92574000	157	>ALO20413.1 IKKepison [Mylopharyngodon piceus]	30.2052
K.TLFKDDC[+57.021]LQK.Y	C[+57]	423.218	3	1267.64	1267.64	4.4	593	Specific	240.78	92574000	157	>ALO20413.1 IKKepison [Mylopharyngodon piceus]	30.1828
K.TLFKDDC[+57.021]LQK.Y	C[+57]	634.326	2	1267.64	1267.64	7.4	593	Specific	249.27	1672100000	157	>ALO20413.1 IKKepison [Mylopharyngodon piceus]	30.0059
K.TLFKDDC[+57.021]LQK.Y	C[+57]	634.323	2	1267.64	1267.64	2.8	593	Specific	249.91	6923500	157	>ALO20413.1 IKKepison [Mylopharyngodon piceus]	39.4805
K.TLFKDDC[+57.021]LQK.Y	C[+57]	634.323	2	1267.64	1267.64	2.7	593	Specific	274.31	19360000	157	>ALO20413.1 IKKepison [Mylopharyngodon piceus]	32.5772
K.TLFKDDC[+57.021]LQK.Y	C[+57]	634.326	2	1267.64	1267.64	7.2	593	Specific	282.7	5199600	157	>ALO20413.1 IKKepison [Mylopharyngodon piceus]	29.4934
K.TLFKDDC[+57.021]LQK.Y	C[+57]	423.219	3	1267.64	1267.64	6.9	593	Specific	360.43	11314000	157	>ALO20413.1 IKKepison [Mylopharyngodon piceus]	30.0533
K.TLFKDDC[+57.021]LQK.Y	C[+57]	423.22	3	1267.65	1267.64	9	593	Specific	408.82	4644300	157	>ALO20413.1 IKKepison [Mylopharyngodon piceus]	29.3354
K.TLFKDDC[+57.021]LQK.Y	C[+57]	423.22	3	1267.64	1267.64	7.6	593	Specific	410.79	11314000	157	>ALO20413.1 IKKepison [Mylopharyngodon piceus]	30.0135
K.TLFKDDC[+57.021]LQK.Y	C[+57]	423.22	3	1267.64	1267.64	7.4	593	Specific	439.88	1670900000	157	>ALO20413.1 IKKepison [Mylopharyngodon piceus]	29.9677
K.TLFKDDC[+57.021]LQK.Y	C[+57]	423.22	3	1267.64	1267.64	7.7	593	Specific	456.11	7026700	157	>ALO20413.1 IKKepison [Mylopharyngodon piceus]	28.7078
K.TLFKDDC[+57.021]LQK.Y	C[+57]	634.325	2	1267.64	1267.64	5.9	593	Specific	469.4	0	157	>ALO20413.1 IKKepison [Mylopharyngodon piceus]	30.5929
K.TLFKDDC[+57.021]LQK.Y	C[+57]	1267.64	1	1267.64	1267.64	3.4	593	Specific	471.45	0	157	>ALO20413.1 IKKepison [Mylopharyngodon piceus]	29.8194
K.TLFKDDC[+57.021]LQK.Y	C[+57]	634.326	2	1267.64	1267.64	7.7	593	Specific	483.67	132130000	157	>ALO20413.1 IKKepison [Mylopharyngodon piceus]	30.5245
K.TLFKDDC[+57.021]LQK.Y	C[+57]	634.325	2	1267.64	1267.64	5.9	593	Specific	487.19	132130000	157	>ALO20413.1 IKKepison [Mylopharyngodon piceus]	30.5941
K.TLFKDDC[+57.021]LQK.Y	C[+57]	634.324	2	1267.64	1267.64	4.5	593	Specific	497.32	11740000	157	>ALO20413.1 IKKepison [Mylopharyngodon piceus]	29.295
K.TLFKDDC[+57.021]LQK.Y	C[+57]	423.219	3	1267.64	1267.64	5.9	593	Specific	502.35	1670900000	157	>ALO20413.1 IKKepison [Mylopharyngodon piceus]	29.6513
K.TLFKDDC[+57.021]LQK.Y	C[+57]	634.327	2	1267.65	1267.64	9.8	593	Specific	532.13	0	157	>ALO20413.1 IKKepison [Mylopharyngodon piceus]	29.8286
K.TLFKDDC[+57.021]LQK.Y	C[+57]	634.327	2	1267.65	1267.64	9	593	Specific	563.03	43998000	157	>ALO20413.1 IKKepison [Mylopharyngodon piceus]	30.2065
K.TLFKDDC[+57.021]LQK.Y	C[+57]	634.322	2	1267.64	1267.64	1.7	593	Specific	564	11619000	157	>ALO20413.1 IKKepison [Mylopharyngodon piceus]	30.8399
K.TLFKDDC[+57.021]LQK.Y	C[+57]	634.324	2	1267.64	1267.64	4.3	593	Specific	580.17	18279000	157	>ALO20413.1 IKKepison [Mylopharyngodon piceus]	30.6084
K.TLFKDDC[+57.021]LQK.Y	C[+57]	634.324	2	1267.64	1267.64	4.3	593	Specific	581.42	132130000	157	>ALO20413.1 IKKepison [Mylopharyngodon piceus]	30.6315
K.TLFKDDC[+57.021]LQK.Y	C[+57]	634.327	2	1267.65	1267.64	9.5	593	Specific	583.12	0	157	>ALO20413.1 IKKepison [Mylopharyngodon piceus]	30.1017
K.TLFKDDC[+57.021]LQK.Y	C[+57]	634.323	2	1267.64	1267.64	2.8	593	Specific	598.77	132130000	157	>ALO20413.1 IKKepison [Mylopharyngodon piceus]	30.7841
K.TLFKDDC[+57.021]LQK.Y	C[+57]	634.327	2	1267.65	1267.64	8.7	593	Specific	621.56	40000000	157	>ALO20413.1 IKKepison [Mylopharyngodon piceus]	29.969
K.TLFKDDC[+57.021]LQK.Y	C[+57]	634.327	2	1267.65	1267.64	9.4	593	Specific	625.04	40000000	157	>ALO20413.1 IKKepison [Mylopharyngodon piceus]	29.9295
K.TLFKDDC[+57.021]LQK.Y	C[+57]	634.326	2	1267.65	1267.64	8	593	Specific	688.32	0	157	>ALO20413.1 IKKepison [Mylopharyngodon piceus]	29.6996
K.DDC[+57.021]LQK.Y	C[+57]	389.674	2	778.341	778.34	1.1	597	Specific	204.37	188540000	157	>ALO20413.1 IKKepison [Mylopharyngodon piceus]	18.1563
K.YQDVLMAAGSWNR.V		755.855	2	1510.7	1510.71	-5.1	603	Specific	123.1	5681200	157	>ALO20413.1 IKKepison [Mylopharyngodon piceus]	37.0444
K.YQDVLMAAGSWNR.V		755.855	2	1510.7	1510.71	-5.2	603	Specific	133.51	4512400	157	>ALO20413.1 IKKepison [Mylopharyngodon piceus]	35.4
K.YQDVLMAAGSWNR.V		755.851	2	1510.69	1510.71	-11.3	603	Specific	134.92	2716700	157	>ALO20413.1 IKKepison [Mylopharyngodon piceus]	39.4882
K.YQDVLMAAGSWNR.V		755.853	2	1510.7	1510.71	-8.2	603	Specific	197.13	4102000	157	>ALO20413.1 IKKepison [Mylopharyngodon piceus]	35.8683
K.YQDVLMAAGSWNR.V		755.867	2	1510.73	1510.71	10.5	603	Specific	265.19	14472000	157	>ALO20413.1 IKKepison [Mylopharyngodon piceus]	49.6103
K.YQDVLMAAGSWNR.V		755.864	2	1510.72	1510.71	6.3	603	Specific	451	4919400	157	>ALO20413.1 IKKepison [Mylopharyngodon piceus]	41.1302
K.YQDVLMAAGSWNR.V		755.865	2	1510.72	1510.71	8.3	603	Specific	637.87	1676500000	157	>ALO20413.1 IKKepison [Mylopharyngodon piceus]	49.3903
K.YQDVLM[+15.995]AAGSWNR.V	M[+16]	509.576	3	1526.71	1526.71	5.7	603	Specific	88.63	3372800	157	>ALO20413.1 IKKepison [Mylopharyngodon piceus]	46.8647
K.YQDVLM[+15.995]AAGSWNR.V	M[+16]	509.575	3	1526.71	1526.71	2.6	603	Specific	125.92	39256000	157	>ALO20413.1 IKKepison [Mylopharyngodon piceus]	46.5624
K.YQDVLM[+15.995]AAGSWNR.V	M[+16]	763.86	2	1526.71	1526.71	4.2	603	Specific	143.67	10864000	157	>ALO20413.1 IKKepison [Mylopharyngodon piceus]	44.881
K.YQDVLM[+15.995]AAGSWNR.V	M[+16]	509.575	3	1526.71	1526.71	3.5	603	Specific	156.56	6010500	157	>ALO20413.1 IKKepison [Mylopharyngodon piceus]	40.9822
K.YQDVLM[+15.995]AAGSWNR.V	M[+16]	763.864	2	1526.72	1526.71	9.3	603	Specific	262.81	338620000	157	>ALO20413.1 IKKepison [Mylopharyngodon piceus]	46.9358
K.YQDVLM[+15.995]AAGSWNR.V	M[+16]	509.575	3	1526.71	1526.71	3.2	603	Specific	292.21	39256000	157	>ALO20413.1 IKKepison [Mylopharyngodon piceus]	46.4946
K.YQDVLM[+15.995]AAGSWNR.V	M[+16]	509.575	3	1526.71	1526.71	3.2	603	Specific	309.23	18041000	157	>ALO20413.1 IKKepison [Mylopharyngodon piceus]	46.5036
K.YQDVLM[+15.995]AAGSWNR.V	M[+16]	763.864	2	1526.72	1526.71	10.1	603	Specific	313.97	5423800	157	>ALO20413.1 IKKepison [Mylopharyngodon piceus]	36.6215
K.YQDVLM[+15.995]AAGSWNR.V	M[+16]	763.861	2	1526.72	1526.71	6.2	603	Specific	313.99	91020000	157	>ALO20413.1 IKKepison [Mylopharyngodon piceus]	40.7837
K.YQDVLM[+15.995]AAGSWNR.V	M[+16]	763.862	2	1526.72	1526.71	7.3	603	Specific	314.09	36956000	157	>ALO20413.1 IKKepison [Mylopharyngodon piceus]	45.4154
K.YQDVLM[+15.995]AAGSWNR.V	M[+16]	763.864	2	1526.72	1526.71	9.3	603	Specific	324.05	928710000	157	>ALO20413.1 IKKepison [Mylopharyngodon piceus]	46.9333
K.YQDVLM[+15.995]AAGSWNR.V	M[+16]	509.575	3	1526.71	1526.71	2.3	603	Specific	331.97	3273100	157	>ALO20413.1 IKKepison [Mylopharyngodon piceus]	36.6234
K.YQDVLM[+15.995]AAGSWNR.V	M[+16]	763.859	2	1526.71	1526.71	3.3	603	Specific	333	36956000	157	>ALO20413.1 IKKepison [Mylopharyngodon piceus]	45.6815
K.YQDVLM[+15.995]AAGSWNR.V	M[+16]	509.575	3	1526.71	1526.71	3.2	603	Specific	341.7	18041000	157	>ALO20413.1 IKKepison [Mylopharyngodon piceus]	46.5023
K.YQDVLM[+15.995]AAGSWNR.V	M[+16]	763.861	2	1526.71	1526.71	5.3	603	Specific	351.32	8900200	157	>ALO20413.1 IKKepison [Mylopharyngodon piceus]	44.8031
K.YQDVLM[+15.995]AAGSWNR.V	M[+16]	763.861	2	1526.72	1526.71	6.5	603	Specific	380.55	36956000	157	>ALO20413.1 IKKepison [Mylopharyngodon piceus]	45.9602
K.YQDVLM[+15.995]AAGSWNR.V	M[+16]	763.859	2	1526.71	1526.71	3.9	603	Specific	383.95	23332000	157	>ALO20413.1 IKKepison [Mylopharyngodon piceus]	48.0591
K.YQDVLM[+15.995]AAGSWNR.V	M[+16]	763.862	2	1526.72	1526.71	6.8	603	Specific	384.18	23332000	157	>ALO20413.1 IKKepison [Mylopharyngodon piceus]	47.7992
K.YQDVLM[+15.995]AAGSWNR.V	M[+16]	763.86	2	1526.71	1526.71	4.9	603	Specific	384.98	91020000	157	>ALO20413.1 IKKepison [Mylopharyngodon piceus]	41.0474
K.YQDVLM[+15.995]AAGSWNR.V	M[+16]	509.575	3	1526.71	1526.71	3.7	603	Specific	399.21	18041000	157	>ALO20413.1 IKKepison [Mylopharyngodon piceus]	46.6253
K.YQDVLM[+15.995]AAGSWNR.V	M[+16]	509.576	3	1526.71	1526.71	5.2	603	Specific	411.76	18041000	157	>ALO20413.1 IKKepison [Mylopharyngodon piceus]	46.773
K.YQDVLM[+15.995]AAGSWNR.V	M[+16]	763.86	2	1526.71	1526.71	4.3	603	Specific	476.52	928710000	157	>ALO20413.1 IKKepison [Mylopharyngodon piceus]	46.6404
K.YQDVLM[+15.995]AAGSWNR.V	M[+16]	763.86	2	1526.71	1526.71	5.1	603	Specific	497.17	928710000	157	>ALO20413.1 IKKepison [Mylopharyngodon piceus]	46.3489
R.VLYEMQTNLEHFSGVLR.Q		679.349	3	2036.03	2036.03	2.5	616	Specific	360.89	15224000	157	>ALO20413.1 IKKepison [Mylopharyngodon piceus]	48.1503
R.VLYEMQTNLEHFSGVLR.Q		679.352	3	2036.04	2036.03	7.6	616	Specific	432.94	3885700	157	>ALO20413.1 IKKepison [Mylopharyngodon piceus]	48.7879
R.VLYEMQTNLEHFSGVLR.Q		679.35	3	2036.04	2036.03	4.3	616	Specific	496.63	348540000	157	>ALO20413.1 IKKepison [Mylopharyngodon piceus]	50.3855
R.VLYEMQTNLEHFSGVLR.Q		679.35	3	2036.04	2036.03	4.7	616	Specific	619.52	0	157	>ALO20413.1 IKKepison [Mylopharyngodon piceus]	50.5382
R.VLYEMQTNLEHFSGVLR.Q		1018.52	2	2036.04	2036.03	4.7	616	Specific	765.83	1791200000	157	>ALO20413.1 IKKepison [Mylopharyngodon piceus]	50.4131
R.VLYEM[+15.995]QTNLEHFSGVLR.Q	M[+16]	684.683	3	2052.03	2052.02	6.2	616	Specific	76.84	245310000	157	>ALO20413.1 IKKepison [Mylopharyngodon piceus]	48.5924
R.VLYEM[+15.995]QTNLEHFSGVLR.Q	M[+16]	684.684	3	2052.04	2052.02	7	616	Specific	92.24	45151000	157	>ALO20413.1 IKKepison [Mylopharyngodon piceus]	41.7944
R.VLYEM[+15.995]QTNLEHFSGVLR.Q	M[+16]	1026.52	2	2052.04	2052.02	7	616	Specific	321.42	11705000	157	>ALO20413.1 IKKepison [Mylopharyngodon piceus]	49.3291
R.VLYEM[+15.995]QTNLEHFSGVLR.Q	M[+16]	684.685	3	2052.04	2052.02	9.4	616	Specific	401.51	8139400	157	>ALO20413.1 IKKepison [Mylopharyngodon piceus]	47.9149
R.VLYEM[+15.995]QTNLEHFSGVLR.Q	M[+16]	684.677	3	2052.02	2052.02	-2.5	616	Specific	472.16	99457000	157	>ALO20413.1 IKKepison [Mylopharyngodon piceus]	49.2474
R.VLYEM[+15.995]QTNLEHFSGVLR.Q	M[+16]	1026.52	2	2052.03	2052.02	6.4	616	Specific	568.91	2499200000	157	>ALO20413.1 IKKepison [Mylopharyngodon piceus]	48.642
R.VLYEM[+15.995]QTNLEHFSGVLR.Q	M[+16]	1026.52	2	2052.03	2052.02	2.4	616	Specific	596.81	60078000	157	>ALO20413.1 IKKepison [Mylopharyngodon piceus]	49.0516
R.VLYEM[+15.995]QTNLEHFSGVLR.Q	M[+16]	684.68	3	2052.03	2052.02	1.8	616	Specific	783.65	3145000000	157	>ALO20413.1 IKKepison [Mylopharyngodon piceus]	48.3581
R.VLYEM[+15.995]QTNLEHFSGVLR.Q	M[+16]	1026.52	2	2052.03	2052.02	2.1	616	Specific	786.84	2499200000	157	>ALO20413.1 IKKepison [Mylopharyngodon piceus]	48.3593
R.MGDLHVCEAQQNK.V		491.554	3	1472.65	1472.66	-10.1	635	Specific	219.37	54201000	157	>ALO20413.1 IKKepison [Mylopharyngodon piceus]	18.2719
R.MGDLHVCEAQQNK.V		736.845	2	1472.68	1472.66	13.7	635	Specific	293.45	21610000	157	>ALO20413.1 IKKepison [Mylopharyngodon piceus]	18.5458
R.MGDLHVC[+57.021]EAQQNK.V	C[+57]	510.571	3	1529.7	1529.68	9.1	635	Specific	179.37	43582000	157	>ALO20413.1 IKKepison [Mylopharyngodon piceus]	24.1357
R.MGDLHVC[+57.021]EAQQNK.V	C[+57]	510.57	3	1529.7	1529.68	8.3	635	Specific	206.63	8858700	157	>ALO20413.1 IKKepison [Mylopharyngodon piceus]	24.1052
R.M[+15.995]GDLHVCEAQQNK.V	M[+16]	744.827	2	1488.65	1488.66	-7.4	635	Specific	226.31	28365000	157	>ALO20413.1 IKKepison [Mylopharyngodon piceus]	20.1326
R.MGDLHVC[+57.021]EAQQNK.V	C[+57]	765.349	2	1529.69	1529.68	4.5	635	Specific	300.23	32167000	157	>ALO20413.1 IKKepison [Mylopharyngodon piceus]	24.1602
R.MGDLHVC[+57.021]EAQQNK.V	C[+57]	765.349	2	1529.69	1529.68	4.5	635	Specific	352.17	32167000	157	>ALO20413.1 IKKepison [Mylopharyngodon piceus]	24.1508
R.MGDLHVC[+57.021]EAQQNK.V	C[+57]	765.347	2	1529.69	1529.68	2.7	635	Specific	434.09	116810000	157	>ALO20413.1 IKKepison [Mylopharyngodon piceus]	23.0796
R.MGDLHVC[+57.021]EAQQNK.V	C[+57]	510.569	3	1529.69	1529.68	5.8	635	Specific	494.06	0	157	>ALO20413.1 IKKepison [Mylopharyngodon piceus]	22.5307
R.MGDLHVC[+57.021]EAQQNK.V	C[+57]	510.569	3	1529.69	1529.68	6	635	Specific	515.28	0	157	>ALO20413.1 IKKepison [Mylopharyngodon piceus]	22.2431
R.MGDLHVC[+57.021]EAQQNK.V	C[+57]	510.569	3	1529.69	1529.68	6	635	Specific	555.53	2833700	157	>ALO20413.1 IKKepison [Mylopharyngodon piceus]	22.2577
R.MGDLHVC[+57.021]EAQQNK.V	C[+57]	765.349	2	1529.69	1529.68	4.4	635	Specific	622.5	8612000	157	>ALO20413.1 IKKepison [Mylopharyngodon piceus]	24.0341
R.MGDLHVC[+57.021]EAQQNK.V	C[+57]	765.349	2	1529.69	1529.68	4.9	635	Specific	639.43	2861600000	157	>ALO20413.1 IKKepison [Mylopharyngodon piceus]	22.5269
R.MGDLHVC[+57.021]EAQQNK.V	C[+57]	765.348	2	1529.69	1529.68	3.7	635	Specific	720.84	2861600000	157	>ALO20413.1 IKKepison [Mylopharyngodon piceus]	22.2464
R.M[+15.995]GDLHVC[+57.021]EAQQNK.V	C[+57], M[+16]	515.9	3	1545.69	1545.68	4.5	635	Specific	54	16688000	157	>ALO20413.1 IKKepison [Mylopharyngodon piceus]	21.0403
R.M[+15.995]GDLHVC[+57.021]EAQQNK.V	C[+57], M[+16]	515.9	3	1545.69	1545.68	5.4	635	Specific	61.17	15857000	157	>ALO20413.1 IKKepison [Mylopharyngodon piceus]	21.1786
R.M[+15.995]GDLHVC[+57.021]EAQQNK.V	C[+57], M[+16]	515.899	3	1545.68	1545.68	2.1	635	Specific	105.69	31880000	157	>ALO20413.1 IKKepison [Mylopharyngodon piceus]	19.1107
R.M[+15.995]GDLHVC[+57.021]EAQQNK.V	C[+57], M[+16]	515.899	3	1545.68	1545.68	2.1	635	Specific	112.83	31880000	157	>ALO20413.1 IKKepison [Mylopharyngodon piceus]	19.1063
R.M[+15.995]GDLHVC[+57.021]EAQQNK.V	C[+57], M[+16]	515.9	3	1545.68	1545.68	3.8	635	Specific	155.17	0	157	>ALO20413.1 IKKepison [Mylopharyngodon piceus]	19.2746
R.M[+15.995]GDLHVC[+57.021]EAQQNK.V	C[+57], M[+16]	773.348	2	1545.69	1545.68	6.8	635	Specific	184.2	13142000	157	>ALO20413.1 IKKepison [Mylopharyngodon piceus]	22.0211
R.M[+15.995]GDLHVC[+57.021]EAQQNK.V	C[+57], M[+16]	515.898	3	1545.68	1545.68	1.5	635	Specific	189	1472400000	157	>ALO20413.1 IKKepison [Mylopharyngodon piceus]	19.5621
R.M[+15.995]GDLHVC[+57.021]EAQQNK.V	C[+57], M[+16]	515.898	3	1545.68	1545.68	1.5	635	Specific	196.78	72756000	157	>ALO20413.1 IKKepison [Mylopharyngodon piceus]	19.5304
R.M[+15.995]GDLHVC[+57.021]EAQQNK.V	C[+57], M[+16]	773.346	2	1545.68	1545.68	3.4	635	Specific	220.7	3362400	157	>ALO20413.1 IKKepison [Mylopharyngodon piceus]	21.274
R.M[+15.995]GDLHVC[+57.021]EAQQNK.V	C[+57], M[+16]	773.346	2	1545.68	1545.68	3.5	635	Specific	223.83	13142000	157	>ALO20413.1 IKKepison [Mylopharyngodon piceus]	22.3353
R.M[+15.995]GDLHVC[+57.021]EAQQNK.V	C[+57], M[+16]	515.899	3	1545.68	1545.68	2.3	635	Specific	263.03	0	157	>ALO20413.1 IKKepison [Mylopharyngodon piceus]	19.1888
R.M[+15.995]GDLHVC[+57.021]EAQQNK.V	C[+57], M[+16]	515.899	3	1545.68	1545.68	3.4	635	Specific	284.89	72756000	157	>ALO20413.1 IKKepison [Mylopharyngodon piceus]	19.2555
R.M[+15.995]GDLHVC[+57.021]EAQQNK.V	C[+57], M[+16]	515.9	3	1545.69	1545.68	4.7	635	Specific	292.22	35737000	157	>ALO20413.1 IKKepison [Mylopharyngodon piceus]	20.0608
R.M[+15.995]GDLHVC[+57.021]EAQQNK.V	C[+57], M[+16]	773.346	2	1545.68	1545.68	3.8	635	Specific	313.24	11405000	157	>ALO20413.1 IKKepison [Mylopharyngodon piceus]	21.0091
R.M[+15.995]GDLHVC[+57.021]EAQQNK.V	C[+57], M[+16]	773.348	2	1545.69	1545.68	6.8	635	Specific	326.21	23126000	157	>ALO20413.1 IKKepison [Mylopharyngodon piceus]	27.0668
R.M[+15.995]GDLHVC[+57.021]EAQQNK.V	C[+57], M[+16]	515.899	3	1545.68	1545.68	2.3	635	Specific	484.88	0	157	>ALO20413.1 IKKepison [Mylopharyngodon piceus]	18.8989
R.M[+15.995]GDLHVC[+57.021]EAQQNK.V	C[+57], M[+16]	773.346	2	1545.68	1545.68	3.7	635	Specific	624.52	4463000000	157	>ALO20413.1 IKKepison [Mylopharyngodon piceus]	19.5717
R.M[+15.995]GDLHVC[+57.021]EAQQNK.V	C[+57], M[+16]	773.344	2	1545.68	1545.68	1.9	635	Specific	734.53	4463000000	157	>ALO20413.1 IKKepison [Mylopharyngodon piceus]	19.1527
R.M[+15.995]GDLHVC[+57.021]EAQQNK.V	C[+57], M[+16]	773.347	2	1545.69	1545.68	5.6	635	Specific	768.49	30231000	157	>ALO20413.1 IKKepison [Mylopharyngodon piceus]	20.1262
R.M[+15.995]GDLHVC[+57.021]EAQQNK.V	C[+57], M[+16]	773.347	2	1545.69	1545.68	4.9	635	Specific	878.01	4463000000	157	>ALO20413.1 IKKepison [Mylopharyngodon piceus]	18.8842
R.MGDLHVC[+57.021]EAQQNKVLDR.A	C[+57]	1006.99	2	2012.97	2012.96	5	635	Specific	251.69	4841100	157	>ALO20413.1 IKKepison [Mylopharyngodon piceus]	29.254
R.MGDLHVC[+57.021]EAQQNKVLDR.A	C[+57]	503.999	4	2012.98	2012.96	5.8	635	Specific	282.85	11993000	157	>ALO20413.1 IKKepison [Mylopharyngodon piceus]	29.2123
R.MGDLHVC[+57.021]EAQQNKVLDR.A	C[+57]	671.664	3	2012.98	2012.96	6.2	635	Specific	784.21	17701000	157	>ALO20413.1 IKKepison [Mylopharyngodon piceus]	29.211
R.M[+15.995]GDLHVC[+57.021]EAQQNKVLDR.A	C[+57], M[+16]	676.997	3	2028.98	2028.96	8.3	635	Specific	549.93	17972000	157	>ALO20413.1 IKKepison [Mylopharyngodon piceus]	25.1793
R.ALHQPIGAEGVDGPK.K		496.936	3	1488.79	1488.78	9.5	656	Specific	246.87	19659000	157	>ALO20413.1 IKKepison [Mylopharyngodon piceus]	26.4664
R.ALHQPIGAEGVDGPK.K		496.934	3	1488.79	1488.78	4.6	656	Specific	274.35	10825000	157	>ALO20413.1 IKKepison [Mylopharyngodon piceus]	27.9193
R.ALHQPIGAEGVDGPK.K		496.934	3	1488.79	1488.78	4.2	656	Specific	294.57	0	157	>ALO20413.1 IKKepison [Mylopharyngodon piceus]	24.4383
R.ALHQPIGAEGVDGPK.K		496.934	3	1488.79	1488.78	4.1	656	Specific	325.21	0	157	>ALO20413.1 IKKepison [Mylopharyngodon piceus]	26.3282
R.ALHQPIGAEGVDGPK.K		744.899	2	1488.79	1488.78	6.6	656	Specific	402.66	0	157	>ALO20413.1 IKKepison [Mylopharyngodon piceus]	28.024
R.ALHQPIGAEGVDGPK.K		496.935	3	1488.79	1488.78	6.5	656	Specific	416.09	62377000	157	>ALO20413.1 IKKepison [Mylopharyngodon piceus]	24.9667
R.ALHQPIGAEGVDGPK.K		744.897	2	1488.79	1488.78	4.2	656	Specific	416.95	13454000	157	>ALO20413.1 IKKepison [Mylopharyngodon piceus]	24.7261
R.ALHQPIGAEGVDGPK.K		744.897	2	1488.79	1488.78	4	656	Specific	430.37	15987000	157	>ALO20413.1 IKKepison [Mylopharyngodon piceus]	26.3297
R.ALHQPIGAEGVDGPK.K		496.931	3	1488.78	1488.78	-2	656	Specific	459.18	0	157	>ALO20413.1 IKKepison [Mylopharyngodon piceus]	26.9108
R.ALHQPIGAEGVDGPK.K		496.934	3	1488.79	1488.78	4	656	Specific	461.06	0	157	>ALO20413.1 IKKepison [Mylopharyngodon piceus]	24.4826
R.ALHQPIGAEGVDGPK.K		496.935	3	1488.79	1488.78	7.1	656	Specific	474.69	0	157	>ALO20413.1 IKKepison [Mylopharyngodon piceus]	24.9273
R.ALHQPIGAEGVDGPK.K		744.897	2	1488.79	1488.78	4	656	Specific	482.94	15987000	157	>ALO20413.1 IKKepison [Mylopharyngodon piceus]	26.3395
R.ALHQPIGAEGVDGPK.K		744.898	2	1488.79	1488.78	5.8	656	Specific	489.66	0	157	>ALO20413.1 IKKepison [Mylopharyngodon piceus]	27.1373
R.ALHQPIGAEGVDGPK.K		496.934	3	1488.79	1488.78	4.3	656	Specific	503.06	0	157	>ALO20413.1 IKKepison [Mylopharyngodon piceus]	24.9764
R.ALHQPIGAEGVDGPK.K		496.937	3	1488.8	1488.78	10.2	656	Specific	512.45	0	157	>ALO20413.1 IKKepison [Mylopharyngodon piceus]	25.1183
R.ALHQPIGAEGVDGPK.K		744.898	2	1488.79	1488.78	5.7	656	Specific	523.8	9207000000	157	>ALO20413.1 IKKepison [Mylopharyngodon piceus]	26.4088
R.ALHQPIGAEGVDGPK.K		496.93	3	1488.77	1488.78	-3.9	656	Specific	524.34	0	157	>ALO20413.1 IKKepison [Mylopharyngodon piceus]	26.6165
R.ALHQPIGAEGVDGPK.K		496.933	3	1488.79	1488.78	3	656	Specific	540.12	15035000	157	>ALO20413.1 IKKepison [Mylopharyngodon piceus]	24.5912
R.ALHQPIGAEGVDGPK.K		496.933	3	1488.79	1488.78	3.7	656	Specific	541.54	0	157	>ALO20413.1 IKKepison [Mylopharyngodon piceus]	24.7186
R.ALHQPIGAEGVDGPK.K		496.937	3	1488.8	1488.78	10	656	Specific	546.4	0	157	>ALO20413.1 IKKepison [Mylopharyngodon piceus]	25.2183
R.ALHQPIGAEGVDGPK.K		496.936	3	1488.79	1488.78	8.3	656	Specific	556.84	0	157	>ALO20413.1 IKKepison [Mylopharyngodon piceus]	25.4949
R.ALHQPIGAEGVDGPK.K		496.933	3	1488.78	1488.78	2.5	656	Specific	561.06	0	157	>ALO20413.1 IKKepison [Mylopharyngodon piceus]	26.0473
R.ALHQPIGAEGVDGPK.K		496.933	3	1488.79	1488.78	3.1	656	Specific	568.19	0	157	>ALO20413.1 IKKepison [Mylopharyngodon piceus]	25.7579
R.ALHQPIGAEGVDGPK.K		744.898	2	1488.79	1488.78	5.7	656	Specific	585.14	9207000000	157	>ALO20413.1 IKKepison [Mylopharyngodon piceus]	26.412
R.ALHQPIGAEGVDGPK.K		496.934	3	1488.79	1488.78	4.6	656	Specific	592.38	105570000	157	>ALO20413.1 IKKepison [Mylopharyngodon piceus]	25.048
R.ALHQPIGAEGVDGPK.K		496.937	3	1488.8	1488.78	10.5	656	Specific	610.04	0	157	>ALO20413.1 IKKepison [Mylopharyngodon piceus]	25.235
R.ALHQPIGAEGVDGPK.K		744.898	2	1488.79	1488.78	5	656	Specific	620.81	9207000000	157	>ALO20413.1 IKKepison [Mylopharyngodon piceus]	25.8646
R.ALHQPIGAEGVDGPK.K		744.898	2	1488.79	1488.78	5.1	656	Specific	637.23	9207000000	157	>ALO20413.1 IKKepison [Mylopharyngodon piceus]	24.7589
R.ALHQPIGAEGVDGPK.K		744.899	2	1488.79	1488.78	6.5	656	Specific	642.33	9207000000	157	>ALO20413.1 IKKepison [Mylopharyngodon piceus]	25.3408
R.ALHQPIGAEGVDGPK.K		744.896	2	1488.78	1488.78	2.9	656	Specific	649.57	9207000000	157	>ALO20413.1 IKKepison [Mylopharyngodon piceus]	25.5998
R.ALHQPIGAEGVDGPK.K		744.896	2	1488.78	1488.78	2.5	656	Specific	650.31	9207000000	157	>ALO20413.1 IKKepison [Mylopharyngodon piceus]	26.1195
R.ALHQPIGAEGVDGPK.K		744.896	2	1488.79	1488.78	3.5	656	Specific	655.97	9207000000	157	>ALO20413.1 IKKepison [Mylopharyngodon piceus]	24.47
R.ALHQPIGAEGVDGPK.K		744.897	2	1488.79	1488.78	4.4	656	Specific	738.06	9207000000	157	>ALO20413.1 IKKepison [Mylopharyngodon piceus]	25.0571
R.ALHQPIGAEGVDGPKK.D		539.633	3	1616.88	1616.88	5.2	656	Specific	251.89	130890000	157	>ALO20413.1 IKKepison [Mylopharyngodon piceus]	21.3247
R.ALHQPIGAEGVDGPKK.D		539.633	3	1616.89	1616.88	6.3	656	Specific	421.38	1008800000	157	>ALO20413.1 IKKepison [Mylopharyngodon piceus]	21.2148
R.ALHQPIGAEGVDGPKK.D		808.947	2	1616.89	1616.88	6.3	656	Specific	518.86	56581000	157	>ALO20413.1 IKKepison [Mylopharyngodon piceus]	21.2123
R.ALHQPIGAEGVDGPKK.D		404.977	4	1616.88	1616.88	5.9	656	Specific	580.87	45379000	157	>ALO20413.1 IKKepison [Mylopharyngodon piceus]	21.2562
R.ALHQPIGAEGVDGPKKDENMILK.M		820.774	3	2460.31	2460.29	6.3	656	Specific	350.9	13777000	157	>ALO20413.1 IKKepison [Mylopharyngodon piceus]	32.4389
R.ALHQPIGAEGVDGPKKDENMILK.M		615.831	4	2460.3	2460.29	4.5	656	Specific	510.74	32941000	157	>ALO20413.1 IKKepison [Mylopharyngodon piceus]	32.3635
R.ALHQPIGAEGVDGPKKDENM[+15.995]ILK.M	M[+16]	826.106	3	2476.3	2476.29	6.9	656	Specific	31.35	22918000	157	>ALO20413.1 IKKepison [Mylopharyngodon piceus]	28.6295
R.ALHQPIGAEGVDGPKKDENM[+15.995]ILK.M	M[+16]	619.832	4	2476.31	2476.29	8.1	656	Specific	523.19	36362000	157	>ALO20413.1 IKKepison [Mylopharyngodon piceus]	28.6988
K.KDENMILK.M		495.77	2	990.533	990.529	4.4	671	Specific	92.4	0	157	>ALO20413.1 IKKepison [Mylopharyngodon piceus]	24.4446
K.KDENMILK.M		495.77	2	990.533	990.529	4	671	Specific	147.33	79308000	157	>ALO20413.1 IKKepison [Mylopharyngodon piceus]	23.5594
K.KDENMILK.M		495.77	2	990.533	990.529	4	671	Specific	203.65	7469400	157	>ALO20413.1 IKKepison [Mylopharyngodon piceus]	23.5657
K.KDENMILK.M		495.77	2	990.533	990.529	4	671	Specific	211.46	0	157	>ALO20413.1 IKKepison [Mylopharyngodon piceus]	23.5407
K.KDENMILK.M		990.533	1	990.533	990.529	4.3	671	Specific	244.34	1340000000	157	>ALO20413.1 IKKepison [Mylopharyngodon piceus]	23.523
K.KDENMILK.M		495.77	2	990.532	990.529	3.2	671	Specific	246.92	3707200000	157	>ALO20413.1 IKKepison [Mylopharyngodon piceus]	23.279
K.KDENMILK.M		495.772	2	990.537	990.529	7.7	671	Specific	250.93	0	157	>ALO20413.1 IKKepison [Mylopharyngodon piceus]	24.7186
K.KDENMILK.M		495.771	2	990.534	990.529	5.3	671	Specific	255	85679000	157	>ALO20413.1 IKKepison [Mylopharyngodon piceus]	23.0118
K.KDENMILK.M		990.537	1	990.537	990.529	7.9	671	Specific	259.64	33002000	157	>ALO20413.1 IKKepison [Mylopharyngodon piceus]	23.5708
K.KDENMILK.M		495.769	2	990.531	990.529	2	671	Specific	321.96	79308000	157	>ALO20413.1 IKKepison [Mylopharyngodon piceus]	23.621
K.KDENMILK.M		990.537	1	990.537	990.529	7.9	671	Specific	328.3	28589000	157	>ALO20413.1 IKKepison [Mylopharyngodon piceus]	23.5582
K.KDENMILK.M		495.77	2	990.533	990.529	4.4	671	Specific	331.02	0	157	>ALO20413.1 IKKepison [Mylopharyngodon piceus]	24.4383
K.KDENMILK.M		495.77	2	990.533	990.529	4.3	671	Specific	362.19	79308000	157	>ALO20413.1 IKKepison [Mylopharyngodon piceus]	23.482
K.KDENMILK.M		330.848	3	990.53	990.529	1.6	671	Specific	365.21	194930000	157	>ALO20413.1 IKKepison [Mylopharyngodon piceus]	23.2911
K.KDENMILK.M		495.77	2	990.533	990.529	4.3	671	Specific	396.12	26589000	157	>ALO20413.1 IKKepison [Mylopharyngodon piceus]	23.4921
K.KDENMILK.M		495.769	2	990.531	990.529	2.5	671	Specific	411.43	153500000	157	>ALO20413.1 IKKepison [Mylopharyngodon piceus]	23.8034
K.KDENMILK.M		990.532	1	990.532	990.529	2.7	671	Specific	434.37	33002000	157	>ALO20413.1 IKKepison [Mylopharyngodon piceus]	23.4833
K.KDENMILK.M		495.769	2	990.53	990.529	1.4	671	Specific	439.79	24336000	157	>ALO20413.1 IKKepison [Mylopharyngodon piceus]	22.9305
K.KDENMILK.M		495.77	2	990.532	990.529	3.2	671	Specific	451.71	0	157	>ALO20413.1 IKKepison [Mylopharyngodon piceus]	23.2543
K.KDENMILK.M		495.769	2	990.531	990.529	1.9	671	Specific	469.67	190260000	157	>ALO20413.1 IKKepison [Mylopharyngodon piceus]	23.9961
K.KDENMILK.M		495.769	2	990.531	990.529	2.5	671	Specific	473.03	153500000	157	>ALO20413.1 IKKepison [Mylopharyngodon piceus]	23.8021
K.KDENMILK.M		990.534	1	990.534	990.529	5.6	671	Specific	646.46	1340000000	157	>ALO20413.1 IKKepison [Mylopharyngodon piceus]	23.2765
K.KDENM[+15.995]ILK.M	M[+16]	503.767	2	1006.53	1006.52	3.3	671	Specific	136.01	8454500	157	>ALO20413.1 IKKepison [Mylopharyngodon piceus]	19.3592
K.KDENM[+15.995]ILK.M	M[+16]	503.768	2	1006.53	1006.52	5.1	671	Specific	138.64	11962000	157	>ALO20413.1 IKKepison [Mylopharyngodon piceus]	21.6476
K.KDENM[+15.995]ILK.M	M[+16]	503.769	2	1006.53	1006.52	5.9	671	Specific	180.63	34505000	157	>ALO20413.1 IKKepison [Mylopharyngodon piceus]	22.2304
K.KDENM[+15.995]ILK.M	M[+16]	503.768	2	1006.53	1006.52	4.9	671	Specific	182.25	0	157	>ALO20413.1 IKKepison [Mylopharyngodon piceus]	21.6986
K.KDENM[+15.995]ILK.M	M[+16]	503.764	2	1006.52	1006.52	-2.2	671	Specific	199.2	34505000	157	>ALO20413.1 IKKepison [Mylopharyngodon piceus]	23.3558
K.KDENM[+15.995]ILK.M	M[+16]	503.766	2	1006.53	1006.52	1.4	671	Specific	215.59	0	157	>ALO20413.1 IKKepison [Mylopharyngodon piceus]	20.6173
K.KDENM[+15.995]ILK.M	M[+16]	503.768	2	1006.53	1006.52	5.8	671	Specific	230.95	0	157	>ALO20413.1 IKKepison [Mylopharyngodon piceus]	21.4099
K.KDENM[+15.995]ILK.M	M[+16]	503.768	2	1006.53	1006.52	4.3	671	Specific	231.14	5672700	157	>ALO20413.1 IKKepison [Mylopharyngodon piceus]	25.8029
K.KDENM[+15.995]ILK.M	M[+16]	503.767	2	1006.53	1006.52	2.4	671	Specific	249.86	0	157	>ALO20413.1 IKKepison [Mylopharyngodon piceus]	20.8458
K.KDENM[+15.995]ILK.M	M[+16]	503.769	2	1006.53	1006.52	6.5	671	Specific	269.65	5672700	157	>ALO20413.1 IKKepison [Mylopharyngodon piceus]	27.2293
K.KDENM[+15.995]ILK.M	M[+16]	336.18	3	1006.52	1006.52	0.7	671	Specific	271.56	22953000	157	>ALO20413.1 IKKepison [Mylopharyngodon piceus]	19.3544
K.KDENM[+15.995]ILK.M	M[+16]	503.767	2	1006.53	1006.52	2.5	671	Specific	272.61	1241100000	157	>ALO20413.1 IKKepison [Mylopharyngodon piceus]	19.7214
K.KDENM[+15.995]ILK.M	M[+16]	503.768	2	1006.53	1006.52	5.2	671	Specific	283.97	11732000	157	>ALO20413.1 IKKepison [Mylopharyngodon piceus]	22.43
K.KDENM[+15.995]ILK.M	M[+16]	503.768	2	1006.53	1006.52	4.2	671	Specific	288.33	29455000	157	>ALO20413.1 IKKepison [Mylopharyngodon piceus]	19.5214
K.KDENM[+15.995]ILK.M	M[+16]	503.767	2	1006.53	1006.52	3.1	671	Specific	290.84	0	157	>ALO20413.1 IKKepison [Mylopharyngodon piceus]	20.2389
K.KDENM[+15.995]ILK.M	M[+16]	503.766	2	1006.53	1006.52	1.7	671	Specific	296.79	59470000	157	>ALO20413.1 IKKepison [Mylopharyngodon piceus]	22.8566
K.KDENM[+15.995]ILK.M	M[+16]	503.768	2	1006.53	1006.52	4.1	671	Specific	313.97	34505000	157	>ALO20413.1 IKKepison [Mylopharyngodon piceus]	23.0713
K.KDENM[+15.995]ILK.M	M[+16]	503.768	2	1006.53	1006.52	4.3	671	Specific	325.72	1241100000	157	>ALO20413.1 IKKepison [Mylopharyngodon piceus]	19.4567
K.KDENM[+15.995]ILK.M	M[+16]	503.766	2	1006.52	1006.52	0.4	671	Specific	329.52	24420000	157	>ALO20413.1 IKKepison [Mylopharyngodon piceus]	20.8343
K.KDENM[+15.995]ILK.M	M[+16]	503.768	2	1006.53	1006.52	4.6	671	Specific	363.17	0	157	>ALO20413.1 IKKepison [Mylopharyngodon piceus]	21.1392
K.KDENM[+15.995]ILK.M	M[+16]	503.767	2	1006.53	1006.52	2	671	Specific	377.59	0	157	>ALO20413.1 IKKepison [Mylopharyngodon piceus]	21.9626
K.KDENM[+15.995]ILK.M	M[+16]	503.766	2	1006.53	1006.52	1.7	671	Specific	397.87	0	157	>ALO20413.1 IKKepison [Mylopharyngodon piceus]	20.5763
K.KDENM[+15.995]ILK.M	M[+16]	503.767	2	1006.53	1006.52	2.2	671	Specific	408.52	1241100000	157	>ALO20413.1 IKKepison [Mylopharyngodon piceus]	19.977
K.KDENM[+15.995]ILK.M	M[+16]	503.767	2	1006.53	1006.52	3.4	671	Specific	413.92	21852000	157	>ALO20413.1 IKKepison [Mylopharyngodon piceus]	19.6539
K.KDENM[+15.995]ILK.M	M[+16]	503.766	2	1006.52	1006.52	0.8	671	Specific	422.95	180160000	157	>ALO20413.1 IKKepison [Mylopharyngodon piceus]	20.3851
K.KDENM[+15.995]ILK.M	M[+16]	503.766	2	1006.52	1006.52	0.8	671	Specific	434.66	38907000	157	>ALO20413.1 IKKepison [Mylopharyngodon piceus]	20.3793
K.KDENM[+15.995]ILK.M	M[+16]	503.767	2	1006.53	1006.52	2.1	671	Specific	449.9	34505000	157	>ALO20413.1 IKKepison [Mylopharyngodon piceus]	22.7843
K.KDENM[+15.995]ILK.M	M[+16]	503.766	2	1006.52	1006.52	0.8	671	Specific	460.83	38907000	157	>ALO20413.1 IKKepison [Mylopharyngodon piceus]	20.4065
K.KDENMILKMNR.L		464.579	3	1391.72	1391.71	5.9	671	Specific	117.94	12158000	157	>ALO20413.1 IKKepison [Mylopharyngodon piceus]	27.3996
K.KDENMILKMNR.L		464.578	3	1391.72	1391.71	4.3	671	Specific	445.32	23125000	157	>ALO20413.1 IKKepison [Mylopharyngodon piceus]	27.4457
K.KDENMILKM[+15.995]NR.L	M[+16]	704.363	2	1407.72	1407.71	7.5	671	Specific	262.72	4055700	157	>ALO20413.1 IKKepison [Mylopharyngodon piceus]	20.1912
K.KDENMILKM[+15.995]NR.L	M[+16]	469.91	3	1407.71	1407.71	4.3	671	Specific	302.09	9035100	157	>ALO20413.1 IKKepison [Mylopharyngodon piceus]	20.1721
K.KDENM[+15.995]ILKMNR.L	M[+16]	469.91	3	1407.71	1407.71	4.4	671	Specific	305.71	7726000	157	>ALO20413.1 IKKepison [Mylopharyngodon piceus]	22.4338
K.KDENM[+15.995]ILKM[+15.995]NR.L	M[+16]*2	712.354	2	1423.7	1423.7	-2	671	Specific	287.37	14332000	157	>ALO20413.1 IKKepison [Mylopharyngodon piceus]	18.38
K.KDENM[+15.995]ILKM[+15.995]NR.L	M[+16]*2	475.24	3	1423.71	1423.7	2.1	671	Specific	338.56	0	157	>ALO20413.1 IKKepison [Mylopharyngodon piceus]	18.329
K.DENMILK.M		862.44	1	862.44	862.434	7.2	672	Specific	98.07	12811000	157	>ALO20413.1 IKKepison [Mylopharyngodon piceus]	31.7774
K.DENMILK.M		431.723	2	862.438	862.434	5	672	Specific	129.51	35875000	157	>ALO20413.1 IKKepison [Mylopharyngodon piceus]	31.8113
K.DENMILK.M		431.722	2	862.436	862.434	2.4	672	Specific	326.14	35875000	157	>ALO20413.1 IKKepison [Mylopharyngodon piceus]	31.552
K.DENM[+15.995]ILK.M	M[+16]	439.719	2	878.431	878.429	2.4	672	Specific	350.29	49685000	157	>ALO20413.1 IKKepison [Mylopharyngodon piceus]	24.1338
K.DENM[+15.995]ILK.M	M[+16]	439.719	2	878.431	878.429	2.9	672	Specific	370.35	49685000	157	>ALO20413.1 IKKepison [Mylopharyngodon piceus]	24.4207
R.LKDEMEAVAR.E		581.305	2	1161.6	1161.59	7.6	682	Specific	114.29	98495000	157	>ALO20413.1 IKKepison [Mylopharyngodon piceus]	28.5217
R.LKDEMEAVAR.E		581.295	2	1161.58	1161.59	-9.1	682	Specific	143.74	22522000	157	>ALO20413.1 IKKepison [Mylopharyngodon piceus]	34.1491
R.LKDEMEAVAR.E		387.87	3	1161.6	1161.59	2	682	Specific	151.8	44125000	157	>ALO20413.1 IKKepison [Mylopharyngodon piceus]	23.6564
R.LKDEMEAVAR.E		387.87	3	1161.6	1161.59	3.2	682	Specific	185.4	4961900	157	>ALO20413.1 IKKepison [Mylopharyngodon piceus]	24.8794
R.LKDEMEAVAR.E		387.87	3	1161.6	1161.59	1.7	682	Specific	191.06	3288300000	157	>ALO20413.1 IKKepison [Mylopharyngodon piceus]	23.9635
R.LKDEMEAVAR.E		387.87	3	1161.6	1161.59	2.8	682	Specific	204.77	44125000	157	>ALO20413.1 IKKepison [Mylopharyngodon piceus]	23.3987
R.LKDEMEAVAR.E		387.87	3	1161.6	1161.59	1.7	682	Specific	205.65	12848000	157	>ALO20413.1 IKKepison [Mylopharyngodon piceus]	25.3997
R.LKDEMEAVAR.E		387.87	3	1161.6	1161.59	2.9	682	Specific	254.8	9781200	157	>ALO20413.1 IKKepison [Mylopharyngodon piceus]	24.4092
R.LKDEMEAVAR.E		387.87	3	1161.6	1161.59	3.1	682	Specific	268.71	0	157	>ALO20413.1 IKKepison [Mylopharyngodon piceus]	23.1273
R.LKDEMEAVAR.E		581.301	2	1161.6	1161.59	1.5	682	Specific	291.04	11664000	157	>ALO20413.1 IKKepison [Mylopharyngodon piceus]	24.0266
R.LKDEMEAVAR.E		581.302	2	1161.6	1161.59	3.4	682	Specific	300.61	109880000	157	>ALO20413.1 IKKepison [Mylopharyngodon piceus]	26.3567
R.LKDEMEAVAR.E		387.871	3	1161.6	1161.59	3.9	682	Specific	334.92	3288300000	157	>ALO20413.1 IKKepison [Mylopharyngodon piceus]	25.0417
R.LKDEMEAVAR.E		1161.6	1	1161.6	1161.59	2.9	682	Specific	351.8	0	157	>ALO20413.1 IKKepison [Mylopharyngodon piceus]	23.1956
R.LKDEMEAVAR.E		581.302	2	1161.6	1161.59	3.5	682	Specific	353.27	40508000	157	>ALO20413.1 IKKepison [Mylopharyngodon piceus]	24.5577
R.LKDEMEAVAR.E		387.871	3	1161.6	1161.59	5.2	682	Specific	359.73	3288300000	157	>ALO20413.1 IKKepison [Mylopharyngodon piceus]	24.6924
R.LKDEMEAVAR.E		581.306	2	1161.6	1161.59	9.7	682	Specific	359.94	0	157	>ALO20413.1 IKKepison [Mylopharyngodon piceus]	26.9944
R.LKDEMEAVAR.E		387.87	3	1161.6	1161.59	2.1	682	Specific	379.36	18971000	157	>ALO20413.1 IKKepison [Mylopharyngodon piceus]	22.7939
R.LKDEMEAVAR.E		581.303	2	1161.6	1161.59	5.2	682	Specific	379.39	35574000	157	>ALO20413.1 IKKepison [Mylopharyngodon piceus]	24.2464
R.LKDEMEAVAR.E		581.303	2	1161.6	1161.59	3.8	682	Specific	388.97	8010000	157	>ALO20413.1 IKKepison [Mylopharyngodon piceus]	20.9833
R.LKDEMEAVAR.E		1161.6	1	1161.6	1161.59	2.5	682	Specific	395.25	0	157	>ALO20413.1 IKKepison [Mylopharyngodon piceus]	23.288
R.LKDEMEAVAR.E		581.301	2	1161.6	1161.59	1.9	682	Specific	398.56	39139000	157	>ALO20413.1 IKKepison [Mylopharyngodon piceus]	24.9928
R.LKDEMEAVAR.E		387.87	3	1161.6	1161.59	2.4	682	Specific	435.82	3288300000	157	>ALO20413.1 IKKepison [Mylopharyngodon piceus]	23.6185
R.LKDEMEAVAR.E		581.302	2	1161.6	1161.59	3.1	682	Specific	456.07	8145300000	157	>ALO20413.1 IKKepison [Mylopharyngodon piceus]	23.7663
R.LKDEMEAVAR.E		581.3	2	1161.59	1161.59	0.3	682	Specific	461.09	3101400	157	>ALO20413.1 IKKepison [Mylopharyngodon piceus]	26.169
R.LKDEMEAVAR.E		581.304	2	1161.6	1161.59	6.3	682	Specific	461.87	8145300000	157	>ALO20413.1 IKKepison [Mylopharyngodon piceus]	24.838
R.LKDEMEAVAR.E		387.87	3	1161.6	1161.59	3.2	682	Specific	464.36	3288300000	157	>ALO20413.1 IKKepison [Mylopharyngodon piceus]	23.3545
R.LKDEMEAVAR.E		581.304	2	1161.6	1161.59	7	682	Specific	481.28	8145300000	157	>ALO20413.1 IKKepison [Mylopharyngodon piceus]	23.2196
R.LKDEMEAVAR.E		581.302	2	1161.6	1161.59	2.7	682	Specific	487.45	8145300000	157	>ALO20413.1 IKKepison [Mylopharyngodon piceus]	23.5036
R.LKDEMEAVAR.E		581.302	2	1161.6	1161.59	3.5	682	Specific	493.72	55252000	157	>ALO20413.1 IKKepison [Mylopharyngodon piceus]	24.5283
R.LKDEMEAVAR.E		581.301	2	1161.59	1161.59	0.9	682	Specific	558.98	58324000	157	>ALO20413.1 IKKepison [Mylopharyngodon piceus]	22.817
R.LKDEMEAVAR.E		387.87	3	1161.6	1161.59	2.9	682	Specific	561.92	3288300000	157	>ALO20413.1 IKKepison [Mylopharyngodon piceus]	23.084
R.LKDEMEAVAR.E		581.301	2	1161.59	1161.59	1.4	682	Specific	685.66	8145300000	157	>ALO20413.1 IKKepison [Mylopharyngodon piceus]	24.0565
R.LKDEM[+15.995]EAVAR.E	M[+16]	393.202	3	1177.59	1177.59	1.5	682	Specific	87.06	20261000	157	>ALO20413.1 IKKepison [Mylopharyngodon piceus]	18.5069
R.LKDEM[+15.995]EAVAR.E	M[+16]	589.304	2	1177.6	1177.59	11.1	682	Specific	141.86	84066000	157	>ALO20413.1 IKKepison [Mylopharyngodon piceus]	22.3481
R.LKDEM[+15.995]EAVAR.E	M[+16]	393.202	3	1177.59	1177.59	1.9	682	Specific	149.44	5835400	157	>ALO20413.1 IKKepison [Mylopharyngodon piceus]	23.4498
R.LKDEM[+15.995]EAVAR.E	M[+16]	393.202	3	1177.59	1177.59	2.9	682	Specific	157.4	7777800	157	>ALO20413.1 IKKepison [Mylopharyngodon piceus]	21.0072
R.LKDEM[+15.995]EAVAR.E	M[+16]	393.202	3	1177.59	1177.59	2.5	682	Specific	165.27	48812000	157	>ALO20413.1 IKKepison [Mylopharyngodon piceus]	18.6505
R.LKDEM[+15.995]EAVAR.E	M[+16]	393.203	3	1177.59	1177.59	5.6	682	Specific	169.22	6668900	157	>ALO20413.1 IKKepison [Mylopharyngodon piceus]	22.2412
R.LKDEM[+15.995]EAVAR.E	M[+16]	393.202	3	1177.59	1177.59	3.3	682	Specific	245.66	8226300000	157	>ALO20413.1 IKKepison [Mylopharyngodon piceus]	20.031
R.LKDEM[+15.995]EAVAR.E	M[+16]	589.298	2	1177.59	1177.59	1.4	682	Specific	248.04	34898000	157	>ALO20413.1 IKKepison [Mylopharyngodon piceus]	22.9189
R.LKDEM[+15.995]EAVAR.E	M[+16]	393.201	3	1177.59	1177.59	0.8	682	Specific	251.74	8226300000	157	>ALO20413.1 IKKepison [Mylopharyngodon piceus]	18.9243
R.LKDEM[+15.995]EAVAR.E	M[+16]	589.298	2	1177.59	1177.59	1.4	682	Specific	254.28	0	157	>ALO20413.1 IKKepison [Mylopharyngodon piceus]	22.9144
R.LKDEM[+15.995]EAVAR.E	M[+16]	589.299	2	1177.59	1177.59	2.5	682	Specific	261.6	12658000	157	>ALO20413.1 IKKepison [Mylopharyngodon piceus]	19.3898
R.LKDEM[+15.995]EAVAR.E	M[+16]	393.202	3	1177.59	1177.59	3.8	682	Specific	272.34	8226300000	157	>ALO20413.1 IKKepison [Mylopharyngodon piceus]	19.661
R.LKDEM[+15.995]EAVAR.E	M[+16]	393.202	3	1177.59	1177.59	3.2	682	Specific	276.5	3192200	157	>ALO20413.1 IKKepison [Mylopharyngodon piceus]	19.4445
R.LKDEM[+15.995]EAVAR.E	M[+16]	589.298	2	1177.59	1177.59	1.4	682	Specific	277.18	34898000	157	>ALO20413.1 IKKepison [Mylopharyngodon piceus]	22.9128
R.LKDEM[+15.995]EAVAR.E	M[+16]	393.202	3	1177.59	1177.59	3.2	682	Specific	291.18	11993000	157	>ALO20413.1 IKKepison [Mylopharyngodon piceus]	22.6976
R.LKDEM[+15.995]EAVAR.E	M[+16]	589.301	2	1177.59	1177.59	5.1	682	Specific	297.82	146100000	157	>ALO20413.1 IKKepison [Mylopharyngodon piceus]	20.9612
R.LKDEM[+15.995]EAVAR.E	M[+16]	393.201	3	1177.59	1177.59	1.1	682	Specific	326.52	8226300000	157	>ALO20413.1 IKKepison [Mylopharyngodon piceus]	18.6206
R.LKDEM[+15.995]EAVAR.E	M[+16]	589.297	2	1177.59	1177.59	-1.5	682	Specific	333.23	16360000	157	>ALO20413.1 IKKepison [Mylopharyngodon piceus]	23.0912
R.LKDEM[+15.995]EAVAR.E	M[+16]	393.201	3	1177.59	1177.59	1.2	682	Specific	352	8226300000	157	>ALO20413.1 IKKepison [Mylopharyngodon piceus]	18.1835
R.LKDEM[+15.995]EAVAR.E	M[+16]	589.298	2	1177.59	1177.59	1.1	682	Specific	366.85	35442000	157	>ALO20413.1 IKKepison [Mylopharyngodon piceus]	18.6795
R.LKDEM[+15.995]EAVAR.E	M[+16]	589.297	2	1177.59	1177.59	-0.9	682	Specific	400.17	18181000000	157	>ALO20413.1 IKKepison [Mylopharyngodon piceus]	19.3232
R.LKDEM[+15.995]EAVAR.E	M[+16]	589.299	2	1177.59	1177.59	2.7	682	Specific	413.39	0	157	>ALO20413.1 IKKepison [Mylopharyngodon piceus]	20.3095
R.LKDEM[+15.995]EAVAR.E	M[+16]	589.299	2	1177.59	1177.59	2.6	682	Specific	418.81	13528000	157	>ALO20413.1 IKKepison [Mylopharyngodon piceus]	22.0556
R.LKDEM[+15.995]EAVAR.E	M[+16]	589.3	2	1177.59	1177.59	4.5	682	Specific	440.52	0	157	>ALO20413.1 IKKepison [Mylopharyngodon piceus]	20.02
R.LKDEM[+15.995]EAVAR.E	M[+16]	589.299	2	1177.59	1177.59	2	682	Specific	449.03	18181000000	157	>ALO20413.1 IKKepison [Mylopharyngodon piceus]	18.7594
R.LKDEM[+15.995]EAVAR.E	M[+16]	589.298	2	1177.59	1177.59	-0.3	682	Specific	476.36	18181000000	157	>ALO20413.1 IKKepison [Mylopharyngodon piceus]	18.4578
R.LKDEM[+15.995]EAVAR.E	M[+16]	589.301	2	1177.59	1177.59	4.8	682	Specific	490.56	34898000	157	>ALO20413.1 IKKepison [Mylopharyngodon piceus]	22.6126
R.LKDEM[+15.995]EAVAR.E	M[+16]	589.298	2	1177.59	1177.59	1.1	682	Specific	491.34	18181000000	157	>ALO20413.1 IKKepison [Mylopharyngodon piceus]	19.6159
R.LKDEM[+15.995]EAVAR.E	M[+16]	589.298	2	1177.59	1177.59	0.8	682	Specific	641.68	18181000000	157	>ALO20413.1 IKKepison [Mylopharyngodon piceus]	18.1689
K.DEMEAVAR.E		460.711	2	920.415	920.414	1.4	684	Specific	286.07	4988800	157	>ALO20413.1 IKKepison [Mylopharyngodon piceus]	23.2651
K.DEMEAVAR.E		460.712	2	920.416	920.414	2.3	684	Specific	383.65	29393000	157	>ALO20413.1 IKKepison [Mylopharyngodon piceus]	22.8946
K.DEMEAVAR.E		460.712	2	920.418	920.414	3.8	684	Specific	457.76	28271000	157	>ALO20413.1 IKKepison [Mylopharyngodon piceus]	22.7996
K.DEM[+15.995]EAVAR.E	M[+16]	468.708	2	936.408	936.409	-0.8	684	Specific	189.44	93529000	157	>ALO20413.1 IKKepison [Mylopharyngodon piceus]	18.1955
R.ELQNNNNMIESLAVVTATLPVEK.K		1264.16	2	2527.32	2527.31	5.1	692	Specific	53.77	411670000	157	>ALO20413.1 IKKepison [Mylopharyngodon piceus]	53.5038
R.ELQNNNNMIESLAVVTATLPVEK.K		843.111	3	2527.32	2527.31	4.8	692	Specific	413.39	44811000	157	>ALO20413.1 IKKepison [Mylopharyngodon piceus]	51.3519
R.ELQNNNNMIESLAVVTATLPVEK.K		843.114	3	2527.33	2527.31	7.6	692	Specific	567.02	262970000	157	>ALO20413.1 IKKepison [Mylopharyngodon piceus]	53.5487
R.ELQNNNNMIESLAVVTATLPVEK.K		843.113	3	2527.32	2527.31	7	692	Specific	610.23	104480000	157	>ALO20413.1 IKKepison [Mylopharyngodon piceus]	53.5708
R.ELQNNNNM[+15.995]IESLAVVTATLPVEK.K	M[+16]	848.437	3	2543.3	2543.3	-2.7	692	Specific	21.91	8349300	157	>ALO20413.1 IKKepison [Mylopharyngodon piceus]	49.3131
R.ELQNNNNM[+15.995]IESLAVVTATLPVEK.K	M[+16]	848.442	3	2543.31	2543.3	3.6	692	Specific	484.57	100660000	157	>ALO20413.1 IKKepison [Mylopharyngodon piceus]	49.1397
R.ELQNNNNM[+15.995]IESLAVVTATLPVEK.K	M[+16]	848.442	3	2543.31	2543.3	4.1	692	Specific	509.36	93689000	157	>ALO20413.1 IKKepison [Mylopharyngodon piceus]	51.4277
R.ELQNNNNM[+15.995]IESLAVVTATLPVEK.K	M[+16]	1272.16	2	2543.31	2543.3	4.7	692	Specific	539.24	1346800000	157	>ALO20413.1 IKKepison [Mylopharyngodon piceus]	51.4252
R.ELQNNNNM[+15.995]IESLAVVTATLPVEK.K	M[+16]	848.442	3	2543.31	2543.3	4.1	692	Specific	572.25	785310000	157	>ALO20413.1 IKKepison [Mylopharyngodon piceus]	51.4264
R.ELQNNNNMIESLAVVTATLPVEKK.I		885.809	3	2655.41	2655.4	4.3	692	Specific	88.94	13062000	157	>ALO20413.1 IKKepison [Mylopharyngodon piceus]	52.3758
R.ELQNNNNM[+15.995]IESLAVVTATLPVEKK.I	M[+16]	891.142	3	2671.41	2671.4	5.4	692	Specific	528.71	23201000	157	>ALO20413.1 IKKepison [Mylopharyngodon piceus]	50.2372
K.KIPQPNR.P		426.757	2	852.506	852.505	0.9	715	Specific	310.76	46766000	157	>ALO20413.1 IKKepison [Mylopharyngodon piceus]	17.9917

## Sheet: MS-Fig. 5A-IKKε+TANK
Peptide < ProteinMetrics Confidential >	Modification Type(s)	Observed m/z	z	Observed (M+H)	Calc. mass (M+H)	Mass error (ppm)	Starting position	Cleavage	Score	intensity	# of unique peptides	Protein Name	Scan Time
K.LFAVEEMHMNPK[+114.043].Q	K[+114]	390.69	4	1559.74	1559.73	1.7	71	Specific	78.2	52692000	195	>ALO20413.1 IKKepison [Mylopharyngodon piceus]	18.7453
K.LFAVEEMHMNPK[+114.043].Q	K[+114]	780.371	2	1559.73	1559.73	-0.4	71	Specific	107.91	15413000	195	>ALO20413.1 IKKepison [Mylopharyngodon piceus]	19.0217
K.LFAVEEMHMNPK[+114.043].Q	K[+114]	520.585	3	1559.74	1559.73	3.3	71	Specific	125.69	433080000	195	>ALO20413.1 IKKepison [Mylopharyngodon piceus]	18.744
K.LFAVEEMHMNPK[+114.043].Q	K[+114]	780.373	2	1559.74	1559.73	3.2	71	Specific	180.42	15413000	195	>ALO20413.1 IKKepison [Mylopharyngodon piceus]	18.7409
K.LFAVEEMHMNPK[+114.043].Q	K[+114]	780.373	2	1559.74	1559.73	3.2	71	Specific	200.73	329130000	195	>ALO20413.1 IKKepison [Mylopharyngodon piceus]	18.7478
K.LFAVEEM[+15.995]HM[+15.995]NPK[+114.043]QK.V	K[+114], M[+16]*2	616.632	3	1847.88	1847.88	1.5	71	Specific	326.91	0	195	>ALO20413.1 IKKepison [Mylopharyngodon piceus]	22.4372
R.QVGEDGRS[+79.966]VYK.L	S[+80]	659.297	2	1317.59	1317.58	2.6	146	Specific	517.4	12090000	195	>ALO20413.1 IKKepison [Mylopharyngodon piceus]	19.628
R.SVYK[+114.043]LTDFGAAR.E	K[+114]	721.378	2	1441.75	1441.74	3.5	153	Specific	222.61	43685000	195	>ALO20413.1 IKKepison [Mylopharyngodon piceus]	39.0726
R.SVYK[+114.043]LTDFGAAR.E	K[+114]	721.379	2	1441.75	1441.74	4.9	153	Specific	251.71	43685000	195	>ALO20413.1 IKKepison [Mylopharyngodon piceus]	39.0384
R.SVYK[+114.043]LTDFGAAR.E	K[+114]	481.249	3	1441.73	1441.74	-7.2	153	Specific	349.83	16420000	195	>ALO20413.1 IKKepison [Mylopharyngodon piceus]	38.8982
R.SVYK[+114.043]LTDFGAAR.E	K[+114]	721.38	2	1441.75	1441.74	6.3	153	Specific	497.72	21966000	195	>ALO20413.1 IKKepison [Mylopharyngodon piceus]	38.8888
K.TMYKITTEK[+114.043]PEGAIAGVQK.S	K[+114]	727.054	3	2179.15	2179.14	1.6	235	Specific	34.51	14573000	195	>ALO20413.1 IKKepison [Mylopharyngodon piceus]	32.1255
K.TMYK[+114.043]ITTEKPEGAIAGVQK.S	K[+114]	727.054	3	2179.15	2179.14	1.9	235	Specific	516.22	14809000	195	>ALO20413.1 IKKepison [Mylopharyngodon piceus]	31.9785
K.TM[+15.995]YKITTEK[+114.043]PEGAIAGVQK.S	K[+114], M[+16]	732.389	3	2195.15	2195.14	6.8	235	Specific	90.77	13253000	195	>ALO20413.1 IKKepison [Mylopharyngodon piceus]	28.9922
K.SDEGPIEWSYQLPHCCQLSEGLK[+114.043].T	K[+114]	1367.12	2	2733.23	2733.23	2.2	254	Specific	604.06	249060000	195	>ALO20413.1 IKKepison [Mylopharyngodon piceus]	49.7915
K.SDEGPIEWSYQLPHCCQLSEGLK[+114.043].T	K[+114]	911.75	3	2733.23	2733.23	2.2	254	Specific	620.58	707080000	195	>ALO20413.1 IKKepison [Mylopharyngodon piceus]	49.7773
K.SDEGPIEWSYQLPHCCQLSEGLK[+114.043].T	K[+114]	911.75	3	2733.23	2733.23	2.2	254	Specific	630.21	182850000	195	>ALO20413.1 IKKepison [Mylopharyngodon piceus]	49.7898
K.VLNLPPT[+79.966]SPDR.P	T[+80]	644.825	2	1288.64	1288.63	10	369	Specific	93.66	0	195	>ALO20413.1 IKKepison [Mylopharyngodon piceus]	25.6436
K.VLNLPPT[+79.966]SPDRPIILISR.K	T[+80]	1041.08	2	2081.16	2081.15	3.7	369	Specific	290.14	21128000	195	>ALO20413.1 IKKepison [Mylopharyngodon piceus]	51.6016
K.VLNLPPT[+79.966]SPDRPIILISR.K	T[+80]	694.393	3	2081.16	2081.15	5.3	369	Specific	308.22	166400000	195	>ALO20413.1 IKKepison [Mylopharyngodon piceus]	50.7235
K.VLNLPPTS[+79.966]PDRPIILISR.K	S[+80]	694.39	3	2081.16	2081.15	2.4	369	Specific	456.62	118660000	195	>ALO20413.1 IKKepison [Mylopharyngodon piceus]	51.4303
K.VLNLPPTS[+79.966]PDRPIILISR.K	S[+80]	694.392	3	2081.16	2081.15	5.2	369	Specific	519.08	118660000	195	>ALO20413.1 IKKepison [Mylopharyngodon piceus]	51.0935
K.VLNLPPT[+79.966]SPDRPIILISR.K	T[+80]	1041.08	2	2081.16	2081.15	3.9	369	Specific	584.11	150770000	195	>ALO20413.1 IKKepison [Mylopharyngodon piceus]	51.2971
K.VLNLPPTS[+79.966]PDRPIILISR.K	S[+80]	694.391	3	2081.16	2081.15	3.9	369	Specific	630.02	118660000	195	>ALO20413.1 IKKepison [Mylopharyngodon piceus]	50.7964
K.VLNLPPTS[+79.966]PDRPIILISR.K	S[+80]	1041.09	2	2081.16	2081.15	5.2	369	Specific	631.12	150770000	195	>ALO20413.1 IKKepison [Mylopharyngodon piceus]	50.7351
K.VLNLPPTS[+79.966]PDRPIILISR.K	S[+80]	1041.08	2	2081.16	2081.15	3.7	369	Specific	700.5	150770000	195	>ALO20413.1 IKKepison [Mylopharyngodon piceus]	51.0185
R.KPEK[+114.043]LLGHPYR.E	K[+114]	484.61	3	1451.81	1451.81	1.4	387	Specific	420.08	14106000	195	>ALO20413.1 IKKepison [Mylopharyngodon piceus]	19.1443
K.PEK[+114.043]LLGHPYR.E	K[+114]	441.909	3	1323.71	1323.72	-3.1	388	Specific	197.6	27938000	195	>ALO20413.1 IKKepison [Mylopharyngodon piceus]	34.2734
K.LLGHPYREPEAPAMPTK[+114.043].F	K[+114]	674.349	3	2021.03	2021.03	2.2	391	Specific	21.24	22159000	195	>ALO20413.1 IKKepison [Mylopharyngodon piceus]	20.105
K.TIVGVIHQY[+79.966]LR.I	Y[+80]	689.862	2	1378.72	1378.72	-4.8	419	Specific	92.45	0	195	>ALO20413.1 IKKepison [Mylopharyngodon piceus]	52.6135
K.TIVGVIHQY[+79.966]LR.I	Y[+80]	460.248	3	1378.73	1378.72	2.9	419	Specific	103.23	160530000	195	>ALO20413.1 IKKepison [Mylopharyngodon piceus]	24.3965
K.LLSSIST[+79.966]EENLR.R	T[+80]	721.355	2	1441.7	1441.69	6.3	470	Specific	243.55	4278300	195	>ALO20413.1 IKKepison [Mylopharyngodon piceus]	40.7229
K.LLSSIS[+79.966]TEENLRR.F	S[+80]	799.404	2	1597.8	1597.79	3.6	470	Specific	248.3	8852400	195	>ALO20413.1 IKKepison [Mylopharyngodon piceus]	34.2434
R.FGQK[+114.043]FAHEFPDFIDNKK.K	K[+114]	546.277	4	2182.09	2182.07	6.7	483	Specific	59.02	9199400	195	>ALO20413.1 IKKepison [Mylopharyngodon piceus]	44.4623
K.FAHEFPDFIDNK[+114.043]K.K	K[+114]	574.615	3	1721.83	1721.83	1.6	487	Specific	196.88	0	195	>ALO20413.1 IKKepison [Mylopharyngodon piceus]	41.5668
K.FAHEFPDFIDNK[+114.043]KK.L	K[+114]	617.314	3	1849.93	1849.92	2.1	487	Specific	112.26	49836000	195	>ALO20413.1 IKKepison [Mylopharyngodon piceus]	37.3054
K.K[+114.043]LTLIEEDLQR.M	K[+114]	736.412	2	1471.82	1471.81	4	500	Specific	602.43	40538000	195	>ALO20413.1 IKKepison [Mylopharyngodon piceus]	41.404
K.MEVLLGK[+114.043]IVAVHQQYYK.D	K[+114]	711.726	3	2133.16	2133.15	5.9	546	Specific	330.37	4852700	195	>ALO20413.1 IKKepison [Mylopharyngodon piceus]	36.9338
K.M[+15.995]EVLLGK[+114.043]IVAVHQQYYK.D	K[+114], M[+16]	717.05	3	2149.14	2149.15	-5.7	546	Specific	101.25	8452800	195	>ALO20413.1 IKKepison [Mylopharyngodon piceus]	46.3622
K.M[+15.995]EVLLGK[+114.043]IVAVHQQYYK.D	K[+114], M[+16]	1075.08	2	2149.16	2149.15	4.9	546	Specific	269.08	8161900	195	>ALO20413.1 IKKepison [Mylopharyngodon piceus]	46.4718
K.M[+15.995]EVLLGK[+114.043]IVAVHQQYYK.D	K[+114], M[+16]	717.056	3	2149.15	2149.15	3.1	546	Specific	481.15	14175000	195	>ALO20413.1 IKKepison [Mylopharyngodon piceus]	46.4602
K.IVAVHQQYYK[+114.043]DR.V	K[+114]	545.285	3	1633.84	1633.84	-2	553	Specific	447.71	27451000	195	>ALO20413.1 IKKepison [Mylopharyngodon piceus]	20.5169
R.VTGK[+114.043]LGYNDEQIHK.F	K[+114]	858.443	2	1715.88	1715.87	4.5	565	Specific	122.55	4384100	195	>ALO20413.1 IKKepison [Mylopharyngodon piceus]	20.9825
R.VTGK[+114.043]LGYNDEQIHK.F	K[+114]	572.632	3	1715.88	1715.87	5.4	565	Specific	540.58	15448000	195	>ALO20413.1 IKKepison [Mylopharyngodon piceus]	20.9678
K.LGYNDEQIHK[+114.043].F	K[+114]	665.825	2	1330.64	1330.64	3.5	569	Specific	178.77	7818200	195	>ALO20413.1 IKKepison [Mylopharyngodon piceus]	22.2584
K.LGYNDEQIHK[+114.043]FEK.L	K[+114]	867.93	2	1734.85	1734.84	4.6	569	Specific	351.51	8803100	195	>ALO20413.1 IKKepison [Mylopharyngodon piceus]	28.5383
K.FEK[+114.043]LNLSSYIK.K	K[+114]	728.4	2	1455.79	1455.78	6.6	579	Specific	301.91	91169000	195	>ALO20413.1 IKKepison [Mylopharyngodon piceus]	48.415
K.FEK[+114.043]LNLSSYIK.K	K[+114]	728.4	2	1455.79	1455.78	6.6	579	Specific	325.64	35753000	195	>ALO20413.1 IKKepison [Mylopharyngodon piceus]	48.4086
K.FEK[+114.043]LNLSSYIK.K	K[+114]	728.4	2	1455.79	1455.78	6.6	579	Specific	331.9	35753000	195	>ALO20413.1 IKKepison [Mylopharyngodon piceus]	48.4111
K.FEK[+114.043]LNLSSYIK.K	K[+114]	485.934	3	1455.79	1455.78	3	579	Specific	424.14	0	195	>ALO20413.1 IKKepison [Mylopharyngodon piceus]	48.4416
K.LNLSSYIK[+114.043]K.V	K[+114]	590.342	2	1179.68	1179.67	3.8	582	Specific	330.38	55772000	195	>ALO20413.1 IKKepison [Mylopharyngodon piceus]	37.3926
K.LNLSSYIK[+114.043]KVK.T	K[+114]	469.618	3	1406.84	1406.84	1.9	582	Specific	82.17	6300000	195	>ALO20413.1 IKKepison [Mylopharyngodon piceus]	37.3945
K.KVKTLFK[+114.043]DDCLQK.Y	K[+114]	560.643	3	1679.91	1679.91	-0.4	590	Specific	151.41	36435000	195	>ALO20413.1 IKKepison [Mylopharyngodon piceus]	22.454
K.KVKTLFK[+114.043]DDCLQK.Y	K[+114]	560.643	3	1679.91	1679.91	-0.4	590	Specific	164.15	36435000	195	>ALO20413.1 IKKepison [Mylopharyngodon piceus]	22.4472
K.TLFK[+114.043]DDCLQK.Y	K[+114]	442.225	3	1324.66	1324.66	3.8	593	Specific	107.38	28635000	195	>ALO20413.1 IKKepison [Mylopharyngodon piceus]	28.5017
K.T[+79.966]LFKDDCLQK.Y	T[+80]	645.79	2	1290.57	1290.58	-5.5	593	Specific	134.23	747290000	195	>ALO20413.1 IKKepison [Mylopharyngodon piceus]	36.1225
K.T[+79.966]LFKDDCLQK.Y	T[+80]	645.79	2	1290.57	1290.58	-4.8	593	Specific	165.25	33605000	195	>ALO20413.1 IKKepison [Mylopharyngodon piceus]	36.2121
K.T[+79.966]LFKDDCLQK.Y	T[+80]	645.79	2	1290.57	1290.58	-5.5	593	Specific	190.39	747290000	195	>ALO20413.1 IKKepison [Mylopharyngodon piceus]	36.1237
K.T[+79.966]LFKDDCLQK.Y	T[+80]	645.79	2	1290.57	1290.58	-4.8	593	Specific	197.83	33605000	195	>ALO20413.1 IKKepison [Mylopharyngodon piceus]	36.2032
K.T[+79.966]LFKDDCLQK.Y	T[+80]	645.791	2	1290.57	1290.58	-4.3	593	Specific	204.73	174540000	195	>ALO20413.1 IKKepison [Mylopharyngodon piceus]	36.3059
K.TLFK[+114.043]DDCLQK.Y	K[+114]	662.834	2	1324.66	1324.66	3.2	593	Specific	230.68	44403000	195	>ALO20413.1 IKKepison [Mylopharyngodon piceus]	30.2574
K.T[+79.966]LFKDDCLQK.Y	T[+80]	645.791	2	1290.57	1290.58	-4.3	593	Specific	265.69	174540000	195	>ALO20413.1 IKKepison [Mylopharyngodon piceus]	36.3244
K.T[+79.966]LFKDDCLQK.Y	T[+80]	645.79	2	1290.57	1290.58	-5.6	593	Specific	268.57	174540000	195	>ALO20413.1 IKKepison [Mylopharyngodon piceus]	36.0448
K.T[+79.966]LFKDDCLQK.Y	T[+80]	645.79	2	1290.57	1290.58	-4.8	593	Specific	278.47	67580000	195	>ALO20413.1 IKKepison [Mylopharyngodon piceus]	36.2019
K.T[+79.966]LFKDDCLQK.Y	T[+80]	645.791	2	1290.57	1290.58	-4.3	593	Specific	286.2	174540000	195	>ALO20413.1 IKKepison [Mylopharyngodon piceus]	36.3219
K.TLFK[+114.043]DDCLQK.Y	K[+114]	442.224	3	1324.66	1324.66	0.7	593	Specific	300.27	0	195	>ALO20413.1 IKKepison [Mylopharyngodon piceus]	29.7718
K.TLFK[+114.043]DDCLQK.Y	K[+114]	442.224	3	1324.66	1324.66	1.8	593	Specific	313.12	0	195	>ALO20413.1 IKKepison [Mylopharyngodon piceus]	29.4875
K.TLFK[+114.043]DDCLQK.Y	K[+114]	442.225	3	1324.66	1324.66	2	593	Specific	346.45	47939000	195	>ALO20413.1 IKKepison [Mylopharyngodon piceus]	29.5402
K.T[+79.966]LFKDDCLQK.Y	T[+80]	645.79	2	1290.57	1290.58	-4.8	593	Specific	356.49	0	195	>ALO20413.1 IKKepison [Mylopharyngodon piceus]	36.2006
K.T[+79.966]LFKDDCLQK.Y	T[+80]	645.79	2	1290.57	1290.58	-5.5	593	Specific	358.67	747290000	195	>ALO20413.1 IKKepison [Mylopharyngodon piceus]	36.1262
K.TLFKDDCLQK[+114.043].Y	K[+114]	442.226	3	1324.66	1324.66	4.7	593	Specific	368.67	47939000	195	>ALO20413.1 IKKepison [Mylopharyngodon piceus]	29.2549
K.TLFK[+114.043]DDCLQK.Y	K[+114]	662.833	2	1324.66	1324.66	1.3	593	Specific	421.79	116730000	195	>ALO20413.1 IKKepison [Mylopharyngodon piceus]	29.8017
K.TLFKDDCLQK[+114.043].Y	K[+114]	662.835	2	1324.66	1324.66	4.9	593	Specific	440.34	116730000	195	>ALO20413.1 IKKepison [Mylopharyngodon piceus]	29.2474
K.TLFK[+114.043]DDCLQK.Y	K[+114]	662.833	2	1324.66	1324.66	2.4	593	Specific	456.41	116730000	195	>ALO20413.1 IKKepison [Mylopharyngodon piceus]	29.5389
K.YQDVLMAAGS[+79.966]WNR.V	S[+80]	795.849	2	1590.69	1590.68	8.9	603	Specific	270.14	10860000	195	>ALO20413.1 IKKepison [Mylopharyngodon piceus]	31.9824
K.Y[+79.966]QDVLM[+15.995]AAGSWNR.V	M[+16], Y[+80]	803.839	2	1606.67	1606.67	-1	603	Specific	198.02	176320000	195	>ALO20413.1 IKKepison [Mylopharyngodon piceus]	44.5939
K.Y[+79.966]QDVLM[+15.995]AAGSWNR.V	M[+16], Y[+80]	803.839	2	1606.67	1606.67	-1	603	Specific	275.92	176320000	195	>ALO20413.1 IKKepison [Mylopharyngodon piceus]	44.2919
R.MGDLHVCEAQQNK[+114.043].V	K[+114]	529.576	3	1586.71	1586.7	4.7	635	Specific	3.99	100200000	195	>ALO20413.1 IKKepison [Mylopharyngodon piceus]	22.0531
R.MGDLHVCEAQQNK[+114.043].V	K[+114]	529.575	3	1586.71	1586.7	3.5	635	Specific	59.99	75262000	195	>ALO20413.1 IKKepison [Mylopharyngodon piceus]	22.0866
R.MGDLHVCEAQQNK[+114.043].V	K[+114]	793.86	2	1586.71	1586.7	4.9	635	Specific	105.71	79835000	195	>ALO20413.1 IKKepison [Mylopharyngodon piceus]	21.7314
R.MGDLHVCEAQQNK[+114.043].V	K[+114]	793.86	2	1586.71	1586.7	4.3	635	Specific	321.45	79835000	195	>ALO20413.1 IKKepison [Mylopharyngodon piceus]	22.0117
R.MGDLHVCEAQQNK[+114.043]VLDR.A	K[+114]	690.67	3	2069.99	2069.99	4.3	635	Specific	84.73	0	195	>ALO20413.1 IKKepison [Mylopharyngodon piceus]	28.916
R.MGDLHVCEAQQNK[+114.043]VLDR.A	K[+114]	518.254	4	2069.99	2069.99	3.7	635	Specific	200.65	69922000	195	>ALO20413.1 IKKepison [Mylopharyngodon piceus]	28.9115
R.MGDLHVCEAQQNK[+114.043]VLDR.A	K[+114]	690.671	3	2070	2069.99	6.1	635	Specific	328.75	85944000	195	>ALO20413.1 IKKepison [Mylopharyngodon piceus]	28.8791
R.MGDLHVCEAQQNK[+114.043]VLDR.A	K[+114]	1035.5	2	2069.99	2069.99	4.3	635	Specific	376.51	22459000	195	>ALO20413.1 IKKepison [Mylopharyngodon piceus]	28.9231
R.M[+15.995]GDLHVCEAQQNK[+114.043]VLDR.A	K[+114], M[+16]	522.251	4	2085.98	2085.98	1.6	635	Specific	34.09	42622000	195	>ALO20413.1 IKKepison [Mylopharyngodon piceus]	24.8465
R.M[+15.995]GDLHVCEAQQNK[+114.043]VLDR.A	K[+114], M[+16]	522.251	4	2085.98	2085.98	0.9	635	Specific	48.44	9259100000	195	>ALO20413.1 IKKepison [Mylopharyngodon piceus]	24.8904
R.M[+15.995]GDLHVCEAQQNK[+114.043]VLDR.A	K[+114], M[+16]	522.251	4	2085.98	2085.98	1.6	635	Specific	94.28	42622000	195	>ALO20413.1 IKKepison [Mylopharyngodon piceus]	24.8522
R.M[+15.995]GDLHVCEAQQNK[+114.043]VLDR.A	K[+114], M[+16]	1043.49	2	2085.98	2085.98	-0.4	635	Specific	356.55	23206000	195	>ALO20413.1 IKKepison [Mylopharyngodon piceus]	24.8126
R.M[+15.995]GDLHVCEAQQNK[+114.043]VLDR.A	K[+114], M[+16]	695.998	3	2085.98	2085.98	0.2	635	Specific	415.37	69404000	195	>ALO20413.1 IKKepison [Mylopharyngodon piceus]	24.7812
R.ALHQPIGAEGVDGPKKDENMILK[+114.043]MNR.L	K[+114]	496.766	6	2975.56	2975.52	14.5	656	Specific	28.8	39435000	195	>ALO20413.1 IKKepison [Mylopharyngodon piceus]	24.2142
K.KDENMILK[+114.043]MNR.L	K[+114]	753.385	2	1505.76	1505.76	4.5	671	Specific	58.58	3905400	195	>ALO20413.1 IKKepison [Mylopharyngodon piceus]	18.85
R.LK[+114.043]DEMEAVAR.E	K[+114]	638.323	2	1275.64	1275.64	2.6	682	Specific	358.61	9050400	195	>ALO20413.1 IKKepison [Mylopharyngodon piceus]	23.3721
R.ANYLWSLDDVLGQGATASVYK.A		1136.07	2	2271.14	2271.13	4.8	6	Specific	114.31	0	195	>ALO20413.1 IKKepison [Mylopharyngodon piceus]	53.8895
R.ANYLWSLDDVLGQGATASVYK.A		757.718	3	2271.14	2271.13	5.1	6	Specific	431.33	35535000	195	>ALO20413.1 IKKepison [Mylopharyngodon piceus]	52.1301
R.ANYLWSLDDVLGQGATASVYK.A		1136.07	2	2271.14	2271.13	4.4	6	Specific	454.76	37826000	195	>ALO20413.1 IKKepison [Mylopharyngodon piceus]	52.3574
R.ANYLWSLDDVLGQGATASVYK.A		1136.07	2	2271.14	2271.13	3.6	6	Specific	491.85	37826000	195	>ALO20413.1 IKKepison [Mylopharyngodon piceus]	52.0605
R.ANYLWSLDDVLGQGATASVYK.A		757.719	3	2271.14	2271.13	5.9	6	Specific	649.47	363600000	195	>ALO20413.1 IKKepison [Mylopharyngodon piceus]	53.3516
R.ANYLWSLDDVLGQGATASVYK.A		1136.07	2	2271.14	2271.13	4.4	6	Specific	680.32	13562000	195	>ALO20413.1 IKKepison [Mylopharyngodon piceus]	53.6006
R.ANYLWSLDDVLGQGATASVYK.A		1136.07	2	2271.14	2271.13	5.8	6	Specific	776.27	2968800000	195	>ALO20413.1 IKKepison [Mylopharyngodon piceus]	53.3159
R.ANYLWSLDDVLGQGATASVYKAR.N		833.432	3	2498.28	2498.27	5	6	Specific	785.33	32090000	195	>ALO20413.1 IKKepison [Mylopharyngodon piceus]	52.2832
R.NKKTGELVAVKVFNLASYNRPYEVQM[+15.995]R.E	M[+16]	634.943	5	3170.69	3170.68	3.1	29	Specific	270.43	44580000	195	>ALO20413.1 IKKepison [Mylopharyngodon piceus]	46.911
K.KTGELVAVK.V		472.793	2	944.579	944.577	1.7	31	Specific	69.9	2472600000	195	>ALO20413.1 IKKepison [Mylopharyngodon piceus]	21.1824
K.KTGELVAVK.V		472.793	2	944.579	944.577	1.9	31	Specific	160.77	16273000	195	>ALO20413.1 IKKepison [Mylopharyngodon piceus]	25.2778
K.KTGELVAVK.V		472.795	2	944.583	944.577	6.2	31	Specific	176.64	5746400	195	>ALO20413.1 IKKepison [Mylopharyngodon piceus]	30.0818
K.KTGELVAVK.V		472.795	2	944.583	944.577	5.8	31	Specific	181.56	14958000	195	>ALO20413.1 IKKepison [Mylopharyngodon piceus]	27.6855
K.KTGELVAVK.V		472.794	2	944.582	944.577	4.3	31	Specific	181.9	97097000	195	>ALO20413.1 IKKepison [Mylopharyngodon piceus]	21.3702
K.KTGELVAVK.V		472.794	2	944.58	944.577	2.8	31	Specific	188.74	14958000	195	>ALO20413.1 IKKepison [Mylopharyngodon piceus]	27.3046
K.KTGELVAVK.V		472.795	2	944.582	944.577	4.5	31	Specific	194.99	25005000	195	>ALO20413.1 IKKepison [Mylopharyngodon piceus]	27.5495
K.KTGELVAVK.V		472.796	2	944.585	944.577	7.9	31	Specific	218.99	0	195	>ALO20413.1 IKKepison [Mylopharyngodon piceus]	24.9599
K.KTGELVAVK.V		472.795	2	944.583	944.577	5.4	31	Specific	225.17	164720000	195	>ALO20413.1 IKKepison [Mylopharyngodon piceus]	24.1958
K.KTGELVAVK.V		472.794	2	944.58	944.577	3.1	31	Specific	252.29	2472600000	195	>ALO20413.1 IKKepison [Mylopharyngodon piceus]	21.4776
K.KTGELVAVK.V		472.792	2	944.577	944.577	-1	31	Specific	257.94	816920000	195	>ALO20413.1 IKKepison [Mylopharyngodon piceus]	21.6495
K.KTGELVAVK.V		315.532	3	944.581	944.577	3.3	31	Specific	317.76	0	195	>ALO20413.1 IKKepison [Mylopharyngodon piceus]	21.0174
K.KTGELVAVK.V		472.793	2	944.579	944.577	1.9	31	Specific	352.58	0	195	>ALO20413.1 IKKepison [Mylopharyngodon piceus]	23.5508
K.KTGELVAVK.V		472.795	2	944.583	944.577	5.9	31	Specific	379.75	9154200	195	>ALO20413.1 IKKepison [Mylopharyngodon piceus]	25.9265
K.KTGELVAVK.V		472.793	2	944.58	944.577	2.3	31	Specific	386.2	2472600000	195	>ALO20413.1 IKKepison [Mylopharyngodon piceus]	20.8473
K.KTGELVAVK.V		472.794	2	944.582	944.577	4.3	31	Specific	391.27	529130000	195	>ALO20413.1 IKKepison [Mylopharyngodon piceus]	21.0736
K.KTGELVAVK.V		472.795	2	944.582	944.577	5	31	Specific	393.66	5409000	195	>ALO20413.1 IKKepison [Mylopharyngodon piceus]	28.2825
K.KTGELVAVK.V		472.793	2	944.578	944.577	0.6	31	Specific	399.68	0	195	>ALO20413.1 IKKepison [Mylopharyngodon piceus]	22.4651
K.KTGELVAVK.V		472.794	2	944.581	944.577	3.7	31	Specific	431.18	16210000	195	>ALO20413.1 IKKepison [Mylopharyngodon piceus]	24.3508
K.KTGELVAVK.V		472.792	2	944.578	944.577	0.1	31	Specific	434.65	58377000	195	>ALO20413.1 IKKepison [Mylopharyngodon piceus]	22.6303
K.KTGELVAVK.V		472.793	2	944.578	944.577	0.4	31	Specific	442.49	188210000	195	>ALO20413.1 IKKepison [Mylopharyngodon piceus]	20.5936
K.KTGELVAVK.V		472.794	2	944.58	944.577	2.6	31	Specific	475.17	57331000	195	>ALO20413.1 IKKepison [Mylopharyngodon piceus]	22.1955
K.KTGELVAVK.V		315.531	3	944.579	944.577	1.4	31	Specific	484.74	85119000	195	>ALO20413.1 IKKepison [Mylopharyngodon piceus]	20.6178
K.KTGELVAVKVFNLASYNRPYEVQM[+15.995]R.E	M[+16]	976.857	3	2928.56	2928.54	5.4	31	Specific	468.44	36761000	195	>ALO20413.1 IKKepison [Mylopharyngodon piceus]	48.7528
K.KTGELVAVKVFNLASYNRPYEVQM[+15.995]R.E	M[+16]	732.895	4	2928.56	2928.54	6.8	31	Specific	620.71	69344000	195	>ALO20413.1 IKKepison [Mylopharyngodon piceus]	48.7453
K.TGELVAVK.V		816.485	1	816.485	816.482	2.6	32	Specific	114.23	47221000	195	>ALO20413.1 IKKepison [Mylopharyngodon piceus]	25.1196
K.TGELVAVK.V		816.485	1	816.485	816.482	3.4	32	Specific	178.46	177900000	195	>ALO20413.1 IKKepison [Mylopharyngodon piceus]	27.27
K.TGELVAVK.V		816.49	1	816.49	816.482	9.7	32	Specific	186.19	6050600	195	>ALO20413.1 IKKepison [Mylopharyngodon piceus]	35.6215
K.TGELVAVK.V		816.485	1	816.485	816.482	2.8	32	Specific	228.54	12722000000	195	>ALO20413.1 IKKepison [Mylopharyngodon piceus]	25.6378
K.TGELVAVK.V		408.746	2	816.485	816.482	2.4	32	Specific	252.41	41683000	195	>ALO20413.1 IKKepison [Mylopharyngodon piceus]	27.423
K.TGELVAVK.V		408.747	2	816.486	816.482	4.5	32	Specific	267.87	10164000	195	>ALO20413.1 IKKepison [Mylopharyngodon piceus]	30.0327
K.TGELVAVK.V		408.746	2	816.484	816.482	2.3	32	Specific	294.17	10805000	195	>ALO20413.1 IKKepison [Mylopharyngodon piceus]	25.7012
K.TGELVAVK.V		408.744	2	816.482	816.482	-1.1	32	Specific	294.51	4989200	195	>ALO20413.1 IKKepison [Mylopharyngodon piceus]	31.6264
K.TGELVAVK.V		408.746	2	816.485	816.482	3.4	32	Specific	294.83	41683000	195	>ALO20413.1 IKKepison [Mylopharyngodon piceus]	27.6977
K.TGELVAVK.V		408.746	2	816.486	816.482	3.6	32	Specific	302.96	10141000	195	>ALO20413.1 IKKepison [Mylopharyngodon piceus]	25.9411
K.TGELVAVK.V		816.485	1	816.485	816.482	2.7	32	Specific	328.19	9320800	195	>ALO20413.1 IKKepison [Mylopharyngodon piceus]	29.6753
K.TGELVAVK.V		408.746	2	816.484	816.482	2.2	32	Specific	328.42	3539800	195	>ALO20413.1 IKKepison [Mylopharyngodon piceus]	29.9352
K.TGELVAVK.V		408.747	2	816.486	816.482	4.8	32	Specific	356.95	9166600	195	>ALO20413.1 IKKepison [Mylopharyngodon piceus]	32.1072
K.TGELVAVK.V		816.485	1	816.485	816.482	2.5	32	Specific	394.22	47221000	195	>ALO20413.1 IKKepison [Mylopharyngodon piceus]	25.0676
K.TGELVAVK.V		408.747	2	816.486	816.482	4.2	32	Specific	403.28	3539800	195	>ALO20413.1 IKKepison [Mylopharyngodon piceus]	28.8098
K.TGELVAVK.V		816.485	1	816.485	816.482	3.2	32	Specific	410.2	7869100	195	>ALO20413.1 IKKepison [Mylopharyngodon piceus]	26.5552
K.TGELVAVK.V		408.747	2	816.486	816.482	3.9	32	Specific	439.88	3539800	195	>ALO20413.1 IKKepison [Mylopharyngodon piceus]	28.5091
K.TGELVAVK.V		816.485	1	816.485	816.482	3.2	32	Specific	479.95	19049000	195	>ALO20413.1 IKKepison [Mylopharyngodon piceus]	26.5577
K.TGELVAVK.V		816.485	1	816.485	816.482	3	32	Specific	491.44	380680000	195	>ALO20413.1 IKKepison [Mylopharyngodon piceus]	27.5304
K.TGELVAVK.V		408.746	2	816.484	816.482	2.1	32	Specific	497.29	7979000000	195	>ALO20413.1 IKKepison [Mylopharyngodon piceus]	25.5783
K.TGELVAVK.V		816.485	1	816.485	816.482	3.4	32	Specific	505.85	380680000	195	>ALO20413.1 IKKepison [Mylopharyngodon piceus]	27.3421
K.TGELVAVK.V		408.747	2	816.487	816.482	5.3	32	Specific	517.33	153800000	195	>ALO20413.1 IKKepison [Mylopharyngodon piceus]	26.9922
K.TGELVAVK.V		408.746	2	816.484	816.482	2.2	32	Specific	521.4	153800000	195	>ALO20413.1 IKKepison [Mylopharyngodon piceus]	26.4055
K.TGELVAVK.V		816.485	1	816.485	816.482	3.2	32	Specific	523	380680000	195	>ALO20413.1 IKKepison [Mylopharyngodon piceus]	26.5462
K.TGELVAVK.V		816.485	1	816.485	816.482	2.8	32	Specific	538.37	0	195	>ALO20413.1 IKKepison [Mylopharyngodon piceus]	25.5658
K.TGELVAVK.V		408.747	2	816.486	816.482	3.9	32	Specific	545.31	153800000	195	>ALO20413.1 IKKepison [Mylopharyngodon piceus]	26.1072
K.TGELVAVK.V		408.747	2	816.487	816.482	4.9	32	Specific	548.15	7979000000	195	>ALO20413.1 IKKepison [Mylopharyngodon piceus]	25.2963
K.TGELVAVK.V		408.747	2	816.486	816.482	3.9	32	Specific	549.07	153800000	195	>ALO20413.1 IKKepison [Mylopharyngodon piceus]	26.6994
K.TGELVAVK.V		816.486	1	816.486	816.482	3.7	32	Specific	549.78	23659000	195	>ALO20413.1 IKKepison [Mylopharyngodon piceus]	26.5988
K.TGELVAVK.V		816.486	1	816.486	816.482	3.7	32	Specific	550.23	23659000	195	>ALO20413.1 IKKepison [Mylopharyngodon piceus]	26.606
K.TGELVAVK.V		408.746	2	816.485	816.482	2.7	32	Specific	578.83	14619000	195	>ALO20413.1 IKKepison [Mylopharyngodon piceus]	25.7405
K.TGELVAVK.V		816.484	1	816.484	816.482	2.3	32	Specific	579.22	380680000	195	>ALO20413.1 IKKepison [Mylopharyngodon piceus]	27.2242
K.TGELVAVK.V		408.746	2	816.485	816.482	2.4	32	Specific	587.04	153800000	195	>ALO20413.1 IKKepison [Mylopharyngodon piceus]	25.844
K.TGELVAVK.V		816.485	1	816.485	816.482	3.2	32	Specific	625.01	380680000	195	>ALO20413.1 IKKepison [Mylopharyngodon piceus]	26.545
K.TGELVAVK.V		408.746	2	816.485	816.482	2.4	32	Specific	657.23	7979000000	195	>ALO20413.1 IKKepison [Mylopharyngodon piceus]	25.0195
K.TGELVAVK.V		816.485	1	816.485	816.482	3.3	32	Specific	661.82	30082000	195	>ALO20413.1 IKKepison [Mylopharyngodon piceus]	25.7435
K.TGELVAVKVFNLASYNRPYEVQMR.E		928.827	3	2784.47	2784.45	5.5	32	Specific	779.52	113020000	195	>ALO20413.1 IKKepison [Mylopharyngodon piceus]	50.5387
K.TGELVAVKVFNLASYNRPYEVQMR.E		696.871	4	2784.46	2784.45	5.1	32	Specific	905.12	0	195	>ALO20413.1 IKKepison [Mylopharyngodon piceus]	50.5415
K.TGELVAVKVFNLASYNRPYEVQM[+15.995]R.E	M[+16]	934.157	3	2800.46	2800.45	4.3	32	Specific	637.41	159980000	195	>ALO20413.1 IKKepison [Mylopharyngodon piceus]	49.9527
K.VFNLASYNR.P		542.284	2	1083.56	1083.56	3.1	40	Specific	45.83	77285000	195	>ALO20413.1 IKKepison [Mylopharyngodon piceus]	40.2225
K.VFNLASYNR.P		542.284	2	1083.56	1083.56	3.4	40	Specific	279.88	77285000	195	>ALO20413.1 IKKepison [Mylopharyngodon piceus]	40.1866
K.VFNLASYNR.P		542.284	2	1083.56	1083.56	2.9	40	Specific	315.83	972690000	195	>ALO20413.1 IKKepison [Mylopharyngodon piceus]	40.1344
K.VFNLASYNR.P		542.284	2	1083.56	1083.56	3.4	40	Specific	317.5	972690000	195	>ALO20413.1 IKKepison [Mylopharyngodon piceus]	40.1738
K.VFNLASYNR.P		542.284	2	1083.56	1083.56	2.9	40	Specific	413.32	434810000	195	>ALO20413.1 IKKepison [Mylopharyngodon piceus]	40.1294
K.VFNLASYNR.P		542.284	2	1083.56	1083.56	2.9	40	Specific	446.5	972690000	195	>ALO20413.1 IKKepison [Mylopharyngodon piceus]	40.1306
K.VFNLASYNR.P		542.284	2	1083.56	1083.56	1.9	40	Specific	476.24	972690000	195	>ALO20413.1 IKKepison [Mylopharyngodon piceus]	39.8752
K.VFNLASYNRPYEVQMR.E		993.996	2	1986.98	1986.99	-0.7	40	Specific	6.42	2097200	195	>ALO20413.1 IKKepison [Mylopharyngodon piceus]	55.9872
K.VFNLASYNRPYEVQMR.E		993.998	2	1986.99	1986.99	1.6	40	Specific	136.46	22275000	195	>ALO20413.1 IKKepison [Mylopharyngodon piceus]	45.7333
K.VFNLASYNRPYEVQMR.E		663.001	3	1986.99	1986.99	1.9	40	Specific	155.41	1341100	195	>ALO20413.1 IKKepison [Mylopharyngodon piceus]	56.6159
K.VFNLASYNRPYEVQMR.E		663.001	3	1986.99	1986.99	1.8	40	Specific	188.76	834740000	195	>ALO20413.1 IKKepison [Mylopharyngodon piceus]	53.3228
K.VFNLASYNRPYEVQMR.E		663.004	3	1987	1986.99	5.7	40	Specific	193.98	2243100	195	>ALO20413.1 IKKepison [Mylopharyngodon piceus]	55.8678
K.VFNLASYNRPYEVQMR.E		497.505	4	1987	1986.99	5.6	40	Specific	199.79	137650000	195	>ALO20413.1 IKKepison [Mylopharyngodon piceus]	47.0159
K.VFNLASYNRPYEVQMR.E		662.999	3	1986.98	1986.99	-2	40	Specific	239.75	7844000	195	>ALO20413.1 IKKepison [Mylopharyngodon piceus]	54.2512
K.VFNLASYNRPYEVQMR.E		663.003	3	1986.99	1986.99	4.4	40	Specific	243.71	2243100	195	>ALO20413.1 IKKepison [Mylopharyngodon piceus]	55.4994
K.VFNLASYNRPYEVQMR.E		993.999	2	1986.99	1986.99	3	40	Specific	248.21	112210000	195	>ALO20413.1 IKKepison [Mylopharyngodon piceus]	46.9776
K.VFNLASYNRPYEVQMR.E		663	3	1986.99	1986.99	0.4	40	Specific	260.24	834740000	195	>ALO20413.1 IKKepison [Mylopharyngodon piceus]	53.59
K.VFNLASYNRPYEVQMR.E		994.007	2	1987.01	1986.99	10.4	40	Specific	260.69	17130000	195	>ALO20413.1 IKKepison [Mylopharyngodon piceus]	38.8869
K.VFNLASYNRPYEVQMR.E		993.999	2	1986.99	1986.99	2.2	40	Specific	277.71	22275000	195	>ALO20413.1 IKKepison [Mylopharyngodon piceus]	45.4342
K.VFNLASYNRPYEVQMR.E		663.004	3	1987	1986.99	6.6	40	Specific	285.82	2243100	195	>ALO20413.1 IKKepison [Mylopharyngodon piceus]	56.1329
K.VFNLASYNRPYEVQMR.E		497.503	4	1986.99	1986.99	2.5	40	Specific	348.87	137650000	195	>ALO20413.1 IKKepison [Mylopharyngodon piceus]	46.9451
K.VFNLASYNRPYEVQMR.E		994	2	1986.99	1986.99	3.8	40	Specific	362.03	10533000000	195	>ALO20413.1 IKKepison [Mylopharyngodon piceus]	47.1561
K.VFNLASYNRPYEVQMR.E		994.002	2	1987	1986.99	5.9	40	Specific	382.84	22504000	195	>ALO20413.1 IKKepison [Mylopharyngodon piceus]	46.6194
K.VFNLASYNRPYEVQMR.E		994.001	2	1986.99	1986.99	4.6	40	Specific	393.85	69094000	195	>ALO20413.1 IKKepison [Mylopharyngodon piceus]	44.9821
K.VFNLASYNRPYEVQMR.E		994	2	1986.99	1986.99	3.2	40	Specific	395.52	112210000	195	>ALO20413.1 IKKepison [Mylopharyngodon piceus]	47.0538
K.VFNLASYNRPYEVQMR.E		993.992	2	1986.98	1986.99	-4	40	Specific	422.69	67766000	195	>ALO20413.1 IKKepison [Mylopharyngodon piceus]	47.7063
K.VFNLASYNRPYEVQMR.E		993.999	2	1986.99	1986.99	2.9	40	Specific	426.29	10533000000	195	>ALO20413.1 IKKepison [Mylopharyngodon piceus]	46.8914
K.VFNLASYNRPYEVQMR.E		994.001	2	1987	1986.99	4.9	40	Specific	428.38	10533000000	195	>ALO20413.1 IKKepison [Mylopharyngodon piceus]	47.4368
K.VFNLASYNRPYEVQMR.E		662.997	3	1986.98	1986.99	-4.7	40	Specific	447.9	247970000	195	>ALO20413.1 IKKepison [Mylopharyngodon piceus]	47.7412
K.VFNLASYNRPYEVQMR.E		993.999	2	1986.99	1986.99	3	40	Specific	448.54	10533000000	195	>ALO20413.1 IKKepison [Mylopharyngodon piceus]	46.9807
K.VFNLASYNRPYEVQMR.E		663.003	3	1986.99	1986.99	3.8	40	Specific	474.8	0	195	>ALO20413.1 IKKepison [Mylopharyngodon piceus]	47.2186
K.VFNLASYNRPYEVQMR.E		663.005	3	1987	1986.99	7.7	40	Specific	484.53	34371000	195	>ALO20413.1 IKKepison [Mylopharyngodon piceus]	38.9194
K.VFNLASYNRPYEVQMR.E		993.991	2	1986.97	1986.99	-5.4	40	Specific	501.93	662790000	195	>ALO20413.1 IKKepison [Mylopharyngodon piceus]	47.989
K.VFNLASYNRPYEVQMR.E		662.996	3	1986.97	1986.99	-5.3	40	Specific	504.32	1044500000	195	>ALO20413.1 IKKepison [Mylopharyngodon piceus]	48.0238
K.VFNLASYNRPYEVQMR.E		994	2	1986.99	1986.99	3.3	40	Specific	512.73	112210000	195	>ALO20413.1 IKKepison [Mylopharyngodon piceus]	47.0147
K.VFNLASYNRPYEVQMR.E		663.003	3	1986.99	1986.99	3.9	40	Specific	535.75	1961300000	195	>ALO20413.1 IKKepison [Mylopharyngodon piceus]	47.2677
K.VFNLASYNRPYEVQMR.E		663.001	3	1986.99	1986.99	2.1	40	Specific	540.71	61167000	195	>ALO20413.1 IKKepison [Mylopharyngodon piceus]	45.3742
K.VFNLASYNRPYEVQMR.E		497.503	4	1986.99	1986.99	2.3	40	Specific	566.94	22048000	195	>ALO20413.1 IKKepison [Mylopharyngodon piceus]	46.8983
K.VFNLASYNRPYEVQMR.E		663.003	3	1986.99	1986.99	3.7	40	Specific	568.01	0	195	>ALO20413.1 IKKepison [Mylopharyngodon piceus]	46.9069
K.VFNLASYNRPYEVQMR.E		663	3	1986.99	1986.99	-0.1	40	Specific	578.84	24883000	195	>ALO20413.1 IKKepison [Mylopharyngodon piceus]	47.5811
K.VFNLASYNRPYEVQMR.E		663.003	3	1986.99	1986.99	4.2	40	Specific	585.6	0	195	>ALO20413.1 IKKepison [Mylopharyngodon piceus]	47.4777
K.VFNLASYNRPYEVQMR.E		663.003	3	1986.99	1986.99	3.8	40	Specific	604.36	21520000	195	>ALO20413.1 IKKepison [Mylopharyngodon piceus]	47.2249
K.VFNLASYNRPYEVQMR.E		663.002	3	1986.99	1986.99	3.6	40	Specific	606.98	6899000000	195	>ALO20413.1 IKKepison [Mylopharyngodon piceus]	46.9426
K.VFNLASYNRPYEVQMR.E		663.002	3	1986.99	1986.99	3.6	40	Specific	610.88	0	195	>ALO20413.1 IKKepison [Mylopharyngodon piceus]	47.0634
K.VFNLASYNRPYEVQMR.E		663.003	3	1986.99	1986.99	3.8	40	Specific	626.03	21520000	195	>ALO20413.1 IKKepison [Mylopharyngodon piceus]	47.2295
K.VFNLASYNRPYEVQMR.E		663.003	3	1986.99	1986.99	3.7	40	Specific	654.21	61167000	195	>ALO20413.1 IKKepison [Mylopharyngodon piceus]	45.6657
K.VFNLASYNRPYEVQMR.E		663.004	3	1987	1986.99	5.5	40	Specific	657.69	0	195	>ALO20413.1 IKKepison [Mylopharyngodon piceus]	46.6162
K.VFNLASYNRPYEVQM[+15.995]R.E	M[+16]	668.333	3	2002.99	2002.98	2.6	40	Specific	86.74	70013000	195	>ALO20413.1 IKKepison [Mylopharyngodon piceus]	41.2084
K.VFNLASYNRPYEVQM[+15.995]R.E	M[+16]	1002	2	2003	2002.98	8.8	40	Specific	104.88	16125000	195	>ALO20413.1 IKKepison [Mylopharyngodon piceus]	45.9651
K.VFNLASYNRPYEVQM[+15.995]R.E	M[+16]	668.332	3	2002.98	2002.98	1	40	Specific	105.27	97837000	195	>ALO20413.1 IKKepison [Mylopharyngodon piceus]	42.6615
K.VFNLASYNRPYEVQM[+15.995]R.E	M[+16]	1002	2	2002.99	2002.98	2.8	40	Specific	111.7	6813400000	195	>ALO20413.1 IKKepison [Mylopharyngodon piceus]	42.2405
K.VFNLASYNRPYEVQM[+15.995]R.E	M[+16]	1001.99	2	2002.98	2002.98	-0.1	40	Specific	126.5	33295000	195	>ALO20413.1 IKKepison [Mylopharyngodon piceus]	41.2475
K.VFNLASYNRPYEVQM[+15.995]R.E	M[+16]	1002	2	2002.99	2002.98	3.8	40	Specific	133.63	34085000	195	>ALO20413.1 IKKepison [Mylopharyngodon piceus]	47.1982
K.VFNLASYNRPYEVQM[+15.995]R.E	M[+16]	1002	2	2002.99	2002.98	5.5	40	Specific	142.88	34085000	195	>ALO20413.1 IKKepison [Mylopharyngodon piceus]	46.6302
K.VFNLASYNRPYEVQM[+15.995]R.E	M[+16]	668.333	3	2002.98	2002.98	1.9	40	Specific	164.53	275990000	195	>ALO20413.1 IKKepison [Mylopharyngodon piceus]	45.1454
K.VFNLASYNRPYEVQM[+15.995]R.E	M[+16]	1002	2	2003	2002.98	9.6	40	Specific	167.04	12479000	195	>ALO20413.1 IKKepison [Mylopharyngodon piceus]	33.7641
K.VFNLASYNRPYEVQM[+15.995]R.E	M[+16]	1002	2	2002.98	2002.98	1.6	40	Specific	187.82	43723000	195	>ALO20413.1 IKKepison [Mylopharyngodon piceus]	40.5215
K.VFNLASYNRPYEVQM[+15.995]R.E	M[+16]	1001.99	2	2002.98	2002.98	-1.2	40	Specific	196.77	9548300	195	>ALO20413.1 IKKepison [Mylopharyngodon piceus]	42.8231
K.VFNLASYNRPYEVQM[+15.995]R.E	M[+16]	1002	2	2002.99	2002.98	6.9	40	Specific	217.28	43723000	195	>ALO20413.1 IKKepison [Mylopharyngodon piceus]	40.8086
K.VFNLASYNRPYEVQM[+15.995]R.E	M[+16]	1002	2	2002.98	2002.98	1.5	40	Specific	225.6	151560000	195	>ALO20413.1 IKKepison [Mylopharyngodon piceus]	44.71
K.VFNLASYNRPYEVQM[+15.995]R.E	M[+16]	1002	2	2002.99	2002.98	2.7	40	Specific	245.63	6813400000	195	>ALO20413.1 IKKepison [Mylopharyngodon piceus]	42.1045
K.VFNLASYNRPYEVQM[+15.995]R.E	M[+16]	1002	2	2002.99	2002.98	4.4	40	Specific	251.13	345230000	195	>ALO20413.1 IKKepison [Mylopharyngodon piceus]	44.1331
K.VFNLASYNRPYEVQM[+15.995]R.E	M[+16]	668.335	3	2002.99	2002.98	5.1	40	Specific	255.12	28536000	195	>ALO20413.1 IKKepison [Mylopharyngodon piceus]	46.578
K.VFNLASYNRPYEVQM[+15.995]R.E	M[+16]	668.334	3	2002.99	2002.98	3.7	40	Specific	260.11	0	195	>ALO20413.1 IKKepison [Mylopharyngodon piceus]	42.1451
K.VFNLASYNRPYEVQM[+15.995]R.E	M[+16]	1002	2	2002.99	2002.98	4.4	40	Specific	272.5	345230000	195	>ALO20413.1 IKKepison [Mylopharyngodon piceus]	44.422
K.VFNLASYNRPYEVQM[+15.995]R.E	M[+16]	1002	2	2002.99	2002.98	3.7	40	Specific	279.96	6813400000	195	>ALO20413.1 IKKepison [Mylopharyngodon piceus]	42.3756
K.VFNLASYNRPYEVQM[+15.995]R.E	M[+16]	1002	2	2002.99	2002.98	3.8	40	Specific	290.35	16125000	195	>ALO20413.1 IKKepison [Mylopharyngodon piceus]	46.4917
K.VFNLASYNRPYEVQM[+15.995]R.E	M[+16]	501.503	4	2002.99	2002.98	5.6	40	Specific	292.98	13051000	195	>ALO20413.1 IKKepison [Mylopharyngodon piceus]	33.7841
K.VFNLASYNRPYEVQM[+15.995]R.E	M[+16]	668.337	3	2003	2002.98	7.4	40	Specific	296.95	28926000	195	>ALO20413.1 IKKepison [Mylopharyngodon piceus]	33.7498
K.VFNLASYNRPYEVQM[+15.995]R.E	M[+16]	668.333	3	2002.99	2002.98	2.4	40	Specific	299.67	45944000	195	>ALO20413.1 IKKepison [Mylopharyngodon piceus]	44.0401
K.VFNLASYNRPYEVQM[+15.995]R.E	M[+16]	668.334	3	2002.99	2002.98	3.5	40	Specific	300.18	45944000	195	>ALO20413.1 IKKepison [Mylopharyngodon piceus]	44.0493
K.VFNLASYNRPYEVQM[+15.995]R.E	M[+16]	668.334	3	2002.99	2002.98	3.5	40	Specific	306.04	640800000	195	>ALO20413.1 IKKepison [Mylopharyngodon piceus]	44.048
K.VFNLASYNRPYEVQM[+15.995]R.E	M[+16]	668.334	3	2002.99	2002.98	3.8	40	Specific	313.43	34689000	195	>ALO20413.1 IKKepison [Mylopharyngodon piceus]	39.8864
K.VFNLASYNRPYEVQM[+15.995]R.E	M[+16]	668.332	3	2002.98	2002.98	0.5	40	Specific	315.92	0	195	>ALO20413.1 IKKepison [Mylopharyngodon piceus]	42.6819
K.VFNLASYNRPYEVQM[+15.995]R.E	M[+16]	1002	2	2002.98	2002.98	1.5	40	Specific	317.46	22659000	195	>ALO20413.1 IKKepison [Mylopharyngodon piceus]	40.036
K.VFNLASYNRPYEVQM[+15.995]R.E	M[+16]	668.334	3	2002.99	2002.98	3.8	40	Specific	322.66	0	195	>ALO20413.1 IKKepison [Mylopharyngodon piceus]	42.0498
K.VFNLASYNRPYEVQM[+15.995]R.E	M[+16]	1001.99	2	2002.98	2002.98	1	40	Specific	327.03	6813400000	195	>ALO20413.1 IKKepison [Mylopharyngodon piceus]	42.6467
K.VFNLASYNRPYEVQM[+15.995]R.E	M[+16]	668.335	3	2002.99	2002.98	4.6	40	Specific	327.47	0	195	>ALO20413.1 IKKepison [Mylopharyngodon piceus]	42.4193
K.VFNLASYNRPYEVQM[+15.995]R.E	M[+16]	668.335	3	2002.99	2002.98	4.6	40	Specific	328.3	17871000	195	>ALO20413.1 IKKepison [Mylopharyngodon piceus]	42.4371
K.VFNLASYNRPYEVQM[+15.995]R.E	M[+16]	668.335	3	2002.99	2002.98	5.7	40	Specific	332.81	113120000	195	>ALO20413.1 IKKepison [Mylopharyngodon piceus]	40.7697
K.VFNLASYNRPYEVQM[+15.995]R.E	M[+16]	668.334	3	2002.99	2002.98	4.1	40	Specific	336.37	24441000	195	>ALO20413.1 IKKepison [Mylopharyngodon piceus]	47.5269
K.VFNLASYNRPYEVQM[+15.995]R.E	M[+16]	501.501	4	2002.98	2002.98	1.2	40	Specific	339.05	31254000	195	>ALO20413.1 IKKepison [Mylopharyngodon piceus]	41.9807
K.VFNLASYNRPYEVQM[+15.995]R.E	M[+16]	668.33	3	2002.97	2002.98	-2.8	40	Specific	339.26	51466000	195	>ALO20413.1 IKKepison [Mylopharyngodon piceus]	46.2908
K.VFNLASYNRPYEVQM[+15.995]R.E	M[+16]	1002	2	2002.99	2002.98	6.2	40	Specific	344.15	34085000	195	>ALO20413.1 IKKepison [Mylopharyngodon piceus]	46.7779
K.VFNLASYNRPYEVQM[+15.995]R.E	M[+16]	668.332	3	2002.98	2002.98	1	40	Specific	345.58	20615000	195	>ALO20413.1 IKKepison [Mylopharyngodon piceus]	42.6684
K.VFNLASYNRPYEVQM[+15.995]R.E	M[+16]	668.332	3	2002.98	2002.98	1.4	40	Specific	346.67	0	195	>ALO20413.1 IKKepison [Mylopharyngodon piceus]	43.9182
K.VFNLASYNRPYEVQM[+15.995]R.E	M[+16]	668.331	3	2002.98	2002.98	-1.7	40	Specific	347.11	51466000	195	>ALO20413.1 IKKepison [Mylopharyngodon piceus]	47.2536
K.VFNLASYNRPYEVQM[+15.995]R.E	M[+16]	1002	2	2002.99	2002.98	4.1	40	Specific	358.51	6813400000	195	>ALO20413.1 IKKepison [Mylopharyngodon piceus]	41.844
K.VFNLASYNRPYEVQM[+15.995]R.E	M[+16]	668.33	3	2002.98	2002.98	-2.4	40	Specific	362.86	51466000	195	>ALO20413.1 IKKepison [Mylopharyngodon piceus]	46.8606
K.VFNLASYNRPYEVQM[+15.995]R.E	M[+16]	668.335	3	2002.99	2002.98	5.3	40	Specific	363.06	51537000	195	>ALO20413.1 IKKepison [Mylopharyngodon piceus]	46.7344
K.VFNLASYNRPYEVQM[+15.995]R.E	M[+16]	668.335	3	2002.99	2002.98	5	40	Specific	367.96	113120000	195	>ALO20413.1 IKKepison [Mylopharyngodon piceus]	40.512
K.VFNLASYNRPYEVQM[+15.995]R.E	M[+16]	668.333	3	2002.99	2002.98	2.4	40	Specific	370.06	275990000	195	>ALO20413.1 IKKepison [Mylopharyngodon piceus]	45.7352
K.VFNLASYNRPYEVQM[+15.995]R.E	M[+16]	668.332	3	2002.98	2002.98	0.4	40	Specific	370.51	0	195	>ALO20413.1 IKKepison [Mylopharyngodon piceus]	42.958
K.VFNLASYNRPYEVQM[+15.995]R.E	M[+16]	668.333	3	2002.98	2002.98	2.2	40	Specific	376.58	0	195	>ALO20413.1 IKKepison [Mylopharyngodon piceus]	46.0122
K.VFNLASYNRPYEVQM[+15.995]R.E	M[+16]	501.502	4	2002.98	2002.98	2.2	40	Specific	378.93	31254000	195	>ALO20413.1 IKKepison [Mylopharyngodon piceus]	42.3975
K.VFNLASYNRPYEVQM[+15.995]R.E	M[+16]	668.335	3	2002.99	2002.98	4.4	40	Specific	381.72	70013000	195	>ALO20413.1 IKKepison [Mylopharyngodon piceus]	41.4771
K.VFNLASYNRPYEVQM[+15.995]R.E	M[+16]	668.335	3	2002.99	2002.98	4.8	40	Specific	381.96	58718000	195	>ALO20413.1 IKKepison [Mylopharyngodon piceus]	40.2339
K.VFNLASYNRPYEVQM[+15.995]R.E	M[+16]	1002	2	2002.99	2002.98	3.9	40	Specific	382.35	33295000	195	>ALO20413.1 IKKepison [Mylopharyngodon piceus]	41.5084
K.VFNLASYNRPYEVQM[+15.995]R.E	M[+16]	668.333	3	2002.99	2002.98	2.4	40	Specific	384.42	275990000	195	>ALO20413.1 IKKepison [Mylopharyngodon piceus]	45.4182
K.VFNLASYNRPYEVQM[+15.995]R.E	M[+16]	1001.99	2	2002.98	2002.98	0.5	40	Specific	389.94	345230000	195	>ALO20413.1 IKKepison [Mylopharyngodon piceus]	43.2514
K.VFNLASYNRPYEVQM[+15.995]R.E	M[+16]	668.332	3	2002.98	2002.98	1.4	40	Specific	393.74	640800000	195	>ALO20413.1 IKKepison [Mylopharyngodon piceus]	43.234
K.VFNLASYNRPYEVQM[+15.995]R.E	M[+16]	1001.99	2	2002.98	2002.98	-0.1	40	Specific	409.16	6813400000	195	>ALO20413.1 IKKepison [Mylopharyngodon piceus]	42.9394
K.VFNLASYNRPYEVQM[+15.995]R.E	M[+16]	668.334	3	2002.99	2002.98	3.9	40	Specific	419.82	640800000	195	>ALO20413.1 IKKepison [Mylopharyngodon piceus]	44.1098
K.VFNLASYNRPYEVQM[+15.995]R.E	M[+16]	501.501	4	2002.98	2002.98	0.4	40	Specific	427.2	18290000	195	>ALO20413.1 IKKepison [Mylopharyngodon piceus]	42.1291
K.VFNLASYNRPYEVQM[+15.995]R.E	M[+16]	668.334	3	2002.99	2002.98	2.9	40	Specific	433.96	58718000	195	>ALO20413.1 IKKepison [Mylopharyngodon piceus]	39.943
K.VFNLASYNRPYEVQM[+15.995]R.E	M[+16]	668.337	3	2003	2002.98	7.4	40	Specific	435.45	0	195	>ALO20413.1 IKKepison [Mylopharyngodon piceus]	44.2534
K.VFNLASYNRPYEVQM[+15.995]R.E	M[+16]	668.334	3	2002.99	2002.98	3.7	40	Specific	448.79	51466000	195	>ALO20413.1 IKKepison [Mylopharyngodon piceus]	46.8472
K.VFNLASYNRPYEVQM[+15.995]R.E	M[+16]	668.336	3	2002.99	2002.98	6.8	40	Specific	449.62	0	195	>ALO20413.1 IKKepison [Mylopharyngodon piceus]	44.5357
K.VFNLASYNRPYEVQM[+15.995]R.E	M[+16]	501.501	4	2002.98	2002.98	0	40	Specific	465.87	31254000	195	>ALO20413.1 IKKepison [Mylopharyngodon piceus]	42.0768
K.VFNLASYNRPYEVQM[+15.995]R.E	M[+16]	668.334	3	2002.99	2002.98	3.1	40	Specific	525.29	0	195	>ALO20413.1 IKKepison [Mylopharyngodon piceus]	41.8692
R.PYEVQMR.E		461.728	2	922.448	922.445	3	49	Specific	377.09	190190000	195	>ALO20413.1 IKKepison [Mylopharyngodon piceus]	26.6191
R.PYEVQMR.E		461.728	2	922.448	922.445	3.2	49	Specific	421.16	190190000	195	>ALO20413.1 IKKepison [Mylopharyngodon piceus]	26.0487
R.PYEVQMR.E		461.728	2	922.448	922.445	2.8	49	Specific	439.59	190190000	195	>ALO20413.1 IKKepison [Mylopharyngodon piceus]	26.3243
R.PYEVQM[+15.995]R.E	M[+16]	469.725	2	938.442	938.44	2.3	49	Specific	167.04	17277000	195	>ALO20413.1 IKKepison [Mylopharyngodon piceus]	19.5887
R.PYEVQM[+15.995]R.E	M[+16]	469.724	2	938.442	938.44	1.6	49	Specific	267.5	231190000	195	>ALO20413.1 IKKepison [Mylopharyngodon piceus]	19.5349
R.PYEVQM[+15.995]R.E	M[+16]	469.724	2	938.441	938.44	0.5	49	Specific	383.26	231190000	195	>ALO20413.1 IKKepison [Mylopharyngodon piceus]	19.2462
R.PYEVQM[+15.995]REFEVLQR.L	M[+16]	920.441	2	1839.87	1839.91	-16.9	49	Specific	34.35	9351400	195	>ALO20413.1 IKKepison [Mylopharyngodon piceus]	42.2774
R.EFEVLQR.L		920.487	1	920.487	920.484	3.5	56	Specific	12.26	4719900	195	>ALO20413.1 IKKepison [Mylopharyngodon piceus]	55.6539
R.EFEVLQR.L		460.747	2	920.486	920.484	2.9	56	Specific	157.99	1481600	195	>ALO20413.1 IKKepison [Mylopharyngodon piceus]	58.4146
R.EFEVLQR.L		460.748	2	920.489	920.484	5.9	56	Specific	230.3	1447100	195	>ALO20413.1 IKKepison [Mylopharyngodon piceus]	54.2254
R.EFEVLQR.L		460.746	2	920.486	920.484	2.1	56	Specific	354.54	6194000	195	>ALO20413.1 IKKepison [Mylopharyngodon piceus]	40.674
R.EFEVLQR.L		460.748	2	920.488	920.484	5.2	56	Specific	355.4	0	195	>ALO20413.1 IKKepison [Mylopharyngodon piceus]	43.1338
R.EFEVLQR.L		460.747	2	920.487	920.484	4.1	56	Specific	358.33	0	195	>ALO20413.1 IKKepison [Mylopharyngodon piceus]	42.5153
R.EFEVLQR.L		460.748	2	920.488	920.484	4.4	56	Specific	360	11321000	195	>ALO20413.1 IKKepison [Mylopharyngodon piceus]	43.4358
R.EFEVLQR.L		460.748	2	920.488	920.484	4.9	56	Specific	366.08	0	195	>ALO20413.1 IKKepison [Mylopharyngodon piceus]	38.7746
R.EFEVLQR.L		460.747	2	920.486	920.484	2.7	56	Specific	372.04	0	195	>ALO20413.1 IKKepison [Mylopharyngodon piceus]	41.4209
R.EFEVLQR.L		460.747	2	920.486	920.484	3	56	Specific	381.89	0	195	>ALO20413.1 IKKepison [Mylopharyngodon piceus]	37.9649
R.EFEVLQR.L		460.746	2	920.485	920.484	1.2	56	Specific	394.83	9172600000	195	>ALO20413.1 IKKepison [Mylopharyngodon piceus]	37.5292
R.EFEVLQR.L		460.747	2	920.487	920.484	4.1	56	Specific	401.49	2591500	195	>ALO20413.1 IKKepison [Mylopharyngodon piceus]	41.0115
R.EFEVLQR.L		460.748	2	920.488	920.484	4.9	56	Specific	403.74	20756000	195	>ALO20413.1 IKKepison [Mylopharyngodon piceus]	39.4542
R.EFEVLQR.L		460.748	2	920.49	920.484	6.6	56	Specific	434.81	9172600000	195	>ALO20413.1 IKKepison [Mylopharyngodon piceus]	36.1994
R.EFEVLQR.L		460.749	2	920.491	920.484	8.5	56	Specific	436.4	12997000	195	>ALO20413.1 IKKepison [Mylopharyngodon piceus]	36.525
R.EFEVLQR.L		460.747	2	920.487	920.484	3.9	56	Specific	439.95	9172600000	195	>ALO20413.1 IKKepison [Mylopharyngodon piceus]	35.9263
R.EFEVLQR.L		920.487	1	920.487	920.484	4.1	56	Specific	444.13	0	195	>ALO20413.1 IKKepison [Mylopharyngodon piceus]	36.4501
R.EFEVLQR.L		460.747	2	920.487	920.484	3.7	56	Specific	451	255480000	195	>ALO20413.1 IKKepison [Mylopharyngodon piceus]	37.9752
R.EFEVLQR.L		460.748	2	920.488	920.484	5.2	56	Specific	451.82	0	195	>ALO20413.1 IKKepison [Mylopharyngodon piceus]	38.6501
R.EFEVLQR.L		460.749	2	920.49	920.484	6.8	56	Specific	455.21	20756000	195	>ALO20413.1 IKKepison [Mylopharyngodon piceus]	39.1852
R.EFEVLQR.L		460.749	2	920.492	920.484	8.6	56	Specific	460	9172600000	195	>ALO20413.1 IKKepison [Mylopharyngodon piceus]	36.4756
R.EFEVLQR.L		460.748	2	920.489	920.484	5.9	56	Specific	467.23	20756000	195	>ALO20413.1 IKKepison [Mylopharyngodon piceus]	38.9206
R.EFEVLQR.L		920.488	1	920.488	920.484	4.5	56	Specific	479.81	8842900000	195	>ALO20413.1 IKKepison [Mylopharyngodon piceus]	37.2159
R.EFEVLQR.L		460.747	2	920.487	920.484	4.3	56	Specific	479.87	70430000	195	>ALO20413.1 IKKepison [Mylopharyngodon piceus]	35.9772
R.EFEVLQR.L		460.748	2	920.489	920.484	5.6	56	Specific	481.35	70430000	195	>ALO20413.1 IKKepison [Mylopharyngodon piceus]	35.6985
R.EFEVLQR.L		460.748	2	920.489	920.484	5.9	56	Specific	492.85	9172600000	195	>ALO20413.1 IKKepison [Mylopharyngodon piceus]	35.6463
R.EFEVLQR.L		460.747	2	920.487	920.484	3.2	56	Specific	494.65	9172600000	195	>ALO20413.1 IKKepison [Mylopharyngodon piceus]	37.2634
R.EFEVLQR.L		460.748	2	920.49	920.484	6.5	56	Specific	499.96	9172600000	195	>ALO20413.1 IKKepison [Mylopharyngodon piceus]	36.7328
R.EFEVLQR.L		460.747	2	920.488	920.484	4.3	56	Specific	510.09	9172600000	195	>ALO20413.1 IKKepison [Mylopharyngodon piceus]	37.0028
R.EFEVLQR.L		920.486	1	920.486	920.484	2.4	56	Specific	513.77	0	195	>ALO20413.1 IKKepison [Mylopharyngodon piceus]	35.7326
R.EFEVLQR.L		920.488	1	920.488	920.484	4.5	56	Specific	539.67	8842900000	195	>ALO20413.1 IKKepison [Mylopharyngodon piceus]	37.2173
R.EFEVLQR.L		920.488	1	920.488	920.484	4.5	56	Specific	540.9	5918600	195	>ALO20413.1 IKKepison [Mylopharyngodon piceus]	37.2051
R.EFEVLQRLNHINIVKLFAVEEM[+15.995]HM[+15.995]NPK.Q	M[+16]*2	662.95	5	3310.72	3310.71	4.2	56	Specific	556.7	42187000	195	>ALO20413.1 IKKepison [Mylopharyngodon piceus]	51.8138
R.LNHINIVK.L		475.795	2	950.582	950.578	4.1	63	Specific	89.86	73045000	195	>ALO20413.1 IKKepison [Mylopharyngodon piceus]	26.1085
R.LNHINIVK.L		950.583	1	950.583	950.578	5	63	Specific	153.34	26164000	195	>ALO20413.1 IKKepison [Mylopharyngodon piceus]	30.1955
R.LNHINIVK.L		475.795	2	950.583	950.578	5.5	63	Specific	216.22	92045000	195	>ALO20413.1 IKKepison [Mylopharyngodon piceus]	23.7424
R.LNHINIVK.L		475.796	2	950.584	950.578	6.5	63	Specific	218.23	92045000	195	>ALO20413.1 IKKepison [Mylopharyngodon piceus]	24.0332
R.LNHINIVK.L		475.794	2	950.581	950.578	2.9	63	Specific	241.43	73045000	195	>ALO20413.1 IKKepison [Mylopharyngodon piceus]	25.5203
R.LNHINIVK.L		475.801	2	950.595	950.578	17.7	63	Specific	249.92	5167600	195	>ALO20413.1 IKKepison [Mylopharyngodon piceus]	43.479
R.LNHINIVK.L		475.794	2	950.581	950.578	3.3	63	Specific	255.42	8456700	195	>ALO20413.1 IKKepison [Mylopharyngodon piceus]	39.4123
R.LNHINIVK.L		475.795	2	950.582	950.578	4.2	63	Specific	283.3	73045000	195	>ALO20413.1 IKKepison [Mylopharyngodon piceus]	26.6982
R.LNHINIVK.L		475.792	2	950.577	950.578	-1.3	63	Specific	300.48	8456700	195	>ALO20413.1 IKKepison [Mylopharyngodon piceus]	39.1243
R.LNHINIVK.L		475.794	2	950.582	950.578	3.5	63	Specific	311.92	327140000	195	>ALO20413.1 IKKepison [Mylopharyngodon piceus]	26.4707
R.LNHINIVK.L		475.795	2	950.582	950.578	3.7	63	Specific	318.58	29270000	195	>ALO20413.1 IKKepison [Mylopharyngodon piceus]	24.6411
R.LNHINIVK.L		475.795	2	950.582	950.578	3.8	63	Specific	322.46	3437900	195	>ALO20413.1 IKKepison [Mylopharyngodon piceus]	34.6165
R.LNHINIVK.L		475.793	2	950.58	950.578	1.4	63	Specific	347.68	0	195	>ALO20413.1 IKKepison [Mylopharyngodon piceus]	31.8973
R.LNHINIVK.L		950.584	1	950.584	950.578	6.3	63	Specific	353.01	5825500000	195	>ALO20413.1 IKKepison [Mylopharyngodon piceus]	26.277
R.LNHINIVK.L		475.794	2	950.58	950.578	2.4	63	Specific	374.01	42831000	195	>ALO20413.1 IKKepison [Mylopharyngodon piceus]	32.7253
R.LNHINIVK.L		317.533	3	950.585	950.578	6.7	63	Specific	381.73	1090000	195	>ALO20413.1 IKKepison [Mylopharyngodon piceus]	33.2272
R.LNHINIVK.L		317.531	3	950.579	950.578	0.4	63	Specific	381.89	12297000	195	>ALO20413.1 IKKepison [Mylopharyngodon piceus]	29.4119
R.LNHINIVK.L		475.798	2	950.589	950.578	11.3	63	Specific	383.76	10083000	195	>ALO20413.1 IKKepison [Mylopharyngodon piceus]	29.9691
R.LNHINIVK.L		317.532	3	950.582	950.578	4.4	63	Specific	384.13	12297000	195	>ALO20413.1 IKKepison [Mylopharyngodon piceus]	29.7081
R.LNHINIVK.L		475.794	2	950.581	950.578	3.1	63	Specific	384.86	38194000	195	>ALO20413.1 IKKepison [Mylopharyngodon piceus]	21.122
R.LNHINIVK.L		475.795	2	950.583	950.578	5	63	Specific	403.17	0	195	>ALO20413.1 IKKepison [Mylopharyngodon piceus]	29.2244
R.LNHINIVK.L		317.532	3	950.582	950.578	4.4	63	Specific	412.27	7932900	195	>ALO20413.1 IKKepison [Mylopharyngodon piceus]	21.3104
R.LNHINIVK.L		317.532	3	950.582	950.578	3.5	63	Specific	416.84	0	195	>ALO20413.1 IKKepison [Mylopharyngodon piceus]	23.6461
R.LNHINIVK.L		317.532	3	950.582	950.578	4.1	63	Specific	422.77	100290000	195	>ALO20413.1 IKKepison [Mylopharyngodon piceus]	26.477
R.LNHINIVK.L		317.532	3	950.581	950.578	2.9	63	Specific	427.23	35515000	195	>ALO20413.1 IKKepison [Mylopharyngodon piceus]	25.0904
R.LNHINIVK.L		475.794	2	950.581	950.578	3.4	63	Specific	427.28	0	195	>ALO20413.1 IKKepison [Mylopharyngodon piceus]	28.5785
R.LNHINIVK.L		317.533	3	950.584	950.578	6.1	63	Specific	433.54	0	195	>ALO20413.1 IKKepison [Mylopharyngodon piceus]	29.268
R.LNHINIVK.L		317.532	3	950.581	950.578	3	63	Specific	435.73	20954000	195	>ALO20413.1 IKKepison [Mylopharyngodon piceus]	24.7547
R.LNHINIVK.L		317.532	3	950.582	950.578	3.9	63	Specific	438.81	35515000	195	>ALO20413.1 IKKepison [Mylopharyngodon piceus]	25.3887
R.LNHINIVK.L		950.577	1	950.577	950.578	-1.2	63	Specific	450.87	0	195	>ALO20413.1 IKKepison [Mylopharyngodon piceus]	25.1656
R.LNHINIVK.L		475.796	2	950.584	950.578	5.8	63	Specific	451.25	12171000000	195	>ALO20413.1 IKKepison [Mylopharyngodon piceus]	26.8989
R.LNHINIVK.L		317.532	3	950.582	950.578	3.9	63	Specific	457.59	3768500	195	>ALO20413.1 IKKepison [Mylopharyngodon piceus]	28.478
R.LNHINIVK.L		317.532	3	950.581	950.578	3	63	Specific	464.14	6042400000	195	>ALO20413.1 IKKepison [Mylopharyngodon piceus]	25.3013
R.LNHINIVK.L		475.794	2	950.58	950.578	2.3	63	Specific	465.67	12171000000	195	>ALO20413.1 IKKepison [Mylopharyngodon piceus]	25.8731
R.LNHINIVK.L		475.794	2	950.58	950.578	2.2	63	Specific	467.68	12171000000	195	>ALO20413.1 IKKepison [Mylopharyngodon piceus]	25.5633
R.LNHINIVK.L		317.532	3	950.582	950.578	4.4	63	Specific	474.2	6042400000	195	>ALO20413.1 IKKepison [Mylopharyngodon piceus]	26.8212
R.LNHINIVK.L		317.532	3	950.583	950.578	4.8	63	Specific	478.61	6042400000	195	>ALO20413.1 IKKepison [Mylopharyngodon piceus]	24.1333
R.LNHINIVK.L		475.794	2	950.58	950.578	2.2	63	Specific	478.82	12171000000	195	>ALO20413.1 IKKepison [Mylopharyngodon piceus]	25.5475
R.LNHINIVK.L		475.795	2	950.583	950.578	5.2	63	Specific	485.16	0	195	>ALO20413.1 IKKepison [Mylopharyngodon piceus]	32.2165
R.LNHINIVK.L		475.794	2	950.581	950.578	2.6	63	Specific	486.97	12171000000	195	>ALO20413.1 IKKepison [Mylopharyngodon piceus]	25.8272
R.LNHINIVK.L		475.795	2	950.583	950.578	4.9	63	Specific	487.93	39708000	195	>ALO20413.1 IKKepison [Mylopharyngodon piceus]	21.2917
R.LNHINIVK.L		475.794	2	950.581	950.578	2.8	63	Specific	488.19	1866200000	195	>ALO20413.1 IKKepison [Mylopharyngodon piceus]	27.1031
R.LNHINIVK.L		317.532	3	950.581	950.578	3.1	63	Specific	488.87	6042400000	195	>ALO20413.1 IKKepison [Mylopharyngodon piceus]	25.0138
R.LNHINIVK.L		317.532	3	950.582	950.578	4.1	63	Specific	490.95	6042400000	195	>ALO20413.1 IKKepison [Mylopharyngodon piceus]	24.4186
R.LNHINIVK.L		317.532	3	950.581	950.578	3.1	63	Specific	499.71	6042400000	195	>ALO20413.1 IKKepison [Mylopharyngodon piceus]	24.7025
R.LNHINIVK.L		317.532	3	950.582	950.578	3.9	63	Specific	505.33	6042400000	195	>ALO20413.1 IKKepison [Mylopharyngodon piceus]	23.8444
R.LNHINIVK.L		475.793	2	950.579	950.578	1.3	63	Specific	537.6	12171000000	195	>ALO20413.1 IKKepison [Mylopharyngodon piceus]	28.0887
R.LNHINIVK.L		475.796	2	950.584	950.578	6.2	63	Specific	546.37	12171000000	195	>ALO20413.1 IKKepison [Mylopharyngodon piceus]	23.8431
R.LNHINIVK.L		317.532	3	950.581	950.578	2.8	63	Specific	549.21	6042400000	195	>ALO20413.1 IKKepison [Mylopharyngodon piceus]	23.5694
R.LNHINIVK.L		475.794	2	950.581	950.578	3.3	63	Specific	566.02	12171000000	195	>ALO20413.1 IKKepison [Mylopharyngodon piceus]	24.7013
R.LNHINIVK.L		475.794	2	950.58	950.578	2.1	63	Specific	567.75	17583000	195	>ALO20413.1 IKKepison [Mylopharyngodon piceus]	25.1337
R.LNHINIVK.L		475.794	2	950.58	950.578	2.2	63	Specific	567.76	12171000000	195	>ALO20413.1 IKKepison [Mylopharyngodon piceus]	25.263
R.LNHINIVK.L		475.794	2	950.581	950.578	3.3	63	Specific	569.49	12171000000	195	>ALO20413.1 IKKepison [Mylopharyngodon piceus]	24.9751
R.LNHINIVK.L		475.795	2	950.583	950.578	4.9	63	Specific	570.41	12171000000	195	>ALO20413.1 IKKepison [Mylopharyngodon piceus]	24.4173
R.LNHINIVK.L		475.796	2	950.584	950.578	6.3	63	Specific	584.01	12171000000	195	>ALO20413.1 IKKepison [Mylopharyngodon piceus]	24.132
R.LNHINIVK.L		475.796	2	950.584	950.578	6.2	63	Specific	606.16	164720000	195	>ALO20413.1 IKKepison [Mylopharyngodon piceus]	23.9285
R.LNHINIVK.L		475.795	2	950.583	950.578	5.1	63	Specific	610.25	61109000	195	>ALO20413.1 IKKepison [Mylopharyngodon piceus]	23.641
R.LNHINIVK.L		475.795	2	950.583	950.578	5.1	63	Specific	618.16	164720000	195	>ALO20413.1 IKKepison [Mylopharyngodon piceus]	23.6372
R.LNHINIVK.L		475.795	2	950.582	950.578	4.6	63	Specific	621.62	14061000	195	>ALO20413.1 IKKepison [Mylopharyngodon piceus]	24.3275
R.LNHINIVK.L		475.794	2	950.581	950.578	2.7	63	Specific	635.67	12171000000	195	>ALO20413.1 IKKepison [Mylopharyngodon piceus]	23.5682
R.LNHINIVKLFAVEEMHMNPK.Q		595.069	4	2377.26	2377.25	1.8	63	Specific	698.67	20048000	195	>ALO20413.1 IKKepison [Mylopharyngodon piceus]	50.4424
R.LNHINIVKLFAVEEMHM[+15.995]NPK.Q	M[+16]	798.426	3	2393.26	2393.25	7.3	63	Specific	17.06	32827000	195	>ALO20413.1 IKKepison [Mylopharyngodon piceus]	49.3938
R.LNHINIVKLFAVEEMHM[+15.995]NPK.Q	M[+16]	798.423	3	2393.25	2393.25	3.3	63	Specific	554.05	26782000	195	>ALO20413.1 IKKepison [Mylopharyngodon piceus]	49.3356
R.LNHINIVKLFAVEEMHM[+15.995]NPK.Q	M[+16]	599.068	4	2393.25	2393.25	1.7	63	Specific	634.41	31296000	195	>ALO20413.1 IKKepison [Mylopharyngodon piceus]	49.3429
R.LNHINIVKLFAVEEM[+15.995]HM[+15.995]NPK.Q	M[+16]*2	803.746	3	2409.22	2409.24	-7.6	63	Specific	35.53	31297000	195	>ALO20413.1 IKKepison [Mylopharyngodon piceus]	50.5847
R.LNHINIVKLFAVEEM[+15.995]HM[+15.995]NPK.Q	M[+16]*2	603.069	4	2409.26	2409.24	6.1	63	Specific	542.04	294530000	195	>ALO20413.1 IKKepison [Mylopharyngodon piceus]	48.7015
R.LNHINIVKLFAVEEM[+15.995]HM[+15.995]NPK.Q	M[+16]*2	1205.13	2	2409.26	2409.24	5.6	63	Specific	577.39	78709000	195	>ALO20413.1 IKKepison [Mylopharyngodon piceus]	48.7173
R.LNHINIVKLFAVEEM[+15.995]HM[+15.995]NPK.Q	M[+16]*2	803.755	3	2409.25	2409.24	3.2	63	Specific	665.12	255010000	195	>ALO20413.1 IKKepison [Mylopharyngodon piceus]	48.7041
R.LNHINIVKLFAVEEM[+15.995]HM[+15.995]NPK.Q	M[+16]*2	482.656	5	2409.25	2409.24	4.2	63	Specific	681.54	143880000	195	>ALO20413.1 IKKepison [Mylopharyngodon piceus]	48.7053
K.LFAVEEMHMNPK.Q		723.352	2	1445.7	1445.69	4.3	71	Specific	130.23	43778000	195	>ALO20413.1 IKKepison [Mylopharyngodon piceus]	45.0776
K.LFAVEEMHMNPK.Q		723.355	2	1445.7	1445.69	7.7	71	Specific	138.99	22489000	195	>ALO20413.1 IKKepison [Mylopharyngodon piceus]	34.0622
K.LFAVEEMHMNPK.Q		723.351	2	1445.69	1445.69	2	71	Specific	140.19	3234400	195	>ALO20413.1 IKKepison [Mylopharyngodon piceus]	43.2244
K.LFAVEEMHMNPK.Q		482.571	3	1445.7	1445.69	5.4	71	Specific	143.75	13322000	195	>ALO20413.1 IKKepison [Mylopharyngodon piceus]	42.8565
K.LFAVEEMHMNPK.Q		482.571	3	1445.7	1445.69	4	71	Specific	146.47	8108700	195	>ALO20413.1 IKKepison [Mylopharyngodon piceus]	44.9624
K.LFAVEEMHMNPK.Q		723.342	2	1445.68	1445.69	-10.1	71	Specific	163.97	18456000	195	>ALO20413.1 IKKepison [Mylopharyngodon piceus]	26.7859
K.LFAVEEMHMNPK.Q		723.358	2	1445.71	1445.69	11.4	71	Specific	191.09	30809000	195	>ALO20413.1 IKKepison [Mylopharyngodon piceus]	47.5977
K.LFAVEEMHMNPK.Q		723.352	2	1445.7	1445.69	3.1	71	Specific	197.35	0	195	>ALO20413.1 IKKepison [Mylopharyngodon piceus]	35.4782
K.LFAVEEMHMNPK.Q		723.355	2	1445.7	1445.69	7.4	71	Specific	226.36	97867000	195	>ALO20413.1 IKKepison [Mylopharyngodon piceus]	44.5624
K.LFAVEEMHMNPK.Q		482.572	3	1445.7	1445.69	7.8	71	Specific	237.73	56736000	195	>ALO20413.1 IKKepison [Mylopharyngodon piceus]	41.6086
K.LFAVEEMHMNPK.Q		723.344	2	1445.68	1445.69	-7.5	71	Specific	247.54	7865100	195	>ALO20413.1 IKKepison [Mylopharyngodon piceus]	28.2654
K.LFAVEEMHMNPK.Q		723.344	2	1445.68	1445.69	-8.1	71	Specific	260.61	7865100	195	>ALO20413.1 IKKepison [Mylopharyngodon piceus]	28.6226
K.LFAVEEMHMNPK.Q		723.342	2	1445.68	1445.69	-10.6	71	Specific	286.41	8754800	195	>ALO20413.1 IKKepison [Mylopharyngodon piceus]	27.3984
K.LFAVEEMHMNPK.Q		482.569	3	1445.69	1445.69	0.5	71	Specific	322.89	10911000	195	>ALO20413.1 IKKepison [Mylopharyngodon piceus]	42.1986
K.LFAVEEMHMNPK.Q		482.57	3	1445.69	1445.69	2.3	71	Specific	344.34	18301000	195	>ALO20413.1 IKKepison [Mylopharyngodon piceus]	41.9308
K.LFAVEEMHMNPK.Q		482.564	3	1445.68	1445.69	-9.7	71	Specific	362.62	12448000	195	>ALO20413.1 IKKepison [Mylopharyngodon piceus]	27.3608
K.LFAVEEMHMNPK.Q		723.348	2	1445.69	1445.69	-2.4	71	Specific	387.28	30809000	195	>ALO20413.1 IKKepison [Mylopharyngodon piceus]	47.5703
K.LFAVEEMHMNPK.Q		482.571	3	1445.7	1445.69	5.1	71	Specific	474.26	19246000	195	>ALO20413.1 IKKepison [Mylopharyngodon piceus]	41.7185
K.LFAVEEMHMNPK.Q		482.57	3	1445.7	1445.69	3.1	71	Specific	494.82	19246000	195	>ALO20413.1 IKKepison [Mylopharyngodon piceus]	41.7858
K.LFAVEEMHMNPK.Q		723.355	2	1445.7	1445.69	7.6	71	Specific	528.91	4643700	195	>ALO20413.1 IKKepison [Mylopharyngodon piceus]	44.1434
K.LFAVEEMHMNPK.Q		723.35	2	1445.69	1445.69	1.3	71	Specific	537.39	10392000000	195	>ALO20413.1 IKKepison [Mylopharyngodon piceus]	42.3374
K.LFAVEEMHMNPK.Q		723.351	2	1445.69	1445.69	1.4	71	Specific	544.9	10392000000	195	>ALO20413.1 IKKepison [Mylopharyngodon piceus]	42.0644
K.LFAVEEMHMNPK.Q		723.353	2	1445.7	1445.69	5.2	71	Specific	550.72	0	195	>ALO20413.1 IKKepison [Mylopharyngodon piceus]	42.6152
K.LFAVEEMHMNPK.Q		482.57	3	1445.7	1445.69	2.6	71	Specific	569.49	0	195	>ALO20413.1 IKKepison [Mylopharyngodon piceus]	42.5504
K.LFAVEEMHMNPK.Q		723.351	2	1445.7	1445.69	2.8	71	Specific	600.94	10392000000	195	>ALO20413.1 IKKepison [Mylopharyngodon piceus]	41.8039
K.LFAVEEMHMNPK.Q		482.57	3	1445.7	1445.69	2.7	71	Specific	602.44	0	195	>ALO20413.1 IKKepison [Mylopharyngodon piceus]	41.8052
K.LFAVEEMHMNPK.Q		482.569	3	1445.69	1445.69	1.5	71	Specific	676.13	0	195	>ALO20413.1 IKKepison [Mylopharyngodon piceus]	42.0657
K.LFAVEEMHMNPK.Q		723.351	2	1445.7	1445.69	2.5	71	Specific	705.77	10392000000	195	>ALO20413.1 IKKepison [Mylopharyngodon piceus]	41.5135
K.LFAVEEMHMNPK.Q		482.57	3	1445.7	1445.69	2.8	71	Specific	718.54	0	195	>ALO20413.1 IKKepison [Mylopharyngodon piceus]	41.5148
K.LFAVEEMHM[+15.995]NPK.Q	M[+16]	731.341	2	1461.68	1461.69	-7.7	71	Specific	71.66	60383000	195	>ALO20413.1 IKKepison [Mylopharyngodon piceus]	52.6783
K.LFAVEEM[+15.995]HMNPK.Q	M[+16]	731.348	2	1461.69	1461.69	1.9	71	Specific	84.04	195220000	195	>ALO20413.1 IKKepison [Mylopharyngodon piceus]	33.9166
K.LFAVEEM[+15.995]HMNPK.Q	M[+16]	731.348	2	1461.69	1461.69	1.9	71	Specific	92	195220000	195	>ALO20413.1 IKKepison [Mylopharyngodon piceus]	33.896
K.LFAVEEMHM[+15.995]NPK.Q	M[+16]	487.906	3	1461.7	1461.69	12.2	71	Specific	103.14	12900000	195	>ALO20413.1 IKKepison [Mylopharyngodon piceus]	43.1224
K.LFAVEEM[+15.995]HMNPK.Q	M[+16]	731.354	2	1461.7	1461.69	9.9	71	Specific	106.22	42026000	195	>ALO20413.1 IKKepison [Mylopharyngodon piceus]	37.1257
K.LFAVEEM[+15.995]HMNPK.Q	M[+16]	487.903	3	1461.69	1461.69	5.3	71	Specific	109.02	52756000	195	>ALO20413.1 IKKepison [Mylopharyngodon piceus]	33.1242
K.LFAVEEM[+15.995]HMNPK.Q	M[+16]	487.903	3	1461.69	1461.69	5.5	71	Specific	123.76	9759700	195	>ALO20413.1 IKKepison [Mylopharyngodon piceus]	34.7413
K.LFAVEEM[+15.995]HMNPK.Q	M[+16]	487.901	3	1461.69	1461.69	2.3	71	Specific	126.76	219750000	195	>ALO20413.1 IKKepison [Mylopharyngodon piceus]	39.7384
K.LFAVEEM[+15.995]HMNPK.Q	M[+16]	731.345	2	1461.68	1461.69	-3.2	71	Specific	128.1	33189000	195	>ALO20413.1 IKKepison [Mylopharyngodon piceus]	26.9762
K.LFAVEEM[+15.995]HMNPK.Q	M[+16]	731.35	2	1461.69	1461.69	4.7	71	Specific	129.73	14249000	195	>ALO20413.1 IKKepison [Mylopharyngodon piceus]	32.0901
K.LFAVEEM[+15.995]HMNPK.Q	M[+16]	487.902	3	1461.69	1461.69	4	71	Specific	129.84	11220000	195	>ALO20413.1 IKKepison [Mylopharyngodon piceus]	38.7786
K.LFAVEEM[+15.995]HMNPK.Q	M[+16]	731.352	2	1461.7	1461.69	6.6	71	Specific	149.03	7210900	195	>ALO20413.1 IKKepison [Mylopharyngodon piceus]	31.2297
K.LFAVEEM[+15.995]HMNPK.Q	M[+16]	487.905	3	1461.7	1461.69	9.2	71	Specific	149.08	8283700	195	>ALO20413.1 IKKepison [Mylopharyngodon piceus]	42.8935
K.LFAVEEM[+15.995]HMNPK.Q	M[+16]	731.352	2	1461.7	1461.69	7.2	71	Specific	163.67	42026000	195	>ALO20413.1 IKKepison [Mylopharyngodon piceus]	37.1083
K.LFAVEEM[+15.995]HMNPK.Q	M[+16]	487.902	3	1461.69	1461.69	4	71	Specific	172.48	8267100	195	>ALO20413.1 IKKepison [Mylopharyngodon piceus]	32.3013
K.LFAVEEM[+15.995]HMNPK.Q	M[+16]	487.901	3	1461.69	1461.69	1.1	71	Specific	198.82	8592100	195	>ALO20413.1 IKKepison [Mylopharyngodon piceus]	32.8563
K.LFAVEEMHM[+15.995]NPK.Q	M[+16]	731.35	2	1461.69	1461.69	3.7	71	Specific	205.25	10349000	195	>ALO20413.1 IKKepison [Mylopharyngodon piceus]	38.4297
K.LFAVEEM[+15.995]HMNPK.Q	M[+16]	487.903	3	1461.7	1461.69	6	71	Specific	216.95	22199000	195	>ALO20413.1 IKKepison [Mylopharyngodon piceus]	39.7186
K.LFAVEEMHM[+15.995]NPK.Q	M[+16]	487.902	3	1461.69	1461.69	3.2	71	Specific	245.07	0	195	>ALO20413.1 IKKepison [Mylopharyngodon piceus]	42.5247
K.LFAVEEMHM[+15.995]NPK.Q	M[+16]	731.35	2	1461.69	1461.69	4.8	71	Specific	251.26	15624000	195	>ALO20413.1 IKKepison [Mylopharyngodon piceus]	43.0564
K.LFAVEEM[+15.995]HMNPK.Q	M[+16]	731.351	2	1461.7	1461.69	5.9	71	Specific	251.6	4700400	195	>ALO20413.1 IKKepison [Mylopharyngodon piceus]	47.414
K.LFAVEEMHM[+15.995]NPK.Q	M[+16]	731.35	2	1461.69	1461.69	4.6	71	Specific	258.18	22838000	195	>ALO20413.1 IKKepison [Mylopharyngodon piceus]	39.7092
K.LFAVEEM[+15.995]HMNPK.Q	M[+16]	487.902	3	1461.69	1461.69	4.4	71	Specific	262.77	4163400	195	>ALO20413.1 IKKepison [Mylopharyngodon piceus]	38.6539
K.LFAVEEM[+15.995]HMNPK.Q	M[+16]	731.348	2	1461.69	1461.69	1.6	71	Specific	264.05	77442000	195	>ALO20413.1 IKKepison [Mylopharyngodon piceus]	47.8122
K.LFAVEEMHM[+15.995]NPK.Q	M[+16]	731.353	2	1461.7	1461.69	8.2	71	Specific	266.69	10349000	195	>ALO20413.1 IKKepison [Mylopharyngodon piceus]	38.8965
K.LFAVEEMHM[+15.995]NPK.Q	M[+16]	731.353	2	1461.7	1461.69	8.1	71	Specific	283.33	33048000	195	>ALO20413.1 IKKepison [Mylopharyngodon piceus]	33.3843
K.LFAVEEMHM[+15.995]NPK.Q	M[+16]	487.902	3	1461.69	1461.69	3.9	71	Specific	301.08	4521700	195	>ALO20413.1 IKKepison [Mylopharyngodon piceus]	40.5664
K.LFAVEEM[+15.995]HMNPK.Q	M[+16]	731.351	2	1461.69	1461.69	5.3	71	Specific	316.24	15142000	195	>ALO20413.1 IKKepison [Mylopharyngodon piceus]	36.9319
K.LFAVEEMHM[+15.995]NPK.Q	M[+16]	731.349	2	1461.69	1461.69	2.9	71	Specific	319.58	29119000	195	>ALO20413.1 IKKepison [Mylopharyngodon piceus]	40.2554
K.LFAVEEMHM[+15.995]NPK.Q	M[+16]	487.904	3	1461.7	1461.69	6.5	71	Specific	330.38	1041100000	195	>ALO20413.1 IKKepison [Mylopharyngodon piceus]	34.0605
K.LFAVEEM[+15.995]HMNPK.Q	M[+16]	731.349	2	1461.69	1461.69	2.9	71	Specific	337.51	5996300000	195	>ALO20413.1 IKKepison [Mylopharyngodon piceus]	31.7728
K.LFAVEEMHM[+15.995]NPK.Q	M[+16]	731.351	2	1461.7	1461.69	6	71	Specific	343.42	12156000	195	>ALO20413.1 IKKepison [Mylopharyngodon piceus]	36.6617
K.LFAVEEMHM[+15.995]NPK.Q	M[+16]	487.903	3	1461.7	1461.69	5.9	71	Specific	354.11	15516000	195	>ALO20413.1 IKKepison [Mylopharyngodon piceus]	41.1385
K.LFAVEEMHM[+15.995]NPK.Q	M[+16]	487.904	3	1461.7	1461.69	7.7	71	Specific	354.28	0	195	>ALO20413.1 IKKepison [Mylopharyngodon piceus]	34.0769
K.LFAVEEMHM[+15.995]NPK.Q	M[+16]	731.345	2	1461.68	1461.69	-2.4	71	Specific	363.85	12156000	195	>ALO20413.1 IKKepison [Mylopharyngodon piceus]	36.3656
K.LFAVEEM[+15.995]HMNPK.Q	M[+16]	487.9	3	1461.69	1461.69	-0.4	71	Specific	374.91	0	195	>ALO20413.1 IKKepison [Mylopharyngodon piceus]	32.7643
K.LFAVEEMHM[+15.995]NPK.Q	M[+16]	731.35	2	1461.69	1461.69	3.6	71	Specific	383.73	29119000	195	>ALO20413.1 IKKepison [Mylopharyngodon piceus]	41.2803
K.LFAVEEM[+15.995]HMNPK.Q	M[+16]	731.35	2	1461.69	1461.69	4.2	71	Specific	387.4	5996300000	195	>ALO20413.1 IKKepison [Mylopharyngodon piceus]	31.9658
K.LFAVEEMHM[+15.995]NPK.Q	M[+16]	731.349	2	1461.69	1461.69	2.5	71	Specific	388.02	29119000	195	>ALO20413.1 IKKepison [Mylopharyngodon piceus]	40.7172
K.LFAVEEM[+15.995]HMNPK.Q	M[+16]	731.354	2	1461.7	1461.69	9.5	71	Specific	406.24	11202000	195	>ALO20413.1 IKKepison [Mylopharyngodon piceus]	33.0074
K.LFAVEEMHM[+15.995]NPK.Q	M[+16]	487.902	3	1461.69	1461.69	2.5	71	Specific	406.54	4521700	195	>ALO20413.1 IKKepison [Mylopharyngodon piceus]	40.8471
K.LFAVEEMHM[+15.995]NPK.Q	M[+16]	487.904	3	1461.7	1461.69	6.5	71	Specific	408.07	23976000	195	>ALO20413.1 IKKepison [Mylopharyngodon piceus]	34.0634
K.LFAVEEM[+15.995]HMNPK.Q	M[+16]	731.351	2	1461.69	1461.69	5.2	71	Specific	412.84	20427000	195	>ALO20413.1 IKKepison [Mylopharyngodon piceus]	33.128
K.LFAVEEMHM[+15.995]NPK.Q	M[+16]	731.352	2	1461.7	1461.69	6.5	71	Specific	416.67	29119000	195	>ALO20413.1 IKKepison [Mylopharyngodon piceus]	41.0078
K.LFAVEEMHM[+15.995]NPK.Q	M[+16]	487.899	3	1461.68	1461.69	-1.7	71	Specific	420.15	2275000000	195	>ALO20413.1 IKKepison [Mylopharyngodon piceus]	34.0323
K.LFAVEEMHM[+15.995]NPK.Q	M[+16]	731.348	2	1461.69	1461.69	1.3	71	Specific	426.22	12034000	195	>ALO20413.1 IKKepison [Mylopharyngodon piceus]	41.3668
K.LFAVEEMHM[+15.995]NPK.Q	M[+16]	487.903	3	1461.69	1461.69	5.3	71	Specific	437.47	0	195	>ALO20413.1 IKKepison [Mylopharyngodon piceus]	34.8319
K.LFAVEEM[+15.995]HMNPK.Q	M[+16]	487.902	3	1461.69	1461.69	3.6	71	Specific	437.79	0	195	>ALO20413.1 IKKepison [Mylopharyngodon piceus]	32.4669
K.LFAVEEM[+15.995]HMNPK.Q	M[+16]	487.901	3	1461.69	1461.69	2.4	71	Specific	441.76	0	195	>ALO20413.1 IKKepison [Mylopharyngodon piceus]	33.0466
K.LFAVEEMHM[+15.995]NPK.Q	M[+16]	487.904	3	1461.7	1461.69	7.7	71	Specific	458.7	0	195	>ALO20413.1 IKKepison [Mylopharyngodon piceus]	34.0781
K.LFAVEEMHM[+15.995]NPK.Q	M[+16]	487.902	3	1461.69	1461.69	4.1	71	Specific	465.29	0	195	>ALO20413.1 IKKepison [Mylopharyngodon piceus]	35.305
K.LFAVEEMHM[+15.995]NPK.Q	M[+16]	731.35	2	1461.69	1461.69	3.7	71	Specific	478.21	0	195	>ALO20413.1 IKKepison [Mylopharyngodon piceus]	35.2974
K.LFAVEEMHM[+15.995]NPK.Q	M[+16]	731.354	2	1461.7	1461.69	9.4	71	Specific	483.79	0	195	>ALO20413.1 IKKepison [Mylopharyngodon piceus]	35.0347
K.LFAVEEM[+15.995]HMNPK.Q	M[+16]	731.347	2	1461.69	1461.69	0.8	71	Specific	485.82	5996300000	195	>ALO20413.1 IKKepison [Mylopharyngodon piceus]	32.5069
K.LFAVEEM[+15.995]HMNPK.Q	M[+16]	731.349	2	1461.69	1461.69	3.1	71	Specific	490.52	186610000	195	>ALO20413.1 IKKepison [Mylopharyngodon piceus]	31.7958
K.LFAVEEM[+15.995]HMNPK.Q	M[+16]	731.35	2	1461.69	1461.69	4.6	71	Specific	502.13	5996300000	195	>ALO20413.1 IKKepison [Mylopharyngodon piceus]	32.2369
K.LFAVEEMHM[+15.995]NPK.Q	M[+16]	487.902	3	1461.69	1461.69	3.9	71	Specific	504	0	195	>ALO20413.1 IKKepison [Mylopharyngodon piceus]	34.569
K.LFAVEEMHM[+15.995]NPK.Q	M[+16]	487.901	3	1461.69	1461.69	1.9	71	Specific	505.31	15516000	195	>ALO20413.1 IKKepison [Mylopharyngodon piceus]	41.4473
K.LFAVEEM[+15.995]HMNPK.Q	M[+16]	731.35	2	1461.69	1461.69	3.7	71	Specific	510.86	56371000	195	>ALO20413.1 IKKepison [Mylopharyngodon piceus]	47.7462
K.LFAVEEMHM[+15.995]NPK.Q	M[+16]	731.349	2	1461.69	1461.69	3	71	Specific	511.14	29119000	195	>ALO20413.1 IKKepison [Mylopharyngodon piceus]	41.5438
K.LFAVEEMHM[+15.995]NPK.Q	M[+16]	487.905	3	1461.7	1461.69	8.9	71	Specific	542.64	0	195	>ALO20413.1 IKKepison [Mylopharyngodon piceus]	34.295
K.LFAVEEMHM[+15.995]NPK.Q	M[+16]	731.351	2	1461.69	1461.69	4.9	71	Specific	557.19	0	195	>ALO20413.1 IKKepison [Mylopharyngodon piceus]	33.958
K.LFAVEEM[+15.995]HMNPK.Q	M[+16]	487.903	3	1461.69	1461.69	4.7	71	Specific	557.35	0	195	>ALO20413.1 IKKepison [Mylopharyngodon piceus]	32.195
K.LFAVEEM[+15.995]HMNPK.Q	M[+16]	731.349	2	1461.69	1461.69	3.1	71	Specific	561.19	186610000	195	>ALO20413.1 IKKepison [Mylopharyngodon piceus]	31.797
K.LFAVEEM[+15.995]HMNPK.Q	M[+16]	487.903	3	1461.69	1461.69	4.9	71	Specific	564.22	0	195	>ALO20413.1 IKKepison [Mylopharyngodon piceus]	31.9277
K.LFAVEEMHM[+15.995]NPK.Q	M[+16]	731.352	2	1461.7	1461.69	6.6	71	Specific	566.14	0	195	>ALO20413.1 IKKepison [Mylopharyngodon piceus]	34.7523
K.LFAVEEMHM[+15.995]NPK.Q	M[+16]	731.35	2	1461.69	1461.69	3.7	71	Specific	576.43	0	195	>ALO20413.1 IKKepison [Mylopharyngodon piceus]	34.491
K.LFAVEEM[+15.995]HMNPK.Q	M[+16]	731.351	2	1461.69	1461.69	4.9	71	Specific	599.8	5996300000	195	>ALO20413.1 IKKepison [Mylopharyngodon piceus]	31.6769
K.LFAVEEMHM[+15.995]NPK.Q	M[+16]	731.351	2	1461.69	1461.69	5.7	71	Specific	601.46	0	195	>ALO20413.1 IKKepison [Mylopharyngodon piceus]	34.2284
K.LFAVEEM[+15.995]HMNPK.Q	M[+16]	487.903	3	1461.69	1461.69	5.8	71	Specific	620.01	0	195	>ALO20413.1 IKKepison [Mylopharyngodon piceus]	31.6515
K.LFAVEEM[+15.995]HM[+15.995]NPK.Q	M[+16]*2	739.345	2	1477.68	1477.68	0.6	71	Specific	42	70394000	195	>ALO20413.1 IKKepison [Mylopharyngodon piceus]	52.6263
K.LFAVEEM[+15.995]HM[+15.995]NPK.Q	M[+16]*2	739.343	2	1477.68	1477.68	-1.8	71	Specific	60.4	610710000	195	>ALO20413.1 IKKepison [Mylopharyngodon piceus]	47.1016
K.LFAVEEM[+15.995]HM[+15.995]NPK.Q	M[+16]*2	739.347	2	1477.69	1477.68	3.8	71	Specific	61.07	26366000	195	>ALO20413.1 IKKepison [Mylopharyngodon piceus]	32.2279
K.LFAVEEM[+15.995]HM[+15.995]NPK.Q	M[+16]*2	493.233	3	1477.68	1477.68	1.7	71	Specific	72.83	6823700	195	>ALO20413.1 IKKepison [Mylopharyngodon piceus]	32.6979
K.LFAVEEM[+15.995]HM[+15.995]NPK.Q	M[+16]*2	493.235	3	1477.69	1477.68	6.7	71	Specific	89.3	67261000	195	>ALO20413.1 IKKepison [Mylopharyngodon piceus]	28.4562
K.LFAVEEM[+15.995]HM[+15.995]NPK.Q	M[+16]*2	493.234	3	1477.69	1477.68	3.7	71	Specific	93.03	261540000	195	>ALO20413.1 IKKepison [Mylopharyngodon piceus]	27.2299
K.LFAVEEM[+15.995]HM[+15.995]NPK.Q	M[+16]*2	739.351	2	1477.69	1477.68	9.2	71	Specific	102	48326000	195	>ALO20413.1 IKKepison [Mylopharyngodon piceus]	41.1048
K.LFAVEEM[+15.995]HM[+15.995]NPK.Q	M[+16]*2	739.343	2	1477.68	1477.68	-1.5	71	Specific	104.1	13652000000	195	>ALO20413.1 IKKepison [Mylopharyngodon piceus]	47.2404
K.LFAVEEM[+15.995]HM[+15.995]NPK.Q	M[+16]*2	493.233	3	1477.68	1477.68	1	71	Specific	121.39	6123000	195	>ALO20413.1 IKKepison [Mylopharyngodon piceus]	38.5352
K.LFAVEEM[+15.995]HM[+15.995]NPK.Q	M[+16]*2	493.236	3	1477.69	1477.68	7.7	71	Specific	123.21	7761300	195	>ALO20413.1 IKKepison [Mylopharyngodon piceus]	33.2068
K.LFAVEEM[+15.995]HM[+15.995]NPK.Q	M[+16]*2	493.233	3	1477.68	1477.68	2.4	71	Specific	124.27	141660000	195	>ALO20413.1 IKKepison [Mylopharyngodon piceus]	31.9093
K.LFAVEEM[+15.995]HM[+15.995]NPK.Q	M[+16]*2	493.235	3	1477.69	1477.68	6.6	71	Specific	139.01	39622000	195	>ALO20413.1 IKKepison [Mylopharyngodon piceus]	27.0164
K.LFAVEEM[+15.995]HM[+15.995]NPK.Q	M[+16]*2	739.349	2	1477.69	1477.68	6.6	71	Specific	149.49	156240000	195	>ALO20413.1 IKKepison [Mylopharyngodon piceus]	36.5787
K.LFAVEEM[+15.995]HM[+15.995]NPK.Q	M[+16]*2	493.233	3	1477.69	1477.68	3.1	71	Specific	156.7	140260000	195	>ALO20413.1 IKKepison [Mylopharyngodon piceus]	34.3594
K.LFAVEEM[+15.995]HM[+15.995]NPK.Q	M[+16]*2	739.351	2	1477.69	1477.68	8.8	71	Specific	166.11	0	195	>ALO20413.1 IKKepison [Mylopharyngodon piceus]	32.2994
K.LFAVEEM[+15.995]HM[+15.995]NPK.Q	M[+16]*2	739.35	2	1477.69	1477.68	8.1	71	Specific	166.79	199470000	195	>ALO20413.1 IKKepison [Mylopharyngodon piceus]	34.4262
K.LFAVEEM[+15.995]HM[+15.995]NPK.Q	M[+16]*2	739.344	2	1477.68	1477.68	0.1	71	Specific	187.64	50390000	195	>ALO20413.1 IKKepison [Mylopharyngodon piceus]	46.9712
K.LFAVEEM[+15.995]HM[+15.995]NPK.Q	M[+16]*2	739.35	2	1477.69	1477.68	7.4	71	Specific	189.13	0	195	>ALO20413.1 IKKepison [Mylopharyngodon piceus]	36.9234
K.LFAVEEM[+15.995]HM[+15.995]NPK.Q	M[+16]*2	493.234	3	1477.69	1477.68	4.3	71	Specific	189.22	16903000	195	>ALO20413.1 IKKepison [Mylopharyngodon piceus]	37.0586
K.LFAVEEM[+15.995]HM[+15.995]NPK.Q	M[+16]*2	739.347	2	1477.69	1477.68	3.7	71	Specific	194.65	17487000	195	>ALO20413.1 IKKepison [Mylopharyngodon piceus]	33.9023
K.LFAVEEM[+15.995]HM[+15.995]NPK.Q	M[+16]*2	493.233	3	1477.69	1477.68	2.6	71	Specific	200.32	261540000	195	>ALO20413.1 IKKepison [Mylopharyngodon piceus]	27.1952
K.LFAVEEM[+15.995]HM[+15.995]NPK.Q	M[+16]*2	739.349	2	1477.69	1477.68	6.6	71	Specific	201.22	15863000	195	>ALO20413.1 IKKepison [Mylopharyngodon piceus]	29.9238
K.LFAVEEM[+15.995]HM[+15.995]NPK.Q	M[+16]*2	493.235	3	1477.69	1477.68	6.6	71	Specific	206.63	6823700	195	>ALO20413.1 IKKepison [Mylopharyngodon piceus]	32.9584
K.LFAVEEM[+15.995]HM[+15.995]NPK.Q	M[+16]*2	739.346	2	1477.69	1477.68	2.9	71	Specific	234.13	11824000	195	>ALO20413.1 IKKepison [Mylopharyngodon piceus]	32.9796
K.LFAVEEM[+15.995]HM[+15.995]NPK.Q	M[+16]*2	493.235	3	1477.69	1477.68	6.8	71	Specific	247.72	0	195	>ALO20413.1 IKKepison [Mylopharyngodon piceus]	33.3445
K.LFAVEEM[+15.995]HM[+15.995]NPK.Q	M[+16]*2	493.238	3	1477.7	1477.68	12.4	71	Specific	257.84	46499000	195	>ALO20413.1 IKKepison [Mylopharyngodon piceus]	26.5769
K.LFAVEEM[+15.995]HM[+15.995]NPK.Q	M[+16]*2	493.238	3	1477.7	1477.68	12.8	71	Specific	258.26	0	195	>ALO20413.1 IKKepison [Mylopharyngodon piceus]	26.5328
K.LFAVEEM[+15.995]HM[+15.995]NPK.Q	M[+16]*2	739.348	2	1477.69	1477.68	4.9	71	Specific	265.37	83769000	195	>ALO20413.1 IKKepison [Mylopharyngodon piceus]	34.6196
K.LFAVEEM[+15.995]HM[+15.995]NPK.Q	M[+16]*2	739.344	2	1477.68	1477.68	-1	71	Specific	271.13	12990000	195	>ALO20413.1 IKKepison [Mylopharyngodon piceus]	30.7228
K.LFAVEEM[+15.995]HM[+15.995]NPK.Q	M[+16]*2	493.238	3	1477.7	1477.68	11.6	71	Specific	271.19	46499000	195	>ALO20413.1 IKKepison [Mylopharyngodon piceus]	26.3166
K.LFAVEEM[+15.995]HM[+15.995]NPK.Q	M[+16]*2	739.345	2	1477.68	1477.68	0.7	71	Specific	275.73	0	195	>ALO20413.1 IKKepison [Mylopharyngodon piceus]	28.2067
K.LFAVEEM[+15.995]HM[+15.995]NPK.Q	M[+16]*2	739.347	2	1477.69	1477.68	3.7	71	Specific	280.13	17638000	195	>ALO20413.1 IKKepison [Mylopharyngodon piceus]	32.092
K.LFAVEEM[+15.995]HM[+15.995]NPK.Q	M[+16]*2	739.347	2	1477.69	1477.68	3.8	71	Specific	283.46	30711000	195	>ALO20413.1 IKKepison [Mylopharyngodon piceus]	28.6457
K.LFAVEEM[+15.995]HM[+15.995]NPK.Q	M[+16]*2	739.344	2	1477.68	1477.68	-0.4	71	Specific	288.82	22421000	195	>ALO20413.1 IKKepison [Mylopharyngodon piceus]	29.8329
K.LFAVEEM[+15.995]HM[+15.995]NPK.Q	M[+16]*2	739.348	2	1477.69	1477.68	4.9	71	Specific	291.96	83769000	195	>ALO20413.1 IKKepison [Mylopharyngodon piceus]	34.6209
K.LFAVEEM[+15.995]HM[+15.995]NPK.Q	M[+16]*2	493.234	3	1477.69	1477.68	3.6	71	Specific	297.12	9149700	195	>ALO20413.1 IKKepison [Mylopharyngodon piceus]	34.604
K.LFAVEEM[+15.995]HM[+15.995]NPK.Q	M[+16]*2	739.347	2	1477.69	1477.68	3.9	71	Specific	305.77	0	195	>ALO20413.1 IKKepison [Mylopharyngodon piceus]	29.1728
K.LFAVEEM[+15.995]HM[+15.995]NPK.Q	M[+16]*2	493.238	3	1477.7	1477.68	12.1	71	Specific	318.03	46499000	195	>ALO20413.1 IKKepison [Mylopharyngodon piceus]	26.463
K.LFAVEEM[+15.995]HM[+15.995]NPK.Q	M[+16]*2	739.349	2	1477.69	1477.68	6.1	71	Specific	320.79	156240000	195	>ALO20413.1 IKKepison [Mylopharyngodon piceus]	36.5607
K.LFAVEEM[+15.995]HM[+15.995]NPK.Q	M[+16]*2	739.348	2	1477.69	1477.68	4.9	71	Specific	326.3	83769000	195	>ALO20413.1 IKKepison [Mylopharyngodon piceus]	34.6275
K.LFAVEEM[+15.995]HM[+15.995]NPK.Q	M[+16]*2	493.236	3	1477.69	1477.68	8.6	71	Specific	327.03	46499000	195	>ALO20413.1 IKKepison [Mylopharyngodon piceus]	26.8718
K.LFAVEEM[+15.995]HM[+15.995]NPK.Q	M[+16]*2	739.348	2	1477.69	1477.68	4.7	71	Specific	327.06	9327900	195	>ALO20413.1 IKKepison [Mylopharyngodon piceus]	44.3017
K.LFAVEEM[+15.995]HM[+15.995]NPK.Q	M[+16]*2	493.233	3	1477.69	1477.68	3.1	71	Specific	333.91	0	195	>ALO20413.1 IKKepison [Mylopharyngodon piceus]	26.0411
K.LFAVEEM[+15.995]HM[+15.995]NPK.Q	M[+16]*2	739.351	2	1477.69	1477.68	8.3	71	Specific	335.72	31688000	195	>ALO20413.1 IKKepison [Mylopharyngodon piceus]	38.8628
K.LFAVEEM[+15.995]HM[+15.995]NPK.Q	M[+16]*2	493.234	3	1477.69	1477.68	4.9	71	Specific	336.2	0	195	>ALO20413.1 IKKepison [Mylopharyngodon piceus]	30.8965
K.LFAVEEM[+15.995]HM[+15.995]NPK.Q	M[+16]*2	739.348	2	1477.69	1477.68	5.2	71	Specific	343.44	12990000	195	>ALO20413.1 IKKepison [Mylopharyngodon piceus]	30.9978
K.LFAVEEM[+15.995]HM[+15.995]NPK.Q	M[+16]*2	493.234	3	1477.69	1477.68	4.7	71	Specific	362.41	26505000	195	>ALO20413.1 IKKepison [Mylopharyngodon piceus]	28.2452
K.LFAVEEM[+15.995]HM[+15.995]NPK.Q	M[+16]*2	493.233	3	1477.69	1477.68	3.1	71	Specific	370.86	0	195	>ALO20413.1 IKKepison [Mylopharyngodon piceus]	30.5849
K.LFAVEEM[+15.995]HM[+15.995]NPK.Q	M[+16]*2	739.348	2	1477.69	1477.68	5	71	Specific	399.6	13833000	195	>ALO20413.1 IKKepison [Mylopharyngodon piceus]	31.4498
K.LFAVEEM[+15.995]HM[+15.995]NPK.Q	M[+16]*2	739.349	2	1477.69	1477.68	6.1	71	Specific	406.69	65404000	195	>ALO20413.1 IKKepison [Mylopharyngodon piceus]	36.5329
K.LFAVEEM[+15.995]HM[+15.995]NPK.Q	M[+16]*2	493.233	3	1477.69	1477.68	2.6	71	Specific	410.3	0	195	>ALO20413.1 IKKepison [Mylopharyngodon piceus]	27.1697
K.LFAVEEM[+15.995]HM[+15.995]NPK.Q	M[+16]*2	739.344	2	1477.68	1477.68	-0.1	71	Specific	415.41	17469000	195	>ALO20413.1 IKKepison [Mylopharyngodon piceus]	28.8829
K.LFAVEEM[+15.995]HM[+15.995]NPK.Q	M[+16]*2	739.348	2	1477.69	1477.68	5.3	71	Specific	432.12	15224000	195	>ALO20413.1 IKKepison [Mylopharyngodon piceus]	41.5997
K.LFAVEEM[+15.995]HM[+15.995]NPK.Q	M[+16]*2	739.347	2	1477.69	1477.68	3.4	71	Specific	444.69	31688000	195	>ALO20413.1 IKKepison [Mylopharyngodon piceus]	39.1467
K.LFAVEEM[+15.995]HM[+15.995]NPK.Q	M[+16]*2	739.348	2	1477.69	1477.68	5.5	71	Specific	464.08	199470000	195	>ALO20413.1 IKKepison [Mylopharyngodon piceus]	34.7388
K.LFAVEEM[+15.995]HM[+15.995]NPK.Q	M[+16]*2	739.346	2	1477.68	1477.68	2.4	71	Specific	476.43	0	195	>ALO20413.1 IKKepison [Mylopharyngodon piceus]	27.2048
K.LFAVEEM[+15.995]HM[+15.995]NPK.Q	M[+16]*2	739.345	2	1477.68	1477.68	1.2	71	Specific	477.31	17469000	195	>ALO20413.1 IKKepison [Mylopharyngodon piceus]	28.4982
K.LFAVEEM[+15.995]HM[+15.995]NPK.Q	M[+16]*2	493.236	3	1477.69	1477.68	7.5	71	Specific	485.22	0	195	>ALO20413.1 IKKepison [Mylopharyngodon piceus]	26.9131
K.LFAVEEM[+15.995]HM[+15.995]NPK.Q	M[+16]*2	739.347	2	1477.69	1477.68	3.3	71	Specific	501.3	0	195	>ALO20413.1 IKKepison [Mylopharyngodon piceus]	26.111
K.LFAVEEM[+15.995]HM[+15.995]NPK.Q	M[+16]*2	739.349	2	1477.69	1477.68	6.5	71	Specific	501.66	0	195	>ALO20413.1 IKKepison [Mylopharyngodon piceus]	26.7995
K.LFAVEEM[+15.995]HM[+15.995]NPK.Q	M[+16]*2	739.349	2	1477.69	1477.68	5.8	71	Specific	508.87	0	195	>ALO20413.1 IKKepison [Mylopharyngodon piceus]	26.9497
K.LFAVEEM[+15.995]HM[+15.995]NPK.Q	M[+16]*2	493.238	3	1477.7	1477.68	11.6	71	Specific	512.61	0	195	>ALO20413.1 IKKepison [Mylopharyngodon piceus]	26.3325
K.LFAVEEM[+15.995]HM[+15.995]NPK.Q	M[+16]*2	739.349	2	1477.69	1477.68	6.1	71	Specific	519	0	195	>ALO20413.1 IKKepison [Mylopharyngodon piceus]	26.6906
K.LFAVEEM[+15.995]HM[+15.995]NPK.Q	M[+16]*2	739.351	2	1477.69	1477.68	8.4	71	Specific	523.95	2171500000	195	>ALO20413.1 IKKepison [Mylopharyngodon piceus]	26.4542
K.LFAVEEM[+15.995]HM[+15.995]NPK.Q	M[+16]*2	493.238	3	1477.7	1477.68	12.4	71	Specific	524.13	0	195	>ALO20413.1 IKKepison [Mylopharyngodon piceus]	26.6336
K.LFAVEEM[+15.995]HM[+15.995]NPK.Q	M[+16]*2	739.35	2	1477.69	1477.68	7.2	71	Specific	540.38	0	195	>ALO20413.1 IKKepison [Mylopharyngodon piceus]	26.4005
K.LFAVEEM[+15.995]HM[+15.995]NPK.Q	M[+16]*2	739.346	2	1477.68	1477.68	1.8	71	Specific	560.01	65404000	195	>ALO20413.1 IKKepison [Mylopharyngodon piceus]	36.2753
K.LFAVEEM[+15.995]HM[+15.995]NPK.Q	M[+16]*2	493.232	3	1477.68	1477.68	0.6	71	Specific	560.33	44828000	195	>ALO20413.1 IKKepison [Mylopharyngodon piceus]	36.3092
K.LFAVEEM[+15.995]HM[+15.995]NPK.Q	M[+16]*2	739.346	2	1477.69	1477.68	2.6	71	Specific	560.76	4278800000	195	>ALO20413.1 IKKepison [Mylopharyngodon piceus]	27.4708
K.LFAVEEM[+15.995]HM[+15.995]NPK.Q	M[+16]*2	493.234	3	1477.69	1477.68	4.7	71	Specific	561.75	82806000	195	>ALO20413.1 IKKepison [Mylopharyngodon piceus]	34.6425
K.LFAVEEM[+15.995]HM[+15.995]NPK.Q	M[+16]*2	739.348	2	1477.69	1477.68	5.2	71	Specific	627.35	2171500000	195	>ALO20413.1 IKKepison [Mylopharyngodon piceus]	26.1678
K.LFAVEEMHMNPKQK.V		567.955	3	1701.85	1701.85	3.4	71	Specific	524.63	29344000	195	>ALO20413.1 IKKepison [Mylopharyngodon piceus]	36.0512
K.LFAVEEMHMNPKQK.V		567.955	3	1701.85	1701.85	2.2	71	Specific	546.41	29344000	195	>ALO20413.1 IKKepison [Mylopharyngodon piceus]	36.0861
K.LFAVEEMHMNPKQK.V		567.955	3	1701.85	1701.85	2.2	71	Specific	572.12	29344000	195	>ALO20413.1 IKKepison [Mylopharyngodon piceus]	36.0823
K.LFAVEEM[+15.995]HMNPKQK.V	M[+16]	859.428	2	1717.85	1717.84	4.5	71	Specific	206.35	7201800	195	>ALO20413.1 IKKepison [Mylopharyngodon piceus]	27.0483
K.LFAVEEM[+15.995]HMNPKQK.V	M[+16]	573.286	3	1717.84	1717.84	2.5	71	Specific	312.03	16526000	195	>ALO20413.1 IKKepison [Mylopharyngodon piceus]	27.1069
K.LFAVEEMHM[+15.995]NPKQK.V	M[+16]	573.288	3	1717.85	1717.84	4.8	71	Specific	537.44	27871000	195	>ALO20413.1 IKKepison [Mylopharyngodon piceus]	28.9489
K.LFAVEEM[+15.995]HM[+15.995]NPKQK.V	M[+16]*2	867.423	2	1733.84	1733.83	2.5	71	Specific	470.29	18818000	195	>ALO20413.1 IKKepison [Mylopharyngodon piceus]	22.2378
K.LFAVEEM[+15.995]HM[+15.995]NPKQK.V	M[+16]*2	578.618	3	1733.84	1733.83	2.7	71	Specific	499.54	79554000	195	>ALO20413.1 IKKepison [Mylopharyngodon piceus]	22.1925
R.DIKPGNIMR.Q		522.291	2	1043.58	1043.57	8.3	137	Specific	155.4	18570000	195	>ALO20413.1 IKKepison [Mylopharyngodon piceus]	28.2774
R.DIKPGNIMR.Q		522.289	2	1043.57	1043.57	4.5	137	Specific	165.79	35106000	195	>ALO20413.1 IKKepison [Mylopharyngodon piceus]	35.3619
R.DIKPGNIMR.Q		522.29	2	1043.57	1043.57	5.6	137	Specific	188.08	141880000	195	>ALO20413.1 IKKepison [Mylopharyngodon piceus]	31.5286
R.DIKPGNIMR.Q		522.29	2	1043.57	1043.57	5.2	137	Specific	207.38	86517000	195	>ALO20413.1 IKKepison [Mylopharyngodon piceus]	32.2536
R.DIKPGNIMR.Q		522.284	2	1043.56	1043.57	-4.6	137	Specific	213.37	11861000	195	>ALO20413.1 IKKepison [Mylopharyngodon piceus]	32.5958
R.DIKPGNIMR.Q		522.293	2	1043.58	1043.57	11.6	137	Specific	230.69	21010000	195	>ALO20413.1 IKKepison [Mylopharyngodon piceus]	30.0715
R.DIKPGNIMR.Q		348.528	3	1043.57	1043.57	2.7	137	Specific	231.63	3383800	195	>ALO20413.1 IKKepison [Mylopharyngodon piceus]	29.9748
R.DIKPGNIMR.Q		1043.57	1	1043.57	1043.57	2.6	137	Specific	245.67	0	195	>ALO20413.1 IKKepison [Mylopharyngodon piceus]	27.8856
R.DIKPGNIMR.Q		522.29	2	1043.57	1043.57	5.4	137	Specific	251.69	9701300000	195	>ALO20413.1 IKKepison [Mylopharyngodon piceus]	28.3775
R.DIKPGNIMR.Q		522.291	2	1043.57	1043.57	7.3	137	Specific	252.39	9701300000	195	>ALO20413.1 IKKepison [Mylopharyngodon piceus]	28.0918
R.DIKPGNIMR.Q		522.288	2	1043.57	1043.57	2.3	137	Specific	254.06	2661000	195	>ALO20413.1 IKKepison [Mylopharyngodon piceus]	34.2586
R.DIKPGNIMR.Q		522.288	2	1043.57	1043.57	2.4	137	Specific	261.9	16698000	195	>ALO20413.1 IKKepison [Mylopharyngodon piceus]	29.5076
R.DIKPGNIMR.Q		522.291	2	1043.57	1043.57	7.3	137	Specific	285.66	43384000	195	>ALO20413.1 IKKepison [Mylopharyngodon piceus]	28.0671
R.DIKPGNIMR.Q		522.29	2	1043.57	1043.57	5.8	137	Specific	285.73	0	195	>ALO20413.1 IKKepison [Mylopharyngodon piceus]	31.083
R.DIKPGNIMR.Q		522.289	2	1043.57	1043.57	4.6	137	Specific	297.28	9701300000	195	>ALO20413.1 IKKepison [Mylopharyngodon piceus]	28.6412
R.DIKPGNIMR.Q		522.29	2	1043.57	1043.57	6.4	137	Specific	305.04	53299000	195	>ALO20413.1 IKKepison [Mylopharyngodon piceus]	29.9634
R.DIKPGNIMR.Q		348.528	3	1043.57	1043.57	4	137	Specific	319.7	2279500	195	>ALO20413.1 IKKepison [Mylopharyngodon piceus]	30.0517
R.DIKPGNIMR.Q		522.289	2	1043.57	1043.57	3.7	137	Specific	323.16	53299000	195	>ALO20413.1 IKKepison [Mylopharyngodon piceus]	28.9033
R.DIKPGNIMR.Q		522.289	2	1043.57	1043.57	3.3	137	Specific	336.58	6786400	195	>ALO20413.1 IKKepison [Mylopharyngodon piceus]	30.6431
R.DIKPGNIMR.Q		348.528	3	1043.57	1043.57	3.1	137	Specific	342.48	2562300000	195	>ALO20413.1 IKKepison [Mylopharyngodon piceus]	28.6012
R.DIKPGNIMR.Q		348.528	3	1043.57	1043.57	3.6	137	Specific	349.79	0	195	>ALO20413.1 IKKepison [Mylopharyngodon piceus]	27.9508
R.DIKPGNIMR.Q		348.528	3	1043.57	1043.57	2.7	137	Specific	359.85	26039000	195	>ALO20413.1 IKKepison [Mylopharyngodon piceus]	31.5405
R.DIKPGNIMR.Q		522.29	2	1043.57	1043.57	5.4	137	Specific	361.9	53299000	195	>ALO20413.1 IKKepison [Mylopharyngodon piceus]	29.1667
R.DIKPGNIMR.Q		522.29	2	1043.57	1043.57	5	137	Specific	375.14	43384000	195	>ALO20413.1 IKKepison [Mylopharyngodon piceus]	28.4525
R.DIKPGNIMR.Q		522.289	2	1043.57	1043.57	3.9	137	Specific	377.14	8333500	195	>ALO20413.1 IKKepison [Mylopharyngodon piceus]	30.7086
R.DIKPGNIMR.Q		348.528	3	1043.57	1043.57	3.4	137	Specific	387.04	2562300000	195	>ALO20413.1 IKKepison [Mylopharyngodon piceus]	28.8885
R.DIKPGNIMR.Q		522.289	2	1043.57	1043.57	4.2	137	Specific	388.65	53299000	195	>ALO20413.1 IKKepison [Mylopharyngodon piceus]	29.6396
R.DIKPGNIMR.Q		348.528	3	1043.57	1043.57	3.4	137	Specific	414.98	7107400	195	>ALO20413.1 IKKepison [Mylopharyngodon piceus]	25.4558
R.DIKPGNIMR.Q		348.529	3	1043.57	1043.57	4.3	137	Specific	415.8	2562300000	195	>ALO20413.1 IKKepison [Mylopharyngodon piceus]	28.0767
R.DIKPGNIMR.Q		348.529	3	1043.57	1043.57	4.5	137	Specific	424.21	2562300000	195	>ALO20413.1 IKKepison [Mylopharyngodon piceus]	29.1701
R.DIKPGNIMR.Q		348.528	3	1043.57	1043.57	3.9	137	Specific	427.21	2562300000	195	>ALO20413.1 IKKepison [Mylopharyngodon piceus]	28.3371
R.DIKPGNIMR.Q		348.528	3	1043.57	1043.57	1.6	137	Specific	461.52	2562300000	195	>ALO20413.1 IKKepison [Mylopharyngodon piceus]	27.804
R.DIKPGNIMR.Q		522.288	2	1043.57	1043.57	2.8	137	Specific	507.66	9701300000	195	>ALO20413.1 IKKepison [Mylopharyngodon piceus]	27.7924
R.DIKPGNIM[+15.995]R.Q	M[+16]	530.287	2	1059.57	1059.56	4.5	137	Specific	91.55	88012000	195	>ALO20413.1 IKKepison [Mylopharyngodon piceus]	27.6255
R.DIKPGNIM[+15.995]R.Q	M[+16]	1059.56	1	1059.56	1059.56	1.3	137	Specific	94.21	0	195	>ALO20413.1 IKKepison [Mylopharyngodon piceus]	20.5854
R.DIKPGNIM[+15.995]R.Q	M[+16]	530.286	2	1059.57	1059.56	3.6	137	Specific	106.99	0	195	>ALO20413.1 IKKepison [Mylopharyngodon piceus]	21.9634
R.DIKPGNIM[+15.995]R.Q	M[+16]	530.287	2	1059.57	1059.56	4.2	137	Specific	115.29	231070000	195	>ALO20413.1 IKKepison [Mylopharyngodon piceus]	27.6093
R.DIKPGNIM[+15.995]R.Q	M[+16]	530.287	2	1059.57	1059.56	5.3	137	Specific	124.95	13399000	195	>ALO20413.1 IKKepison [Mylopharyngodon piceus]	30.957
R.DIKPGNIM[+15.995]R.Q	M[+16]	1059.56	1	1059.56	1059.56	1.1	137	Specific	127.24	0	195	>ALO20413.1 IKKepison [Mylopharyngodon piceus]	20.5099
R.DIKPGNIM[+15.995]R.Q	M[+16]	530.285	2	1059.56	1059.56	1.1	137	Specific	134.77	19232000000	195	>ALO20413.1 IKKepison [Mylopharyngodon piceus]	21.5069
R.DIKPGNIM[+15.995]R.Q	M[+16]	530.286	2	1059.57	1059.56	3.6	137	Specific	154.47	0	195	>ALO20413.1 IKKepison [Mylopharyngodon piceus]	29.7795
R.DIKPGNIM[+15.995]R.Q	M[+16]	1059.56	1	1059.56	1059.56	1.3	137	Specific	154.8	0	195	>ALO20413.1 IKKepison [Mylopharyngodon piceus]	20.4711
R.DIKPGNIM[+15.995]R.Q	M[+16]	530.288	2	1059.57	1059.56	6.7	137	Specific	156.22	29066000	195	>ALO20413.1 IKKepison [Mylopharyngodon piceus]	24.0983
R.DIKPGNIM[+15.995]R.Q	M[+16]	530.286	2	1059.57	1059.56	3.5	137	Specific	157.43	100200000	195	>ALO20413.1 IKKepison [Mylopharyngodon piceus]	21.924
R.DIKPGNIM[+15.995]R.Q	M[+16]	530.287	2	1059.57	1059.56	5.6	137	Specific	161.66	8860100	195	>ALO20413.1 IKKepison [Mylopharyngodon piceus]	26.4783
R.DIKPGNIM[+15.995]R.Q	M[+16]	530.287	2	1059.57	1059.56	4.9	137	Specific	168.07	33551000	195	>ALO20413.1 IKKepison [Mylopharyngodon piceus]	24.5523
R.DIKPGNIM[+15.995]R.Q	M[+16]	530.286	2	1059.56	1059.56	2.7	137	Specific	180.12	40813000	195	>ALO20413.1 IKKepison [Mylopharyngodon piceus]	21.7067
R.DIKPGNIM[+15.995]R.Q	M[+16]	530.286	2	1059.56	1059.56	2.2	137	Specific	184.15	512280000	195	>ALO20413.1 IKKepison [Mylopharyngodon piceus]	25.7339
R.DIKPGNIM[+15.995]R.Q	M[+16]	530.285	2	1059.56	1059.56	2.1	137	Specific	198.58	40813000	195	>ALO20413.1 IKKepison [Mylopharyngodon piceus]	21.6336
R.DIKPGNIM[+15.995]R.Q	M[+16]	530.287	2	1059.57	1059.56	5.3	137	Specific	203.82	12618000	195	>ALO20413.1 IKKepison [Mylopharyngodon piceus]	29.0736
R.DIKPGNIM[+15.995]R.Q	M[+16]	530.287	2	1059.57	1059.56	5	137	Specific	205.33	19232000000	195	>ALO20413.1 IKKepison [Mylopharyngodon piceus]	20.9583
R.DIKPGNIM[+15.995]R.Q	M[+16]	530.287	2	1059.57	1059.56	4.8	137	Specific	210.54	19232000000	195	>ALO20413.1 IKKepison [Mylopharyngodon piceus]	20.6669
R.DIKPGNIM[+15.995]R.Q	M[+16]	530.286	2	1059.57	1059.56	3.8	137	Specific	214.57	17186000	195	>ALO20413.1 IKKepison [Mylopharyngodon piceus]	24.2485
R.DIKPGNIM[+15.995]R.Q	M[+16]	530.287	2	1059.57	1059.56	4.3	137	Specific	225.08	157770000	195	>ALO20413.1 IKKepison [Mylopharyngodon piceus]	24.8053
R.DIKPGNIM[+15.995]R.Q	M[+16]	353.859	3	1059.56	1059.56	1.8	137	Specific	227.44	9167600	195	>ALO20413.1 IKKepison [Mylopharyngodon piceus]	27.848
R.DIKPGNIM[+15.995]R.Q	M[+16]	530.286	2	1059.57	1059.56	3.3	137	Specific	228.21	19232000000	195	>ALO20413.1 IKKepison [Mylopharyngodon piceus]	21.7888
R.DIKPGNIM[+15.995]R.Q	M[+16]	530.287	2	1059.57	1059.56	5.2	137	Specific	231.9	0	195	>ALO20413.1 IKKepison [Mylopharyngodon piceus]	20.6343
R.DIKPGNIM[+15.995]R.Q	M[+16]	530.287	2	1059.57	1059.56	5.4	137	Specific	232.99	8860100	195	>ALO20413.1 IKKepison [Mylopharyngodon piceus]	26.7821
R.DIKPGNIM[+15.995]R.Q	M[+16]	353.86	3	1059.57	1059.56	4	137	Specific	234.3	96083000	195	>ALO20413.1 IKKepison [Mylopharyngodon piceus]	21.1481
R.DIKPGNIM[+15.995]R.Q	M[+16]	530.288	2	1059.57	1059.56	7.1	137	Specific	246.02	17186000	195	>ALO20413.1 IKKepison [Mylopharyngodon piceus]	23.9172
R.DIKPGNIM[+15.995]R.Q	M[+16]	530.284	2	1059.56	1059.56	-0.2	137	Specific	246.44	30197000	195	>ALO20413.1 IKKepison [Mylopharyngodon piceus]	20.2969
R.DIKPGNIM[+15.995]R.Q	M[+16]	530.286	2	1059.56	1059.56	3.1	137	Specific	247.65	88012000	195	>ALO20413.1 IKKepison [Mylopharyngodon piceus]	27.9044
R.DIKPGNIM[+15.995]R.Q	M[+16]	530.286	2	1059.56	1059.56	3.1	137	Specific	258.09	68215000	195	>ALO20413.1 IKKepison [Mylopharyngodon piceus]	19.6526
R.DIKPGNIM[+15.995]R.Q	M[+16]	530.287	2	1059.57	1059.56	4.3	137	Specific	263.32	17186000	195	>ALO20413.1 IKKepison [Mylopharyngodon piceus]	24.6491
R.DIKPGNIM[+15.995]R.Q	M[+16]	530.287	2	1059.57	1059.56	5.4	137	Specific	269.84	12738000	195	>ALO20413.1 IKKepison [Mylopharyngodon piceus]	26.1173
R.DIKPGNIM[+15.995]R.Q	M[+16]	530.286	2	1059.57	1059.56	3.4	137	Specific	269.94	30096000	195	>ALO20413.1 IKKepison [Mylopharyngodon piceus]	19.9881
R.DIKPGNIM[+15.995]R.Q	M[+16]	353.859	3	1059.56	1059.56	2	137	Specific	277.99	53380000	195	>ALO20413.1 IKKepison [Mylopharyngodon piceus]	22.0644
R.DIKPGNIM[+15.995]R.Q	M[+16]	530.286	2	1059.56	1059.56	2.7	137	Specific	279.48	100200000	195	>ALO20413.1 IKKepison [Mylopharyngodon piceus]	21.7811
R.DIKPGNIM[+15.995]R.Q	M[+16]	530.285	2	1059.56	1059.56	0.6	137	Specific	284.97	20337000	195	>ALO20413.1 IKKepison [Mylopharyngodon piceus]	22.6172
R.DIKPGNIM[+15.995]R.Q	M[+16]	530.287	2	1059.57	1059.56	4.1	137	Specific	292.48	19232000000	195	>ALO20413.1 IKKepison [Mylopharyngodon piceus]	21.2184
R.DIKPGNIM[+15.995]R.Q	M[+16]	353.86	3	1059.56	1059.56	3	137	Specific	293.13	5994400000	195	>ALO20413.1 IKKepison [Mylopharyngodon piceus]	21.872
R.DIKPGNIM[+15.995]R.Q	M[+16]	353.86	3	1059.57	1059.56	3.7	137	Specific	297.07	10158000	195	>ALO20413.1 IKKepison [Mylopharyngodon piceus]	20.0431
R.DIKPGNIM[+15.995]R.Q	M[+16]	530.285	2	1059.56	1059.56	2	137	Specific	311.97	39246000	195	>ALO20413.1 IKKepison [Mylopharyngodon piceus]	23.1093
R.DIKPGNIM[+15.995]R.Q	M[+16]	353.86	3	1059.57	1059.56	4.3	137	Specific	318.19	5994400000	195	>ALO20413.1 IKKepison [Mylopharyngodon piceus]	21.2575
R.DIKPGNIM[+15.995]R.Q	M[+16]	353.859	3	1059.56	1059.56	1.3	137	Specific	320.02	0	195	>ALO20413.1 IKKepison [Mylopharyngodon piceus]	20.4552
R.DIKPGNIM[+15.995]R.Q	M[+16]	353.859	3	1059.56	1059.56	1	137	Specific	324.27	74171000	195	>ALO20413.1 IKKepison [Mylopharyngodon piceus]	20.4206
R.DIKPGNIM[+15.995]R.Q	M[+16]	530.284	2	1059.56	1059.56	-0.5	137	Specific	325.1	19232000000	195	>ALO20413.1 IKKepison [Mylopharyngodon piceus]	22.5294
R.DIKPGNIM[+15.995]R.Q	M[+16]	353.86	3	1059.56	1059.56	2.5	137	Specific	329.42	5994400000	195	>ALO20413.1 IKKepison [Mylopharyngodon piceus]	20.6644
R.DIKPGNIM[+15.995]R.Q	M[+16]	530.285	2	1059.56	1059.56	1.9	137	Specific	337.13	26231000	195	>ALO20413.1 IKKepison [Mylopharyngodon piceus]	21.5909
R.DIKPGNIM[+15.995]R.Q	M[+16]	353.859	3	1059.56	1059.56	1	137	Specific	337.9	5994400000	195	>ALO20413.1 IKKepison [Mylopharyngodon piceus]	20.3986
R.DIKPGNIM[+15.995]R.Q	M[+16]	353.859	3	1059.56	1059.56	1	137	Specific	338.56	74171000	195	>ALO20413.1 IKKepison [Mylopharyngodon piceus]	20.3868
R.DIKPGNIM[+15.995]R.Q	M[+16]	353.86	3	1059.57	1059.56	4.2	137	Specific	357.27	5994400000	195	>ALO20413.1 IKKepison [Mylopharyngodon piceus]	20.9251
R.DIKPGNIM[+15.995]R.Q	M[+16]	353.859	3	1059.56	1059.56	1.2	137	Specific	359.03	5994400000	195	>ALO20413.1 IKKepison [Mylopharyngodon piceus]	21.5594
R.DIKPGNIM[+15.995]R.Q	M[+16]	353.859	3	1059.56	1059.56	1.8	137	Specific	360.49	12130000	195	>ALO20413.1 IKKepison [Mylopharyngodon piceus]	19.6974
R.DIKPGNIM[+15.995]R.Q	M[+16]	530.285	2	1059.56	1059.56	1.3	137	Specific	409.63	19232000000	195	>ALO20413.1 IKKepison [Mylopharyngodon piceus]	20.383
R.DIKPGNIM[+15.995]R.Q	M[+16]	530.285	2	1059.56	1059.56	1.3	137	Specific	442.08	19232000000	195	>ALO20413.1 IKKepison [Mylopharyngodon piceus]	20.3843
K.PGNIMR.Q		687.363	1	687.363	687.361	3.7	140	Specific	125.45	138110000	195	>ALO20413.1 IKKepison [Mylopharyngodon piceus]	28.1391
K.PGNIMR.Q		344.185	2	687.362	687.361	1.6	140	Specific	140.79	13789000	195	>ALO20413.1 IKKepison [Mylopharyngodon piceus]	27.9661
K.PGNIMR.Q		344.183	2	687.36	687.361	-1.6	140	Specific	219.22	690960000	195	>ALO20413.1 IKKepison [Mylopharyngodon piceus]	27.8868
K.PGNIMR.Q		344.185	2	687.363	687.361	2.8	140	Specific	322.83	5729000	195	>ALO20413.1 IKKepison [Mylopharyngodon piceus]	19.9658
K.PGNIMR.Q		344.185	2	687.363	687.361	2.9	140	Specific	348.6	13165000	195	>ALO20413.1 IKKepison [Mylopharyngodon piceus]	19.9145
K.PGNIM[+15.995]R.Q	M[+16]	352.182	2	703.357	703.356	1.8	140	Specific	299.43	23269000	195	>ALO20413.1 IKKepison [Mylopharyngodon piceus]	20.4827
R.QVGEDGRSVYK.L		619.313	2	1237.62	1237.62	1.4	146	Specific	287.66	10051000	195	>ALO20413.1 IKKepison [Mylopharyngodon piceus]	18.5134
R.SVYKLTDFGAAR.E		664.358	2	1327.71	1327.7	6.4	153	Specific	246.27	7475300	195	>ALO20413.1 IKKepison [Mylopharyngodon piceus]	38.8156
R.SVYKLTDFGAAR.E		664.357	2	1327.71	1327.7	4.1	153	Specific	279.84	34371000	195	>ALO20413.1 IKKepison [Mylopharyngodon piceus]	38.6596
R.SVYKLTDFGAAR.E		443.241	3	1327.71	1327.7	5.9	153	Specific	437.94	21972000	195	>ALO20413.1 IKKepison [Mylopharyngodon piceus]	38.2922
R.SVYKLTDFGAAR.E		664.357	2	1327.71	1327.7	5.4	153	Specific	472.98	0	195	>ALO20413.1 IKKepison [Mylopharyngodon piceus]	38.2573
R.SVYKLTDFGAAR.E		443.24	3	1327.71	1327.7	4.2	153	Specific	537.04	76286000	195	>ALO20413.1 IKKepison [Mylopharyngodon piceus]	38.5646
R.SVYKLTDFGAAR.E		664.357	2	1327.71	1327.7	5.4	153	Specific	559.96	224030000	195	>ALO20413.1 IKKepison [Mylopharyngodon piceus]	38.2772
R.SVYKLTDFGAAR.E		664.358	2	1327.71	1327.7	5.9	153	Specific	616.83	224030000	195	>ALO20413.1 IKKepison [Mylopharyngodon piceus]	38.5621
K.LTDFGAAR.E		425.726	2	850.445	850.442	3.3	157	Specific	218.01	11679000	195	>ALO20413.1 IKKepison [Mylopharyngodon piceus]	34.9415
K.LTDFGAAR.E		850.445	1	850.445	850.442	3.6	157	Specific	250.88	19435000	195	>ALO20413.1 IKKepison [Mylopharyngodon piceus]	29.8221
K.LTDFGAAR.E		425.726	2	850.444	850.442	2.9	157	Specific	264.39	34964000	195	>ALO20413.1 IKKepison [Mylopharyngodon piceus]	37.3242
K.LTDFGAAR.E		425.727	2	850.446	850.442	5	157	Specific	274.56	9520000	195	>ALO20413.1 IKKepison [Mylopharyngodon piceus]	34.7199
K.LTDFGAAR.E		425.727	2	850.447	850.442	6.6	157	Specific	302.88	2901400	195	>ALO20413.1 IKKepison [Mylopharyngodon piceus]	36.5443
K.LTDFGAAR.E		850.446	1	850.446	850.442	5.4	157	Specific	317.3	11891000	195	>ALO20413.1 IKKepison [Mylopharyngodon piceus]	26.6558
K.LTDFGAAR.E		425.73	2	850.453	850.442	13	157	Specific	329	2622400	195	>ALO20413.1 IKKepison [Mylopharyngodon piceus]	32.1452
K.LTDFGAAR.E		425.726	2	850.444	850.442	3.1	157	Specific	344.13	13840000000	195	>ALO20413.1 IKKepison [Mylopharyngodon piceus]	27.5073
K.LTDFGAAR.E		425.726	2	850.444	850.442	2.2	157	Specific	349.66	13840000000	195	>ALO20413.1 IKKepison [Mylopharyngodon piceus]	27.2439
K.LTDFGAAR.E		425.727	2	850.447	850.442	5.8	157	Specific	358	85900000	195	>ALO20413.1 IKKepison [Mylopharyngodon piceus]	26.8693
K.LTDFGAAR.E		425.727	2	850.447	850.442	6.6	157	Specific	364.89	13840000000	195	>ALO20413.1 IKKepison [Mylopharyngodon piceus]	26.9775
K.LTDFGAAR.E		425.726	2	850.444	850.442	2.2	157	Specific	367.97	16274000	195	>ALO20413.1 IKKepison [Mylopharyngodon piceus]	27.2731
K.LTDFGAAR.E		425.727	2	850.447	850.442	5.7	157	Specific	370	85900000	195	>ALO20413.1 IKKepison [Mylopharyngodon piceus]	26.8376
K.LTDFGAAR.E		425.727	2	850.447	850.442	6.5	157	Specific	373.93	190820000	195	>ALO20413.1 IKKepison [Mylopharyngodon piceus]	29.0628
K.LTDFGAAR.E		425.725	2	850.443	850.442	2	157	Specific	375.6	85900000	195	>ALO20413.1 IKKepison [Mylopharyngodon piceus]	27.157
K.LTDFGAAR.E		425.725	2	850.443	850.442	2	157	Specific	376.8	19652000	195	>ALO20413.1 IKKepison [Mylopharyngodon piceus]	27.1557
K.LTDFGAAR.E		425.727	2	850.447	850.442	6.6	157	Specific	379.9	13840000000	195	>ALO20413.1 IKKepison [Mylopharyngodon piceus]	26.9787
K.LTDFGAAR.E		425.726	2	850.444	850.442	2.6	157	Specific	419.04	190820000	195	>ALO20413.1 IKKepison [Mylopharyngodon piceus]	28.043
K.LTDFGAAR.E		425.728	2	850.448	850.442	7	157	Specific	420.82	13840000000	195	>ALO20413.1 IKKepison [Mylopharyngodon piceus]	26.1434
K.LTDFGAAR.E		425.725	2	850.443	850.442	2	157	Specific	422.06	13840000000	195	>ALO20413.1 IKKepison [Mylopharyngodon piceus]	27.768
K.LTDFGAAR.E		425.726	2	850.445	850.442	3.7	157	Specific	424.06	13840000000	195	>ALO20413.1 IKKepison [Mylopharyngodon piceus]	26.403
K.LTDFGAAR.E		425.723	2	850.44	850.442	-2.6	157	Specific	431.77	9764700	195	>ALO20413.1 IKKepison [Mylopharyngodon piceus]	30.6412
K.LTDFGAAR.E		425.728	2	850.449	850.442	8.4	157	Specific	435	13840000000	195	>ALO20413.1 IKKepison [Mylopharyngodon piceus]	25.6165
K.LTDFGAAR.E		425.725	2	850.443	850.442	1	157	Specific	437.31	17170000	195	>ALO20413.1 IKKepison [Mylopharyngodon piceus]	29.8284
K.LTDFGAAR.E		425.726	2	850.446	850.442	4.5	157	Specific	447.21	190820000	195	>ALO20413.1 IKKepison [Mylopharyngodon piceus]	28.3006
K.LTDFGAAR.E		425.726	2	850.444	850.442	2.5	157	Specific	450.71	190820000	195	>ALO20413.1 IKKepison [Mylopharyngodon piceus]	28.5702
K.LTDFGAAR.E		425.727	2	850.448	850.442	6.9	157	Specific	457.97	13840000000	195	>ALO20413.1 IKKepison [Mylopharyngodon piceus]	25.884
K.LTDFGAAR.E		425.727	2	850.446	850.442	4.8	157	Specific	463.86	13840000000	195	>ALO20413.1 IKKepison [Mylopharyngodon piceus]	26.6931
R.ELDDDEKFVSIYGTEEYLHPDMYER.A		1031.8	3	3093.38	3093.37	3.8	165	Specific	77	29499000	195	>ALO20413.1 IKKepison [Mylopharyngodon piceus]	50.1394
R.ELDDDEKFVSIYGTEEYLHPDMYER.A		774.1	4	3093.38	3093.37	4.1	165	Specific	956.86	1263400000	195	>ALO20413.1 IKKepison [Mylopharyngodon piceus]	49.9605
R.ELDDDEKFVSIYGTEEYLHPDMYER.A		1031.8	3	3093.38	3093.37	3.7	165	Specific	1020.57	1645200000	195	>ALO20413.1 IKKepison [Mylopharyngodon piceus]	49.9846
R.ELDDDEKFVSIYGTEEYLHPDM[+15.995]YER.A	M[+16]	622.681	5	3109.38	3109.36	4.5	165	Specific	16.12	0	195	>ALO20413.1 IKKepison [Mylopharyngodon piceus]	47.8506
R.ELDDDEKFVSIYGTEEYLHPDM[+15.995]YER.A	M[+16]	1037.13	3	3109.37	3109.36	3.1	165	Specific	197.76	0	195	>ALO20413.1 IKKepison [Mylopharyngodon piceus]	47.9427
R.ELDDDEKFVSIYGTEEYLHPDM[+15.995]YER.A	M[+16]	1037.13	3	3109.37	3109.36	3.7	165	Specific	525.29	3563600000	195	>ALO20413.1 IKKepison [Mylopharyngodon piceus]	49.2903
R.ELDDDEKFVSIYGTEEYLHPDM[+15.995]YER.A	M[+16]	1037.13	3	3109.37	3109.36	3	165	Specific	590.91	3563600000	195	>ALO20413.1 IKKepison [Mylopharyngodon piceus]	49.5799
R.ELDDDEKFVSIYGTEEYLHPDM[+15.995]YER.A	M[+16]	778.099	4	3109.37	3109.36	4	165	Specific	769.81	0	195	>ALO20413.1 IKKepison [Mylopharyngodon piceus]	49.3875
K.FVSIYGTEEYLHPDMYER.A		750.352	3	2249.04	2249.02	9.3	172	Specific	5.16	19832000	195	>ALO20413.1 IKKepison [Mylopharyngodon piceus]	48.9696
K.FVSIYGTEEYLHPDMYER.A		563.015	4	2249.04	2249.02	6.6	172	Specific	323.34	10149000	195	>ALO20413.1 IKKepison [Mylopharyngodon piceus]	45.9912
K.FVSIYGTEEYLHPDMYER.A		750.348	3	2249.03	2249.02	3.5	172	Specific	410.04	29703000	195	>ALO20413.1 IKKepison [Mylopharyngodon piceus]	45.9392
K.FVSIYGTEEYLHPDMYER.A		750.347	3	2249.03	2249.02	2.7	172	Specific	760.17	3739500000	195	>ALO20413.1 IKKepison [Mylopharyngodon piceus]	49.8089
K.FVSIYGTEEYLHPDMYER.A		1125.02	2	2249.03	2249.02	1.8	172	Specific	782.42	2257500000	195	>ALO20413.1 IKKepison [Mylopharyngodon piceus]	49.8102
K.FVSIYGTEEYLHPDM[+15.995]YER.A	M[+16]	755.679	3	2265.02	2265.02	2.4	172	Specific	88.93	89436000	195	>ALO20413.1 IKKepison [Mylopharyngodon piceus]	49.8801
K.FVSIYGTEEYLHPDM[+15.995]YER.A	M[+16]	1133.02	2	2265.03	2265.02	4.6	172	Specific	157.64	4005200000	195	>ALO20413.1 IKKepison [Mylopharyngodon piceus]	49.1686
K.FVSIYGTEEYLHPDM[+15.995]YER.A	M[+16]	755.68	3	2265.03	2265.02	4.2	172	Specific	206.02	0	195	>ALO20413.1 IKKepison [Mylopharyngodon piceus]	49.1674
K.FVSIYGTEEYLHPDM[+15.995]YER.A	M[+16]	755.681	3	2265.03	2265.02	5.5	172	Specific	546.55	0	195	>ALO20413.1 IKKepison [Mylopharyngodon piceus]	48.883
K.FVSIYGTEEYLHPDM[+15.995]YER.A	M[+16]	1133.02	2	2265.03	2265.02	7.1	172	Specific	615.68	4005200000	195	>ALO20413.1 IKKepison [Mylopharyngodon piceus]	48.8939
K.TMYKITTEKPEGAIAGVQK.S		689.042	3	2065.11	2065.1	5.8	235	Specific	266.47	15159000	195	>ALO20413.1 IKKepison [Mylopharyngodon piceus]	31.3511
K.TMYKITTEKPEGAIAGVQK.S		517.033	4	2065.11	2065.1	5.1	235	Specific	547.53	48480000	195	>ALO20413.1 IKKepison [Mylopharyngodon piceus]	31.2239
K.TMYKITTEKPEGAIAGVQK.S		1033.06	2	2065.11	2065.1	5.4	235	Specific	596.56	28198000	195	>ALO20413.1 IKKepison [Mylopharyngodon piceus]	31.2259
K.TMYKITTEKPEGAIAGVQK.S		689.042	3	2065.11	2065.1	5.8	235	Specific	674.2	85520000	195	>ALO20413.1 IKKepison [Mylopharyngodon piceus]	31.3258
K.TM[+15.995]YKITTEKPEGAIAGVQK.S	M[+16]	1041.06	2	2081.11	2081.09	6.3	235	Specific	530.13	20742000	195	>ALO20413.1 IKKepison [Mylopharyngodon piceus]	28.2522
K.TM[+15.995]YKITTEKPEGAIAGVQK.S	M[+16]	694.373	3	2081.1	2081.09	4.6	235	Specific	903.26	81255000	195	>ALO20413.1 IKKepison [Mylopharyngodon piceus]	28.2341
K.ITTEKPEGAIAGVQK.S		771.431	2	1541.85	1541.85	0.5	239	Specific	52.93	95970000	195	>ALO20413.1 IKKepison [Mylopharyngodon piceus]	24.9954
K.ITTEKPEGAIAGVQK.S		771.433	2	1541.86	1541.85	2.9	239	Specific	72.29	20795000000	195	>ALO20413.1 IKKepison [Mylopharyngodon piceus]	24.856
K.ITTEKPEGAIAGVQK.S		771.433	2	1541.86	1541.85	4	239	Specific	79.82	130050000	195	>ALO20413.1 IKKepison [Mylopharyngodon piceus]	24.5822
K.ITTEKPEGAIAGVQK.S		514.626	3	1541.86	1541.85	6.3	239	Specific	88.16	6821000	195	>ALO20413.1 IKKepison [Mylopharyngodon piceus]	29.2225
K.ITTEKPEGAIAGVQK.S		514.625	3	1541.86	1541.85	4	239	Specific	94.45	49218000	195	>ALO20413.1 IKKepison [Mylopharyngodon piceus]	25.3917
K.ITTEKPEGAIAGVQK.S		514.625	3	1541.86	1541.85	3.9	239	Specific	135.35	58795000	195	>ALO20413.1 IKKepison [Mylopharyngodon piceus]	24.5498
K.ITTEKPEGAIAGVQK.S		514.625	3	1541.86	1541.85	3.9	239	Specific	136.78	58795000	195	>ALO20413.1 IKKepison [Mylopharyngodon piceus]	24.5471
K.ITTEKPEGAIAGVQK.S		514.624	3	1541.86	1541.85	1.6	239	Specific	148.09	49218000	195	>ALO20413.1 IKKepison [Mylopharyngodon piceus]	25.3175
K.ITTEKPEGAIAGVQK.S		514.624	3	1541.86	1541.85	2.9	239	Specific	149.31	93254000	195	>ALO20413.1 IKKepison [Mylopharyngodon piceus]	24.8381
K.ITTEKPEGAIAGVQK.S		771.433	2	1541.86	1541.85	3.5	239	Specific	157.49	130050000	195	>ALO20413.1 IKKepison [Mylopharyngodon piceus]	24.6936
K.ITTEKPEGAIAGVQK.S		514.623	3	1541.86	1541.85	1.3	239	Specific	173.98	0	195	>ALO20413.1 IKKepison [Mylopharyngodon piceus]	25.0651
K.ITTEKPEGAIAGVQK.S		771.436	2	1541.87	1541.85	7.6	239	Specific	181.69	10315000	195	>ALO20413.1 IKKepison [Mylopharyngodon piceus]	31.5424
K.ITTEKPEGAIAGVQK.S		771.433	2	1541.86	1541.85	2.9	239	Specific	183.63	20795000000	195	>ALO20413.1 IKKepison [Mylopharyngodon piceus]	24.7453
K.ITTEKPEGAIAGVQK.S		514.625	3	1541.86	1541.85	3.9	239	Specific	186.43	1636500000	195	>ALO20413.1 IKKepison [Mylopharyngodon piceus]	24.5277
K.ITTEKPEGAIAGVQK.S		514.623	3	1541.85	1541.85	0.3	239	Specific	200.14	36198000	195	>ALO20413.1 IKKepison [Mylopharyngodon piceus]	20.2045
K.ITTEKPEGAIAGVQK.S		514.626	3	1541.86	1541.85	5.8	239	Specific	204.7	0	195	>ALO20413.1 IKKepison [Mylopharyngodon piceus]	23.2785
K.ITTEKPEGAIAGVQK.S		771.435	2	1541.86	1541.85	5.6	239	Specific	206.5	63758000	195	>ALO20413.1 IKKepison [Mylopharyngodon piceus]	28.827
K.ITTEKPEGAIAGVQK.S		771.432	2	1541.86	1541.85	2.1	239	Specific	210.58	130050000	195	>ALO20413.1 IKKepison [Mylopharyngodon piceus]	24.8699
K.ITTEKPEGAIAGVQK.S		514.623	3	1541.85	1541.85	0.3	239	Specific	217.61	74992000	195	>ALO20413.1 IKKepison [Mylopharyngodon piceus]	20.1966
K.ITTEKPEGAIAGVQK.S		514.623	3	1541.85	1541.85	0.3	239	Specific	228.32	74992000	195	>ALO20413.1 IKKepison [Mylopharyngodon piceus]	20.1941
K.ITTEKPEGAIAGVQK.S		771.432	2	1541.86	1541.85	1.8	239	Specific	267.15	20795000000	195	>ALO20413.1 IKKepison [Mylopharyngodon piceus]	25.0383
K.ITTEKPEGAIAGVQK.S		514.625	3	1541.86	1541.85	4.2	239	Specific	270.06	8168700	195	>ALO20413.1 IKKepison [Mylopharyngodon piceus]	28.9998
K.ITTEKPEGAIAGVQK.S		514.624	3	1541.86	1541.85	2.2	239	Specific	296.01	0	195	>ALO20413.1 IKKepison [Mylopharyngodon piceus]	25.336
K.ITTEKPEGAIAGVQK.S		771.432	2	1541.86	1541.85	2.1	239	Specific	315.94	29791000	195	>ALO20413.1 IKKepison [Mylopharyngodon piceus]	24.8873
K.ITTEKPEGAIAGVQK.S		514.624	3	1541.86	1541.85	2.1	239	Specific	321.5	43771000	195	>ALO20413.1 IKKepison [Mylopharyngodon piceus]	24.8916
K.ITTEKPEGAIAGVQK.S		514.624	3	1541.86	1541.85	3.1	239	Specific	325.58	93254000	195	>ALO20413.1 IKKepison [Mylopharyngodon piceus]	24.7212
K.ITTEKPEGAIAGVQK.S		514.623	3	1541.85	1541.85	0.3	239	Specific	328.89	0	195	>ALO20413.1 IKKepison [Mylopharyngodon piceus]	22.969
K.ITTEKPEGAIAGVQK.S		771.437	2	1541.87	1541.85	8	239	Specific	329.63	6965700	195	>ALO20413.1 IKKepison [Mylopharyngodon piceus]	29.0328
K.ITTEKPEGAIAGVQK.S		771.433	2	1541.86	1541.85	3.6	239	Specific	339.27	0	195	>ALO20413.1 IKKepison [Mylopharyngodon piceus]	23.511
K.ITTEKPEGAIAGVQK.S		514.624	3	1541.86	1541.85	2	239	Specific	349.7	43771000	195	>ALO20413.1 IKKepison [Mylopharyngodon piceus]	24.9273
K.ITTEKPEGAIAGVQK.S		771.437	2	1541.87	1541.85	9.1	239	Specific	353.44	16451000	195	>ALO20413.1 IKKepison [Mylopharyngodon piceus]	26.226
K.ITTEKPEGAIAGVQK.S		514.624	3	1541.86	1541.85	2.5	239	Specific	380.39	1694700000	195	>ALO20413.1 IKKepison [Mylopharyngodon piceus]	25.6226
K.ITTEKPEGAIAGVQK.S		771.431	2	1541.85	1541.85	0.6	239	Specific	386.64	69335000	195	>ALO20413.1 IKKepison [Mylopharyngodon piceus]	20.1589
K.ITTEKPEGAIAGVQK.S		771.433	2	1541.86	1541.85	4.2	239	Specific	394	130050000	195	>ALO20413.1 IKKepison [Mylopharyngodon piceus]	24.5156
K.ITTEKPEGAIAGVQK.S		771.433	2	1541.86	1541.85	4	239	Specific	396.52	0	195	>ALO20413.1 IKKepison [Mylopharyngodon piceus]	27.0765
K.ITTEKPEGAIAGVQK.S		514.628	3	1541.87	1541.85	9.8	239	Specific	397.22	108040000	195	>ALO20413.1 IKKepison [Mylopharyngodon piceus]	23.5467
K.ITTEKPEGAIAGVQK.S		514.625	3	1541.86	1541.85	4.8	239	Specific	421.79	0	195	>ALO20413.1 IKKepison [Mylopharyngodon piceus]	26.6668
K.ITTEKPEGAIAGVQK.S		514.628	3	1541.87	1541.85	10.1	239	Specific	452.51	106960000	195	>ALO20413.1 IKKepison [Mylopharyngodon piceus]	23.5085
K.ITTEKPEGAIAGVQK.S		514.628	3	1541.87	1541.85	9.8	239	Specific	453.72	106960000	195	>ALO20413.1 IKKepison [Mylopharyngodon piceus]	23.5427
K.ITTEKPEGAIAGVQK.S		514.625	3	1541.86	1541.85	4.1	239	Specific	454.11	0	195	>ALO20413.1 IKKepison [Mylopharyngodon piceus]	24.1641
K.ITTEKPEGAIAGVQK.S		771.436	2	1541.86	1541.85	6.9	239	Specific	460.27	1618600000	195	>ALO20413.1 IKKepison [Mylopharyngodon piceus]	25.6563
K.ITTEKPEGAIAGVQK.S		514.626	3	1541.86	1541.85	6.5	239	Specific	473.64	106960000	195	>ALO20413.1 IKKepison [Mylopharyngodon piceus]	23.8072
K.ITTEKPEGAIAGVQK.S		514.626	3	1541.86	1541.85	6.9	239	Specific	485.84	106960000	195	>ALO20413.1 IKKepison [Mylopharyngodon piceus]	23.7883
K.ITTEKPEGAIAGVQK.S		514.628	3	1541.87	1541.85	11	239	Specific	486.56	0	195	>ALO20413.1 IKKepison [Mylopharyngodon piceus]	23.3803
K.ITTEKPEGAIAGVQK.S		514.625	3	1541.86	1541.85	4.4	239	Specific	487.84	0	195	>ALO20413.1 IKKepison [Mylopharyngodon piceus]	24.4509
K.ITTEKPEGAIAGVQK.S		514.626	3	1541.86	1541.85	6.3	239	Specific	495.3	0	195	>ALO20413.1 IKKepison [Mylopharyngodon piceus]	23.6015
K.ITTEKPEGAIAGVQK.S		771.433	2	1541.86	1541.85	3.4	239	Specific	497.77	20795000000	195	>ALO20413.1 IKKepison [Mylopharyngodon piceus]	23.585
K.ITTEKPEGAIAGVQK.S		514.626	3	1541.86	1541.85	6.5	239	Specific	499.83	23486000	195	>ALO20413.1 IKKepison [Mylopharyngodon piceus]	23.7034
K.ITTEKPEGAIAGVQK.S		514.628	3	1541.87	1541.85	10.2	239	Specific	519.81	108040000	195	>ALO20413.1 IKKepison [Mylopharyngodon piceus]	23.5732
K.ITTEKPEGAIAGVQK.S		771.433	2	1541.86	1541.85	4.1	239	Specific	520.83	8729800	195	>ALO20413.1 IKKepison [Mylopharyngodon piceus]	27.7091
K.ITTEKPEGAIAGVQK.S		771.431	2	1541.85	1541.85	0.6	239	Specific	554.12	24807000	195	>ALO20413.1 IKKepison [Mylopharyngodon piceus]	22.9778
K.ITTEKPEGAIAGVQK.S		514.625	3	1541.86	1541.85	5.6	239	Specific	560.64	0	195	>ALO20413.1 IKKepison [Mylopharyngodon piceus]	23.8794
K.ITTEKPEGAIAGVQK.S		514.628	3	1541.87	1541.85	9.7	239	Specific	561.05	0	195	>ALO20413.1 IKKepison [Mylopharyngodon piceus]	23.3303
K.ITTEKPEGAIAGVQK.S		771.436	2	1541.86	1541.85	7.3	239	Specific	567.71	1618600000	195	>ALO20413.1 IKKepison [Mylopharyngodon piceus]	26.6248
K.ITTEKPEGAIAGVQK.S		771.433	2	1541.86	1541.85	4	239	Specific	580.19	130050000	195	>ALO20413.1 IKKepison [Mylopharyngodon piceus]	24.5859
K.ITTEKPEGAIAGVQK.S		771.432	2	1541.86	1541.85	1.6	239	Specific	596.56	20553000	195	>ALO20413.1 IKKepison [Mylopharyngodon piceus]	22.2432
K.ITTEKPEGAIAGVQK.S		771.435	2	1541.86	1541.85	6.3	239	Specific	623.02	0	195	>ALO20413.1 IKKepison [Mylopharyngodon piceus]	25.5815
K.ITTEKPEGAIAGVQK.S		771.433	2	1541.86	1541.85	3.9	239	Specific	651.66	20795000000	195	>ALO20413.1 IKKepison [Mylopharyngodon piceus]	24.1358
K.ITTEKPEGAIAGVQK.S		771.433	2	1541.86	1541.85	3.4	239	Specific	659.28	20795000000	195	>ALO20413.1 IKKepison [Mylopharyngodon piceus]	23.5657
K.ITTEKPEGAIAGVQK.S		771.433	2	1541.86	1541.85	3.2	239	Specific	705.92	20795000000	195	>ALO20413.1 IKKepison [Mylopharyngodon piceus]	23.8456
K.ITTEKPEGAIAGVQK.S		771.433	2	1541.86	1541.85	3.9	239	Specific	741.56	20795000000	195	>ALO20413.1 IKKepison [Mylopharyngodon piceus]	24.4261
K.ITTEKPEGAIAGVQK.S		771.433	2	1541.86	1541.85	3.9	239	Specific	743.89	20795000000	195	>ALO20413.1 IKKepison [Mylopharyngodon piceus]	23.544
K.ITTEKPEGAIAGVQK.S		771.433	2	1541.86	1541.85	3.4	239	Specific	778.07	20795000000	195	>ALO20413.1 IKKepison [Mylopharyngodon piceus]	23.379
K.ITTEKPEGAIAGVQK.S		771.433	2	1541.86	1541.85	3.7	239	Specific	779.01	36945000	195	>ALO20413.1 IKKepison [Mylopharyngodon piceus]	24.0394
K.ITTEKPEGAIAGVQK.S		771.433	2	1541.86	1541.85	3.6	239	Specific	783.47	245330000	195	>ALO20413.1 IKKepison [Mylopharyngodon piceus]	23.5242
K.ITTEKPEGAIAGVQK.S		771.433	2	1541.86	1541.85	3.4	239	Specific	801.87	20795000000	195	>ALO20413.1 IKKepison [Mylopharyngodon piceus]	23.3778
K.ITTEKPEGAIAGVQK.S		771.433	2	1541.86	1541.85	3.7	239	Specific	821.87	36945000	195	>ALO20413.1 IKKepison [Mylopharyngodon piceus]	24.0362
K.ITTEKPEGAIAGVQK.S		771.432	2	1541.86	1541.85	1.6	239	Specific	882.52	20795000000	195	>ALO20413.1 IKKepison [Mylopharyngodon piceus]	23.2997
K.PEGAIAGVQK.S		485.273	2	969.539	969.536	2.9	244	Specific	396.23	0	195	>ALO20413.1 IKKepison [Mylopharyngodon piceus]	21.1922
K.PEGAIAGVQK.S		485.274	2	969.541	969.536	5.2	244	Specific	456.25	315050000	195	>ALO20413.1 IKKepison [Mylopharyngodon piceus]	20.9239
K.PEGAIAGVQK.S		485.274	2	969.541	969.536	4.8	244	Specific	555.04	93796000	195	>ALO20413.1 IKKepison [Mylopharyngodon piceus]	20.9875
K.PEGAIAGVQK.S		969.541	1	969.541	969.536	4.6	244	Specific	744.88	28456000	195	>ALO20413.1 IKKepison [Mylopharyngodon piceus]	21.027
K.TQLIPVLASILEANQEK.C		623.027	3	1867.07	1867.05	6.5	277	Specific	30.49	0	195	>ALO20413.1 IKKepison [Mylopharyngodon piceus]	55.4192
K.TQLIPVLASILEANQEK.C		934.03	2	1867.05	1867.05	-0.2	277	Specific	32.87	0	195	>ALO20413.1 IKKepison [Mylopharyngodon piceus]	58.6415
K.TQLIPVLASILEANQEK.C		934.037	2	1867.07	1867.05	6.9	277	Specific	35.8	0	195	>ALO20413.1 IKKepison [Mylopharyngodon piceus]	58.915
K.TQLIPVLASILEANQEK.C		623.027	3	1867.07	1867.05	7.2	277	Specific	82	0	195	>ALO20413.1 IKKepison [Mylopharyngodon piceus]	55.2662
K.TQLIPVLASILEANQEK.C		623.029	3	1867.07	1867.05	10.8	277	Specific	88.14	1324000	195	>ALO20413.1 IKKepison [Mylopharyngodon piceus]	57.2347
K.TQLIPVLASILEANQEK.C		934.034	2	1867.06	1867.05	3.8	277	Specific	93.41	0	195	>ALO20413.1 IKKepison [Mylopharyngodon piceus]	58.3694
K.TQLIPVLASILEANQEK.C		934.031	2	1867.05	1867.05	0.6	277	Specific	94.45	0	195	>ALO20413.1 IKKepison [Mylopharyngodon piceus]	59.718
K.TQLIPVLASILEANQEK.C		623.026	3	1867.06	1867.05	5.6	277	Specific	97.98	5953600000	195	>ALO20413.1 IKKepison [Mylopharyngodon piceus]	56.5025
K.TQLIPVLASILEANQEK.C		934.033	2	1867.06	1867.05	2.7	277	Specific	98.16	0	195	>ALO20413.1 IKKepison [Mylopharyngodon piceus]	59.3063
K.TQLIPVLASILEANQEK.C		934.033	2	1867.06	1867.05	2.3	277	Specific	103.79	0	195	>ALO20413.1 IKKepison [Mylopharyngodon piceus]	58.0839
K.TQLIPVLASILEANQEK.C		934.016	2	1867.02	1867.05	-15.4	277	Specific	188.64	4061400	195	>ALO20413.1 IKKepison [Mylopharyngodon piceus]	53.1079
K.TQLIPVLASILEANQEK.C		623.027	3	1867.07	1867.05	7.3	277	Specific	191.59	0	195	>ALO20413.1 IKKepison [Mylopharyngodon piceus]	54.9912
K.TQLIPVLASILEANQEK.C		934.03	2	1867.05	1867.05	-0.5	277	Specific	192.58	0	195	>ALO20413.1 IKKepison [Mylopharyngodon piceus]	57.2687
K.TQLIPVLASILEANQEK.C		934.034	2	1867.06	1867.05	3.9	277	Specific	201.64	0	195	>ALO20413.1 IKKepison [Mylopharyngodon piceus]	57.8042
K.TQLIPVLASILEANQEK.C		623.025	3	1867.06	1867.05	4	277	Specific	213.01	23694000	195	>ALO20413.1 IKKepison [Mylopharyngodon piceus]	50.6581
K.TQLIPVLASILEANQEK.C		934.033	2	1867.06	1867.05	3.3	277	Specific	216.16	0	195	>ALO20413.1 IKKepison [Mylopharyngodon piceus]	56.9877
K.TQLIPVLASILEANQEK.C		623.025	3	1867.06	1867.05	4.6	277	Specific	220.04	1723700	195	>ALO20413.1 IKKepison [Mylopharyngodon piceus]	56.0311
K.TQLIPVLASILEANQEK.C		623.026	3	1867.06	1867.05	5.8	277	Specific	240.04	2805100	195	>ALO20413.1 IKKepison [Mylopharyngodon piceus]	56.8024
K.TQLIPVLASILEANQEK.C		934.031	2	1867.06	1867.05	0.8	277	Specific	247.16	0	195	>ALO20413.1 IKKepison [Mylopharyngodon piceus]	57.526
K.TQLIPVLASILEANQEK.C		623.027	3	1867.07	1867.05	6.3	277	Specific	271.08	0	195	>ALO20413.1 IKKepison [Mylopharyngodon piceus]	56.0594
K.TQLIPVLASILEANQEK.C		623.026	3	1867.06	1867.05	5.8	277	Specific	307.89	689000	195	>ALO20413.1 IKKepison [Mylopharyngodon piceus]	56.7268
K.TQLIPVLASILEANQEK.C		623.025	3	1867.06	1867.05	3.7	277	Specific	347.31	5953600000	195	>ALO20413.1 IKKepison [Mylopharyngodon piceus]	55.7451
K.TQLIPVLASILEANQEK.C		934.036	2	1867.07	1867.05	6.3	277	Specific	366.81	21436000	195	>ALO20413.1 IKKepison [Mylopharyngodon piceus]	50.7437
K.TQLIPVLASILEANQEK.C		934.034	2	1867.06	1867.05	4	277	Specific	403.08	0	195	>ALO20413.1 IKKepison [Mylopharyngodon piceus]	56.7192
K.TQLIPVLASILEANQEK.C		623.026	3	1867.06	1867.05	4.8	277	Specific	404.3	24016000	195	>ALO20413.1 IKKepison [Mylopharyngodon piceus]	50.7041
K.TQLIPVLASILEANQEK.C		934.034	2	1867.06	1867.05	3.9	277	Specific	416.49	0	195	>ALO20413.1 IKKepison [Mylopharyngodon piceus]	55.8966
K.TQLIPVLASILEANQEK.C		623.027	3	1867.07	1867.05	6.5	277	Specific	423.28	0	195	>ALO20413.1 IKKepison [Mylopharyngodon piceus]	55.4475
K.TQLIPVLASILEANQEK.C		934.035	2	1867.06	1867.05	5.3	277	Specific	428.44	0	195	>ALO20413.1 IKKepison [Mylopharyngodon piceus]	56.1675
K.TQLIPVLASILEANQEK.C		934.033	2	1867.06	1867.05	2.3	277	Specific	433.58	0	195	>ALO20413.1 IKKepison [Mylopharyngodon piceus]	56.4465
K.TQLIPVLASILEANQEK.C		934.039	2	1867.07	1867.05	9.5	277	Specific	461.85	0	195	>ALO20413.1 IKKepison [Mylopharyngodon piceus]	54.7385
K.TQLIPVLASILEANQEK.C		934.036	2	1867.07	1867.05	6.4	277	Specific	499.64	0	195	>ALO20413.1 IKKepison [Mylopharyngodon piceus]	55.6085
K.TQLIPVLASILEANQEK.C		934.034	2	1867.06	1867.05	3.5	277	Specific	541.79	0	195	>ALO20413.1 IKKepison [Mylopharyngodon piceus]	55.3239
K.TQLIPVLASILEANQEK.C		623.028	3	1867.07	1867.05	7.8	277	Specific	591.91	5953600000	195	>ALO20413.1 IKKepison [Mylopharyngodon piceus]	55.1585
K.TQLIPVLASILEANQEK.C		623.023	3	1867.05	1867.05	0.8	277	Specific	599.46	5953600000	195	>ALO20413.1 IKKepison [Mylopharyngodon piceus]	54.573
K.TQLIPVLASILEANQEK.C		934.037	2	1867.07	1867.05	7	277	Specific	609.62	0	195	>ALO20413.1 IKKepison [Mylopharyngodon piceus]	55.0296
K.TQLIPVLASILEANQEK.C		623.028	3	1867.07	1867.05	8.6	277	Specific	619.89	5953600000	195	>ALO20413.1 IKKepison [Mylopharyngodon piceus]	54.8615
K.TQLIPVLASILEANQEK.C		934.033	2	1867.06	1867.05	3.3	277	Specific	625.65	36670000	195	>ALO20413.1 IKKepison [Mylopharyngodon piceus]	53.4025
K.TQLIPVLASILEANQEK.C		623.029	3	1867.07	1867.05	9.7	277	Specific	646.36	0	195	>ALO20413.1 IKKepison [Mylopharyngodon piceus]	54.4636
K.TQLIPVLASILEANQEK.C		934.039	2	1867.07	1867.05	9.7	277	Specific	650.43	0	195	>ALO20413.1 IKKepison [Mylopharyngodon piceus]	54.4681
K.VLNLPPTSPDR.P		604.839	2	1208.67	1208.66	6.2	369	Specific	101.71	132110000	195	>ALO20413.1 IKKepison [Mylopharyngodon piceus]	36.8353
K.VLNLPPTSPDR.P		604.84	2	1208.67	1208.66	6.9	369	Specific	161.9	4894700	195	>ALO20413.1 IKKepison [Mylopharyngodon piceus]	33.7621
K.VLNLPPTSPDR.P		604.837	2	1208.67	1208.66	2.7	369	Specific	190.5	409790000	195	>ALO20413.1 IKKepison [Mylopharyngodon piceus]	37.9407
K.VLNLPPTSPDR.P		604.836	2	1208.67	1208.66	1.7	369	Specific	264.01	40028000	195	>ALO20413.1 IKKepison [Mylopharyngodon piceus]	36.1275
K.VLNLPPTSPDR.P		604.837	2	1208.67	1208.66	2.3	369	Specific	278.51	46817000	195	>ALO20413.1 IKKepison [Mylopharyngodon piceus]	36.1498
K.VLNLPPTSPDR.P		604.837	2	1208.67	1208.66	2	369	Specific	284.23	13846000	195	>ALO20413.1 IKKepison [Mylopharyngodon piceus]	37.8265
K.VLNLPPTSPDR.P		604.839	2	1208.67	1208.66	5.9	369	Specific	300.97	6466100	195	>ALO20413.1 IKKepison [Mylopharyngodon piceus]	39.5966
K.VLNLPPTSPDR.P		604.837	2	1208.67	1208.66	2.3	369	Specific	319.63	46817000	195	>ALO20413.1 IKKepison [Mylopharyngodon piceus]	36.1644
K.VLNLPPTSPDR.P		604.839	2	1208.67	1208.66	5.9	369	Specific	346.5	9413500	195	>ALO20413.1 IKKepison [Mylopharyngodon piceus]	38.7431
K.VLNLPPTSPDR.P		604.838	2	1208.67	1208.66	4	369	Specific	350.12	36266000	195	>ALO20413.1 IKKepison [Mylopharyngodon piceus]	37.3407
K.VLNLPPTSPDR.P		604.839	2	1208.67	1208.66	6.2	369	Specific	365.57	6466100	195	>ALO20413.1 IKKepison [Mylopharyngodon piceus]	38.3407
K.VLNLPPTSPDR.P		604.837	2	1208.67	1208.66	2.6	369	Specific	369.36	0	195	>ALO20413.1 IKKepison [Mylopharyngodon piceus]	35.8319
K.VLNLPPTSPDR.P		604.836	2	1208.67	1208.66	1.5	369	Specific	370.85	70240000	195	>ALO20413.1 IKKepison [Mylopharyngodon piceus]	36.0988
K.VLNLPPTSPDR.P		604.838	2	1208.67	1208.66	4.5	369	Specific	373.62	22135000	195	>ALO20413.1 IKKepison [Mylopharyngodon piceus]	38.5
K.VLNLPPTSPDR.P		604.837	2	1208.67	1208.66	2	369	Specific	387.03	60222000	195	>ALO20413.1 IKKepison [Mylopharyngodon piceus]	35.7667
K.VLNLPPTSPDR.P		604.837	2	1208.67	1208.66	2	369	Specific	393.75	60222000	195	>ALO20413.1 IKKepison [Mylopharyngodon piceus]	35.7623
K.VLNLPPTSPDR.P		604.838	2	1208.67	1208.66	4	369	Specific	420.07	70240000	195	>ALO20413.1 IKKepison [Mylopharyngodon piceus]	36.3745
K.VLNLPPTSPDR.P		604.836	2	1208.67	1208.66	1.5	369	Specific	429.13	40028000	195	>ALO20413.1 IKKepison [Mylopharyngodon piceus]	36.0925
K.VLNLPPTSPDR.P		604.839	2	1208.67	1208.66	5.5	369	Specific	439.4	6466100	195	>ALO20413.1 IKKepison [Mylopharyngodon piceus]	38.6976
K.VLNLPPTSPDR.P		604.836	2	1208.67	1208.66	1.7	369	Specific	444.83	60222000	195	>ALO20413.1 IKKepison [Mylopharyngodon piceus]	35.9198
K.VLNLPPTSPDR.P		604.837	2	1208.67	1208.66	3.5	369	Specific	450.09	46817000	195	>ALO20413.1 IKKepison [Mylopharyngodon piceus]	37.2344
K.VLNLPPTSPDR.P		604.834	2	1208.66	1208.66	-2.8	369	Specific	453.17	46817000	195	>ALO20413.1 IKKepison [Mylopharyngodon piceus]	37.6803
K.VLNLPPTSPDR.P		604.836	2	1208.66	1208.66	1	369	Specific	461.05	46817000	195	>ALO20413.1 IKKepison [Mylopharyngodon piceus]	35.8541
K.VLNLPPTSPDR.P		604.838	2	1208.67	1208.66	4.6	369	Specific	463.21	46817000	195	>ALO20413.1 IKKepison [Mylopharyngodon piceus]	36.4237
K.VLNLPPTSPDR.P		604.836	2	1208.66	1208.66	0.8	369	Specific	467.93	70240000	195	>ALO20413.1 IKKepison [Mylopharyngodon piceus]	36.0461
K.VLNLPPTSPDR.P		604.837	2	1208.67	1208.66	3.3	369	Specific	488.47	46817000	195	>ALO20413.1 IKKepison [Mylopharyngodon piceus]	33.4063
K.VLNLPPTSPDR.P		604.839	2	1208.67	1208.66	6.1	369	Specific	489.39	46817000	195	>ALO20413.1 IKKepison [Mylopharyngodon piceus]	36.6995
K.VLNLPPTSPDR.P		604.837	2	1208.67	1208.66	3.5	369	Specific	494.71	46817000	195	>ALO20413.1 IKKepison [Mylopharyngodon piceus]	33.9657
K.VLNLPPTSPDR.P		604.838	2	1208.67	1208.66	4.7	369	Specific	497.5	46817000	195	>ALO20413.1 IKKepison [Mylopharyngodon piceus]	36.9684
K.VLNLPPTSPDR.P		604.837	2	1208.67	1208.66	3	369	Specific	502.11	46817000	195	>ALO20413.1 IKKepison [Mylopharyngodon piceus]	34.2309
K.VLNLPPTSPDR.P		604.839	2	1208.67	1208.66	5.7	369	Specific	506.36	46817000	195	>ALO20413.1 IKKepison [Mylopharyngodon piceus]	35.2955
K.VLNLPPTSPDR.P		604.84	2	1208.67	1208.66	7.2	369	Specific	512.41	46817000	195	>ALO20413.1 IKKepison [Mylopharyngodon piceus]	33.7004
K.VLNLPPTSPDR.P		604.838	2	1208.67	1208.66	3.7	369	Specific	517.35	46817000	195	>ALO20413.1 IKKepison [Mylopharyngodon piceus]	34.4922
K.VLNLPPTSPDR.P		604.839	2	1208.67	1208.66	5.4	369	Specific	519.42	46817000	195	>ALO20413.1 IKKepison [Mylopharyngodon piceus]	35.0268
K.VLNLPPTSPDR.P		604.838	2	1208.67	1208.66	5.1	369	Specific	532.02	46817000	195	>ALO20413.1 IKKepison [Mylopharyngodon piceus]	34.7511
K.VLNLPPTSPDR.P		604.837	2	1208.67	1208.66	3.3	369	Specific	533.63	46817000	195	>ALO20413.1 IKKepison [Mylopharyngodon piceus]	35.5665
K.VLNLPPTSPDRPIILISR.K		667.735	3	2001.19	2001.19	3.1	369	Specific	75.17	8908400	195	>ALO20413.1 IKKepison [Mylopharyngodon piceus]	58.428
K.VLNLPPTSPDRPIILISR.K		1001.11	2	2001.2	2001.19	8.8	369	Specific	83.68	2400800	195	>ALO20413.1 IKKepison [Mylopharyngodon piceus]	54.8122
K.VLNLPPTSPDRPIILISR.K		1001.1	2	2001.2	2001.19	7.2	369	Specific	90.8	10594000	195	>ALO20413.1 IKKepison [Mylopharyngodon piceus]	53.777
K.VLNLPPTSPDRPIILISR.K		1001.1	2	2001.19	2001.19	1.8	369	Specific	111.59	6209100	195	>ALO20413.1 IKKepison [Mylopharyngodon piceus]	56.4071
K.VLNLPPTSPDRPIILISR.K		1001.1	2	2001.2	2001.19	6.2	369	Specific	124.24	10594000	195	>ALO20413.1 IKKepison [Mylopharyngodon piceus]	53.3709
K.VLNLPPTSPDRPIILISR.K		1001.1	2	2001.2	2001.19	6.1	369	Specific	129.5	6209100	195	>ALO20413.1 IKKepison [Mylopharyngodon piceus]	55.5672
K.VLNLPPTSPDRPIILISR.K		667.737	3	2001.2	2001.19	5	369	Specific	152.6	282600000	195	>ALO20413.1 IKKepison [Mylopharyngodon piceus]	48.2112
K.VLNLPPTSPDRPIILISR.K		1001.1	2	2001.19	2001.19	4.2	369	Specific	174.46	6209100	195	>ALO20413.1 IKKepison [Mylopharyngodon piceus]	56.6821
K.VLNLPPTSPDRPIILISR.K		501.051	4	2001.18	2001.19	-1	369	Specific	189.74	53850000	195	>ALO20413.1 IKKepison [Mylopharyngodon piceus]	47.9935
K.VLNLPPTSPDRPIILISR.K		667.735	3	2001.19	2001.19	3	369	Specific	202.43	8908400	195	>ALO20413.1 IKKepison [Mylopharyngodon piceus]	56.5662
K.VLNLPPTSPDRPIILISR.K		667.738	3	2001.2	2001.19	6.4	369	Specific	217.74	71636000	195	>ALO20413.1 IKKepison [Mylopharyngodon piceus]	57.6387
K.VLNLPPTSPDRPIILISR.K		1001.1	2	2001.2	2001.19	6	369	Specific	218.14	12600000	195	>ALO20413.1 IKKepison [Mylopharyngodon piceus]	48.645
K.VLNLPPTSPDRPIILISR.K		667.737	3	2001.2	2001.19	5.3	369	Specific	223.89	0	195	>ALO20413.1 IKKepison [Mylopharyngodon piceus]	56.6272
K.VLNLPPTSPDRPIILISR.K		667.735	3	2001.19	2001.19	2.6	369	Specific	246.19	15220000	195	>ALO20413.1 IKKepison [Mylopharyngodon piceus]	51.9739
K.VLNLPPTSPDRPIILISR.K		667.737	3	2001.2	2001.19	6.1	369	Specific	251.36	24441000	195	>ALO20413.1 IKKepison [Mylopharyngodon piceus]	47.5269
K.VLNLPPTSPDRPIILISR.K		667.736	3	2001.19	2001.19	3.9	369	Specific	284.44	8908400	195	>ALO20413.1 IKKepison [Mylopharyngodon piceus]	58.4587
K.VLNLPPTSPDRPIILISR.K		667.736	3	2001.19	2001.19	4.4	369	Specific	287.85	0	195	>ALO20413.1 IKKepison [Mylopharyngodon piceus]	47.9407
K.VLNLPPTSPDRPIILISR.K		667.736	3	2001.19	2001.19	4.2	369	Specific	311.37	4921500	195	>ALO20413.1 IKKepison [Mylopharyngodon piceus]	55.3806
K.VLNLPPTSPDRPIILISR.K		667.738	3	2001.2	2001.19	6.7	369	Specific	315.75	4921500	195	>ALO20413.1 IKKepison [Mylopharyngodon piceus]	55.4078
K.VLNLPPTSPDRPIILISR.K		667.736	3	2001.19	2001.19	3.9	369	Specific	321.4	8305900	195	>ALO20413.1 IKKepison [Mylopharyngodon piceus]	53.1692
K.VLNLPPTSPDRPIILISR.K		501.053	4	2001.19	2001.19	3.4	369	Specific	364.22	53850000	195	>ALO20413.1 IKKepison [Mylopharyngodon piceus]	47.7164
K.VLNLPPTSPDRPIILISR.K		667.736	3	2001.19	2001.19	4.4	369	Specific	388.17	8908400	195	>ALO20413.1 IKKepison [Mylopharyngodon piceus]	55.732
K.VLNLPPTSPDRPIILISR.K		667.736	3	2001.19	2001.19	3.3	369	Specific	388.5	21319000	195	>ALO20413.1 IKKepison [Mylopharyngodon piceus]	48.8568
K.VLNLPPTSPDRPIILISR.K		667.738	3	2001.2	2001.19	6.5	369	Specific	397.39	3484800	195	>ALO20413.1 IKKepison [Mylopharyngodon piceus]	55.23
K.VLNLPPTSPDRPIILISR.K		667.736	3	2001.19	2001.19	4.7	369	Specific	408.72	8908400	195	>ALO20413.1 IKKepison [Mylopharyngodon piceus]	56.0136
K.VLNLPPTSPDRPIILISR.K		1001.1	2	2001.19	2001.19	4.4	369	Specific	410.78	14722000000	195	>ALO20413.1 IKKepison [Mylopharyngodon piceus]	50.5682
K.VLNLPPTSPDRPIILISR.K		1001.1	2	2001.19	2001.19	3.9	369	Specific	425.8	14722000000	195	>ALO20413.1 IKKepison [Mylopharyngodon piceus]	50.3083
K.VLNLPPTSPDRPIILISR.K		667.739	3	2001.2	2001.19	8.9	369	Specific	432.59	8908400	195	>ALO20413.1 IKKepison [Mylopharyngodon piceus]	54.8789
K.VLNLPPTSPDRPIILISR.K		667.737	3	2001.2	2001.19	5	369	Specific	436.48	12381000	195	>ALO20413.1 IKKepison [Mylopharyngodon piceus]	53.4897
K.VLNLPPTSPDRPIILISR.K		667.737	3	2001.2	2001.19	5.1	369	Specific	438.35	8908400	195	>ALO20413.1 IKKepison [Mylopharyngodon piceus]	56.2887
K.VLNLPPTSPDRPIILISR.K		1001.1	2	2001.19	2001.19	3.9	369	Specific	454.51	14722000000	195	>ALO20413.1 IKKepison [Mylopharyngodon piceus]	50.0514
K.VLNLPPTSPDRPIILISR.K		667.737	3	2001.2	2001.19	5.1	369	Specific	468.72	8908400	195	>ALO20413.1 IKKepison [Mylopharyngodon piceus]	57.1055
K.VLNLPPTSPDRPIILISR.K		667.737	3	2001.2	2001.19	5.7	369	Specific	469.76	8908400	195	>ALO20413.1 IKKepison [Mylopharyngodon piceus]	55.4456
K.VLNLPPTSPDRPIILISR.K		667.738	3	2001.2	2001.19	7.1	369	Specific	471.15	0	195	>ALO20413.1 IKKepison [Mylopharyngodon piceus]	53.9582
K.VLNLPPTSPDRPIILISR.K		1001.1	2	2001.19	2001.19	2.3	369	Specific	472.51	14722000000	195	>ALO20413.1 IKKepison [Mylopharyngodon piceus]	49.771
K.VLNLPPTSPDRPIILISR.K		1001.1	2	2001.19	2001.19	4.7	369	Specific	474.28	14722000000	195	>ALO20413.1 IKKepison [Mylopharyngodon piceus]	50.8272
K.VLNLPPTSPDRPIILISR.K		667.738	3	2001.2	2001.19	6.4	369	Specific	475.73	8908400	195	>ALO20413.1 IKKepison [Mylopharyngodon piceus]	57.6368
K.VLNLPPTSPDRPIILISR.K		667.737	3	2001.2	2001.19	5.9	369	Specific	478.82	0	195	>ALO20413.1 IKKepison [Mylopharyngodon piceus]	52.7946
K.VLNLPPTSPDRPIILISR.K		667.739	3	2001.2	2001.19	8.2	369	Specific	487.3	8908400	195	>ALO20413.1 IKKepison [Mylopharyngodon piceus]	55.1567
K.VLNLPPTSPDRPIILISR.K		667.737	3	2001.2	2001.19	5	369	Specific	506.86	8908400	195	>ALO20413.1 IKKepison [Mylopharyngodon piceus]	56.8321
K.VLNLPPTSPDRPIILISR.K		501.054	4	2001.19	2001.19	4.1	369	Specific	511.58	8626400	195	>ALO20413.1 IKKepison [Mylopharyngodon piceus]	48.6487
K.VLNLPPTSPDRPIILISR.K		667.737	3	2001.2	2001.19	5.1	369	Specific	536.88	8908400	195	>ALO20413.1 IKKepison [Mylopharyngodon piceus]	57.378
K.VLNLPPTSPDRPIILISR.K		667.736	3	2001.19	2001.19	4.3	369	Specific	539.55	0	195	>ALO20413.1 IKKepison [Mylopharyngodon piceus]	53.693
K.VLNLPPTSPDRPIILISR.K		667.737	3	2001.2	2001.19	5.1	369	Specific	551.2	70738000	195	>ALO20413.1 IKKepison [Mylopharyngodon piceus]	50.6854
K.VLNLPPTSPDRPIILISR.K		667.736	3	2001.19	2001.19	3.4	369	Specific	561.68	0	195	>ALO20413.1 IKKepison [Mylopharyngodon piceus]	52.064
K.VLNLPPTSPDRPIILISR.K		667.734	3	2001.19	2001.19	1.6	369	Specific	566.27	0	195	>ALO20413.1 IKKepison [Mylopharyngodon piceus]	49.7294
K.VLNLPPTSPDRPIILISR.K		667.736	3	2001.19	2001.19	4.4	369	Specific	572.04	0	195	>ALO20413.1 IKKepison [Mylopharyngodon piceus]	52.4157
K.VLNLPPTSPDRPIILISR.K		667.736	3	2001.19	2001.19	3.9	369	Specific	575.16	0	195	>ALO20413.1 IKKepison [Mylopharyngodon piceus]	51.6303
K.VLNLPPTSPDRPIILISR.K		667.737	3	2001.2	2001.19	5.5	369	Specific	575.68	0	195	>ALO20413.1 IKKepison [Mylopharyngodon piceus]	54.2628
K.VLNLPPTSPDRPIILISR.K		667.737	3	2001.2	2001.19	4.9	369	Specific	577.35	0	195	>ALO20413.1 IKKepison [Mylopharyngodon piceus]	50.4234
K.VLNLPPTSPDRPIILISR.K		667.737	3	2001.2	2001.19	5.3	369	Specific	577.48	0	195	>ALO20413.1 IKKepison [Mylopharyngodon piceus]	48.7246
K.VLNLPPTSPDRPIILISR.K		667.737	3	2001.2	2001.19	4.9	369	Specific	589.66	0	195	>ALO20413.1 IKKepison [Mylopharyngodon piceus]	51.362
K.VLNLPPTSPDRPIILISR.K		667.734	3	2001.19	2001.19	1.3	369	Specific	609.89	0	195	>ALO20413.1 IKKepison [Mylopharyngodon piceus]	51.0671
K.VLNLPPTSPDRPIILISR.K		667.734	3	2001.19	2001.19	1.6	369	Specific	612.8	0	195	>ALO20413.1 IKKepison [Mylopharyngodon piceus]	49.7035
K.VLNLPPTSPDRPIILISR.K		667.737	3	2001.2	2001.19	5.1	369	Specific	636.12	0	195	>ALO20413.1 IKKepison [Mylopharyngodon piceus]	50.6803
K.VLNLPPTSPDRPIILISR.K		667.737	3	2001.2	2001.19	5.2	369	Specific	649.27	92749000	195	>ALO20413.1 IKKepison [Mylopharyngodon piceus]	50.46
K.VLNLPPTSPDRPIILISR.K		1001.1	2	2001.19	2001.19	3.8	369	Specific	651.1	131560000	195	>ALO20413.1 IKKepison [Mylopharyngodon piceus]	50.4626
K.VLNLPPTSPDRPIILISR.K		1001.1	2	2001.19	2001.19	3.8	369	Specific	653.62	65582000	195	>ALO20413.1 IKKepison [Mylopharyngodon piceus]	50.4896
K.VLNLPPTSPDRPIILISR.K		667.736	3	2001.19	2001.19	3.3	369	Specific	657.98	0	195	>ALO20413.1 IKKepison [Mylopharyngodon piceus]	50.1556
K.VLNLPPTSPDRPIILISR.K		667.737	3	2001.2	2001.19	4.9	369	Specific	672.8	92749000	195	>ALO20413.1 IKKepison [Mylopharyngodon piceus]	50.4518
K.VLNLPPTSPDRPIILISR.K		667.736	3	2001.19	2001.19	3.3	369	Specific	676.31	92749000	195	>ALO20413.1 IKKepison [Mylopharyngodon piceus]	50.1891
K.VLNLPPTSPDRPIILISR.K		667.734	3	2001.19	2001.19	1.6	369	Specific	686.78	92749000	195	>ALO20413.1 IKKepison [Mylopharyngodon piceus]	49.7479
K.VLNLPPTSPDRPIILISR.K		667.734	3	2001.19	2001.19	1.6	369	Specific	695.87	92749000	195	>ALO20413.1 IKKepison [Mylopharyngodon piceus]	49.7047
R.PIILISR.K		811.542	1	811.542	811.54	2	380	Specific	320.56	167500000	195	>ALO20413.1 IKKepison [Mylopharyngodon piceus]	42.0081
R.PIILISR.K		811.541	1	811.541	811.54	1.3	380	Specific	343.35	167500000	195	>ALO20413.1 IKKepison [Mylopharyngodon piceus]	41.7588
R.PIILISR.K		811.541	1	811.541	811.54	1	380	Specific	370.31	167500000	195	>ALO20413.1 IKKepison [Mylopharyngodon piceus]	41.7122
R.PIILISR.K		406.274	2	811.541	811.54	1.6	380	Specific	381.48	270500000	195	>ALO20413.1 IKKepison [Mylopharyngodon piceus]	41.9564
R.PIILISR.K		406.274	2	811.54	811.54	0.5	380	Specific	421.47	270500000	195	>ALO20413.1 IKKepison [Mylopharyngodon piceus]	41.6604
R.PIILISR.K		811.543	1	811.543	811.54	3.8	380	Specific	435.78	167500000	195	>ALO20413.1 IKKepison [Mylopharyngodon piceus]	41.684
R.KPEKLLGHPYR.E		335.198	4	1337.77	1337.77	0.8	387	Specific	598.53	22203000	195	>ALO20413.1 IKKepison [Mylopharyngodon piceus]	18.539
R.KPEKLLGHPYR.E		669.389	2	1337.77	1337.77	0.8	387	Specific	783.06	53085000	195	>ALO20413.1 IKKepison [Mylopharyngodon piceus]	18.5328
R.KPEKLLGHPYR.E		446.594	3	1337.77	1337.77	-0.1	387	Specific	789.33	181430000	195	>ALO20413.1 IKKepison [Mylopharyngodon piceus]	18.4944
R.KPEKLLGHPYREPEAPAMPTK.F		598.074	4	2389.28	2389.27	2.4	387	Specific	378.36	12410000	195	>ALO20413.1 IKKepison [Mylopharyngodon piceus]	26.5139
R.KPEKLLGHPYREPEAPAM[+15.995]PTK.F	M[+16]	802.429	3	2405.27	2405.26	3.8	387	Specific	132.85	15774000	195	>ALO20413.1 IKKepison [Mylopharyngodon piceus]	21.2203
R.KPEKLLGHPYREPEAPAM[+15.995]PTK.F	M[+16]	602.075	4	2405.28	2405.26	5	387	Specific	416.9	36467000	195	>ALO20413.1 IKKepison [Mylopharyngodon piceus]	21.1639
K.PEK.L		373.221	1	373.221	373.208	34.7	388	Specific	26.13	0	195	>ALO20413.1 IKKepison [Mylopharyngodon piceus]	57.947
K.LLGHPYR.E		428.25	2	855.492	855.484	10.4	391	Specific	107.95	1715700000	195	>ALO20413.1 IKKepison [Mylopharyngodon piceus]	30.9791
K.LLGHPYR.E		428.247	2	855.487	855.484	3.9	391	Specific	157.81	4420900	195	>ALO20413.1 IKKepison [Mylopharyngodon piceus]	55.5286
K.LLGHPYR.E		428.251	2	855.495	855.484	12.9	391	Specific	210.29	6000200	195	>ALO20413.1 IKKepison [Mylopharyngodon piceus]	45.953
K.LLGHPYR.E		428.247	2	855.487	855.484	4.1	391	Specific	232.71	0	195	>ALO20413.1 IKKepison [Mylopharyngodon piceus]	21.1469
K.LLGHPYR.E		428.245	2	855.484	855.484	0.1	391	Specific	314.21	18014000	195	>ALO20413.1 IKKepison [Mylopharyngodon piceus]	22.1715
K.LLGHPYR.E		428.246	2	855.486	855.484	2.3	391	Specific	367.59	41590000	195	>ALO20413.1 IKKepison [Mylopharyngodon piceus]	21.7563
K.LLGHPYR.E		428.247	2	855.487	855.484	3.6	391	Specific	418.25	9569800	195	>ALO20413.1 IKKepison [Mylopharyngodon piceus]	24.2832
K.LLGHPYR.E		428.246	2	855.485	855.484	1.2	391	Specific	421.66	11251000	195	>ALO20413.1 IKKepison [Mylopharyngodon piceus]	22.9368
K.LLGHPYR.E		428.246	2	855.485	855.484	1.8	391	Specific	428.58	0	195	>ALO20413.1 IKKepison [Mylopharyngodon piceus]	27.9988
K.LLGHPYR.E		428.245	2	855.484	855.484	0.2	391	Specific	453.56	14113000000	195	>ALO20413.1 IKKepison [Mylopharyngodon piceus]	20.3948
K.LLGHPYR.E		428.246	2	855.485	855.484	1.4	391	Specific	456.07	11251000	195	>ALO20413.1 IKKepison [Mylopharyngodon piceus]	23.374
K.LLGHPYR.E		428.246	2	855.485	855.484	1.7	391	Specific	467.39	14113000000	195	>ALO20413.1 IKKepison [Mylopharyngodon piceus]	21.7079
K.LLGHPYR.E		428.247	2	855.487	855.484	3.9	391	Specific	480.62	14113000000	195	>ALO20413.1 IKKepison [Mylopharyngodon piceus]	21.2814
K.LLGHPYR.E		428.247	2	855.486	855.484	3.4	391	Specific	491.91	14113000000	195	>ALO20413.1 IKKepison [Mylopharyngodon piceus]	21.9063
K.LLGHPYR.E		428.248	2	855.488	855.484	5.1	391	Specific	513.29	14113000000	195	>ALO20413.1 IKKepison [Mylopharyngodon piceus]	21.54
K.LLGHPYR.E		428.247	2	855.487	855.484	4.2	391	Specific	533.62	14113000000	195	>ALO20413.1 IKKepison [Mylopharyngodon piceus]	21.3192
K.LLGHPYR.E		428.247	2	855.486	855.484	2.6	391	Specific	559.31	14113000000	195	>ALO20413.1 IKKepison [Mylopharyngodon piceus]	20.1235
K.LLGHPYR.E		428.246	2	855.485	855.484	1.5	391	Specific	560.52	14113000000	195	>ALO20413.1 IKKepison [Mylopharyngodon piceus]	20.6682
K.LLGHPYR.E		428.247	2	855.487	855.484	3.9	391	Specific	565.18	14113000000	195	>ALO20413.1 IKKepison [Mylopharyngodon piceus]	20.9596
K.LLGHPYREPEAPAMPTK.F		636.336	3	1906.99	1906.98	5.1	391	Specific	317.79	2121800000	195	>ALO20413.1 IKKepison [Mylopharyngodon piceus]	30.2756
K.LLGHPYREPEAPAMPTK.F		636.337	3	1907	1906.98	6.7	391	Specific	376.47	42696000	195	>ALO20413.1 IKKepison [Mylopharyngodon piceus]	30.1299
K.LLGHPYREPEAPAMPTK.F		477.503	4	1906.99	1906.98	2.9	391	Specific	377.11	0	195	>ALO20413.1 IKKepison [Mylopharyngodon piceus]	30.2934
K.LLGHPYREPEAPAMPTK.F		477.503	4	1906.99	1906.98	3.5	391	Specific	418.35	0	195	>ALO20413.1 IKKepison [Mylopharyngodon piceus]	29.9365
K.LLGHPYREPEAPAMPTK.F		636.333	3	1906.99	1906.98	0.7	391	Specific	439.47	3711500000	195	>ALO20413.1 IKKepison [Mylopharyngodon piceus]	30.7048
K.LLGHPYREPEAPAMPTK.F		636.332	3	1906.98	1906.98	-1.8	391	Specific	455.26	2121800000	195	>ALO20413.1 IKKepison [Mylopharyngodon piceus]	29.6617
K.LLGHPYREPEAPAMPTK.F		636.337	3	1907	1906.98	6.4	391	Specific	475.34	4473300000	195	>ALO20413.1 IKKepison [Mylopharyngodon piceus]	30.0633
K.LLGHPYREPEAPAMPTK.F		954.004	2	1907	1906.98	8.2	391	Specific	484.39	2963900000	195	>ALO20413.1 IKKepison [Mylopharyngodon piceus]	30.1389
K.LLGHPYREPEAPAMPTK.F		477.503	4	1906.99	1906.98	3.1	391	Specific	490.22	0	195	>ALO20413.1 IKKepison [Mylopharyngodon piceus]	29.6243
K.LLGHPYREPEAPAMPTK.F		954	2	1906.99	1906.98	4.5	391	Specific	509.78	2963900000	195	>ALO20413.1 IKKepison [Mylopharyngodon piceus]	29.5959
K.LLGHPYREPEAPAMPTK.F		636.334	3	1906.99	1906.98	1.1	391	Specific	520.31	4473300000	195	>ALO20413.1 IKKepison [Mylopharyngodon piceus]	29.7826
K.LLGHPYREPEAPAMPTK.F		953.999	2	1906.99	1906.98	3.3	391	Specific	529.09	2963900000	195	>ALO20413.1 IKKepison [Mylopharyngodon piceus]	29.8736
K.LLGHPYREPEAPAMPTK.F		636.335	3	1906.99	1906.98	3.4	391	Specific	556.52	3711500000	195	>ALO20413.1 IKKepison [Mylopharyngodon piceus]	29.9474
K.LLGHPYREPEAPAMPTK.F		636.335	3	1906.99	1906.98	2.4	391	Specific	571.11	0	195	>ALO20413.1 IKKepison [Mylopharyngodon piceus]	29.8951
K.LLGHPYREPEAPAMPTK.F		636.333	3	1906.99	1906.98	0.7	391	Specific	588.35	4473300000	195	>ALO20413.1 IKKepison [Mylopharyngodon piceus]	29.7506
K.LLGHPYREPEAPAMPTK.F		636.331	3	1906.98	1906.98	-3.4	391	Specific	631.59	3711500000	195	>ALO20413.1 IKKepison [Mylopharyngodon piceus]	29.6489
K.LLGHPYREPEAPAM[+15.995]PTK.F	M[+16]	641.657	3	1922.96	1922.98	-12.1	391	Specific	16.6	0	195	>ALO20413.1 IKKepison [Mylopharyngodon piceus]	37.0943
K.LLGHPYREPEAPAM[+15.995]PTK.F	M[+16]	481.501	4	1922.98	1922.98	2.2	391	Specific	47.11	88917000	195	>ALO20413.1 IKKepison [Mylopharyngodon piceus]	24.047
K.LLGHPYREPEAPAM[+15.995]PTK.F	M[+16]	481.503	4	1922.99	1922.98	6.3	391	Specific	59.88	242570000	195	>ALO20413.1 IKKepison [Mylopharyngodon piceus]	29.195
K.LLGHPYREPEAPAM[+15.995]PTK.F	M[+16]	481.503	4	1922.99	1922.98	6.3	391	Specific	60.1	242570000	195	>ALO20413.1 IKKepison [Mylopharyngodon piceus]	29.1912
K.LLGHPYREPEAPAM[+15.995]PTK.F	M[+16]	481.502	4	1922.99	1922.98	3.6	391	Specific	96.07	65686000	195	>ALO20413.1 IKKepison [Mylopharyngodon piceus]	26.3648
K.LLGHPYREPEAPAM[+15.995]PTK.F	M[+16]	481.5	4	1922.98	1922.98	0.4	391	Specific	103.57	7374200	195	>ALO20413.1 IKKepison [Mylopharyngodon piceus]	27.3383
K.LLGHPYREPEAPAM[+15.995]PTK.F	M[+16]	481.502	4	1922.99	1922.98	4.4	391	Specific	112.66	13069000	195	>ALO20413.1 IKKepison [Mylopharyngodon piceus]	26.076
K.LLGHPYREPEAPAM[+15.995]PTK.F	M[+16]	961.995	2	1922.98	1922.98	1.3	391	Specific	149.11	5974100	195	>ALO20413.1 IKKepison [Mylopharyngodon piceus]	21.8894
K.LLGHPYREPEAPAM[+15.995]PTK.F	M[+16]	641.668	3	1922.99	1922.98	4.6	391	Specific	158.12	73337000	195	>ALO20413.1 IKKepison [Mylopharyngodon piceus]	24.2167
K.LLGHPYREPEAPAM[+15.995]PTK.F	M[+16]	481.504	4	1922.99	1922.98	7	391	Specific	158.48	4603200	195	>ALO20413.1 IKKepison [Mylopharyngodon piceus]	26.2625
K.LLGHPYREPEAPAM[+15.995]PTK.F	M[+16]	481.501	4	1922.98	1922.98	1.7	391	Specific	185.19	12448000	195	>ALO20413.1 IKKepison [Mylopharyngodon piceus]	27.3608
K.LLGHPYREPEAPAM[+15.995]PTK.F	M[+16]	961.999	2	1922.99	1922.98	5.7	391	Specific	190.98	16940000	195	>ALO20413.1 IKKepison [Mylopharyngodon piceus]	35.343
K.LLGHPYREPEAPAM[+15.995]PTK.F	M[+16]	481.501	4	1922.98	1922.98	1.4	391	Specific	195.01	13294000	195	>ALO20413.1 IKKepison [Mylopharyngodon piceus]	27.8499
K.LLGHPYREPEAPAM[+15.995]PTK.F	M[+16]	481.502	4	1922.99	1922.98	4.5	391	Specific	196.8	13294000	195	>ALO20413.1 IKKepison [Mylopharyngodon piceus]	28.4647
K.LLGHPYREPEAPAM[+15.995]PTK.F	M[+16]	961.997	2	1922.99	1922.98	3.9	391	Specific	201.77	12847000	195	>ALO20413.1 IKKepison [Mylopharyngodon piceus]	29.5901
K.LLGHPYREPEAPAM[+15.995]PTK.F	M[+16]	481.501	4	1922.98	1922.98	0.8	391	Specific	202.93	88917000	195	>ALO20413.1 IKKepison [Mylopharyngodon piceus]	23.6423
K.LLGHPYREPEAPAM[+15.995]PTK.F	M[+16]	481.502	4	1922.98	1922.98	2.8	391	Specific	205.79	0	195	>ALO20413.1 IKKepison [Mylopharyngodon piceus]	23.5395
K.LLGHPYREPEAPAM[+15.995]PTK.F	M[+16]	961.994	2	1922.98	1922.98	1	391	Specific	228.27	12847000	195	>ALO20413.1 IKKepison [Mylopharyngodon piceus]	28.9307
K.LLGHPYREPEAPAM[+15.995]PTK.F	M[+16]	481.502	4	1922.98	1922.98	2.8	391	Specific	233.34	13294000	195	>ALO20413.1 IKKepison [Mylopharyngodon piceus]	28.1307
K.LLGHPYREPEAPAM[+15.995]PTK.F	M[+16]	641.668	3	1922.99	1922.98	5.8	391	Specific	233.6	67038000	195	>ALO20413.1 IKKepison [Mylopharyngodon piceus]	35.2993
K.LLGHPYREPEAPAM[+15.995]PTK.F	M[+16]	481.502	4	1922.99	1922.98	3.4	391	Specific	239.76	28754000	195	>ALO20413.1 IKKepison [Mylopharyngodon piceus]	24.1225
K.LLGHPYREPEAPAM[+15.995]PTK.F	M[+16]	641.665	3	1922.98	1922.98	1.2	391	Specific	249.72	40717000	195	>ALO20413.1 IKKepison [Mylopharyngodon piceus]	29.6972
K.LLGHPYREPEAPAM[+15.995]PTK.F	M[+16]	481.501	4	1922.98	1922.98	1.4	391	Specific	255.76	19968000	195	>ALO20413.1 IKKepison [Mylopharyngodon piceus]	23.4181
K.LLGHPYREPEAPAM[+15.995]PTK.F	M[+16]	641.667	3	1922.99	1922.98	3.2	391	Specific	256.57	0	195	>ALO20413.1 IKKepison [Mylopharyngodon piceus]	26.0944
K.LLGHPYREPEAPAM[+15.995]PTK.F	M[+16]	961.998	2	1922.99	1922.98	5.3	391	Specific	263.69	10374000	195	>ALO20413.1 IKKepison [Mylopharyngodon piceus]	23.8717
K.LLGHPYREPEAPAM[+15.995]PTK.F	M[+16]	481.501	4	1922.98	1922.98	1.2	391	Specific	270.82	26352000	195	>ALO20413.1 IKKepison [Mylopharyngodon piceus]	29.509
K.LLGHPYREPEAPAM[+15.995]PTK.F	M[+16]	641.665	3	1922.98	1922.98	1.1	391	Specific	271.78	171720000	195	>ALO20413.1 IKKepison [Mylopharyngodon piceus]	23.4206
K.LLGHPYREPEAPAM[+15.995]PTK.F	M[+16]	961.999	2	1922.99	1922.98	5.4	391	Specific	274.49	10374000	195	>ALO20413.1 IKKepison [Mylopharyngodon piceus]	23.831
K.LLGHPYREPEAPAM[+15.995]PTK.F	M[+16]	962.001	2	1922.99	1922.98	8	391	Specific	285.71	24699000	195	>ALO20413.1 IKKepison [Mylopharyngodon piceus]	23.7469
K.LLGHPYREPEAPAM[+15.995]PTK.F	M[+16]	961.999	2	1922.99	1922.98	5.6	391	Specific	310.5	2587500000	195	>ALO20413.1 IKKepison [Mylopharyngodon piceus]	23.991
K.LLGHPYREPEAPAM[+15.995]PTK.F	M[+16]	641.667	3	1922.99	1922.98	3.1	391	Specific	310.95	7901000000	195	>ALO20413.1 IKKepison [Mylopharyngodon piceus]	24.2633
K.LLGHPYREPEAPAM[+15.995]PTK.F	M[+16]	641.667	3	1922.99	1922.98	4.3	391	Specific	320.92	8505500	195	>ALO20413.1 IKKepison [Mylopharyngodon piceus]	26.7897
K.LLGHPYREPEAPAM[+15.995]PTK.F	M[+16]	481.503	4	1922.99	1922.98	4.9	391	Specific	326.29	0	195	>ALO20413.1 IKKepison [Mylopharyngodon piceus]	26.8288
K.LLGHPYREPEAPAM[+15.995]PTK.F	M[+16]	481.502	4	1922.99	1922.98	3.8	391	Specific	328.72	2901500000	195	>ALO20413.1 IKKepison [Mylopharyngodon piceus]	24.371
K.LLGHPYREPEAPAM[+15.995]PTK.F	M[+16]	481.499	4	1922.97	1922.98	-2.4	391	Specific	334.37	26352000	195	>ALO20413.1 IKKepison [Mylopharyngodon piceus]	29.8032
K.LLGHPYREPEAPAM[+15.995]PTK.F	M[+16]	481.5	4	1922.98	1922.98	-1.2	391	Specific	336.93	5729400000	195	>ALO20413.1 IKKepison [Mylopharyngodon piceus]	23.7317
K.LLGHPYREPEAPAM[+15.995]PTK.F	M[+16]	481.501	4	1922.98	1922.98	2.2	391	Specific	349.57	2901500000	195	>ALO20413.1 IKKepison [Mylopharyngodon piceus]	24.0195
K.LLGHPYREPEAPAM[+15.995]PTK.F	M[+16]	641.665	3	1922.98	1922.98	1.1	391	Specific	360	171720000	195	>ALO20413.1 IKKepison [Mylopharyngodon piceus]	23.3201
K.LLGHPYREPEAPAM[+15.995]PTK.F	M[+16]	481.502	4	1922.99	1922.98	4.1	391	Specific	368.9	26352000	195	>ALO20413.1 IKKepison [Mylopharyngodon piceus]	29.024
K.LLGHPYREPEAPAM[+15.995]PTK.F	M[+16]	641.668	3	1922.99	1922.98	4.7	391	Specific	370.19	7901000000	195	>ALO20413.1 IKKepison [Mylopharyngodon piceus]	24.6182
K.LLGHPYREPEAPAM[+15.995]PTK.F	M[+16]	641.665	3	1922.98	1922.98	0.3	391	Specific	391.79	40717000	195	>ALO20413.1 IKKepison [Mylopharyngodon piceus]	29.3967
K.LLGHPYREPEAPAM[+15.995]PTK.F	M[+16]	481.501	4	1922.98	1922.98	2.3	391	Specific	415.05	5729400000	195	>ALO20413.1 IKKepison [Mylopharyngodon piceus]	23.4624
K.LLGHPYREPEAPAM[+15.995]PTK.F	M[+16]	481.501	4	1922.98	1922.98	2	391	Specific	438.46	5729400000	195	>ALO20413.1 IKKepison [Mylopharyngodon piceus]	23.1914
K.LLGHPYREPEAPAM[+15.995]PTK.F	M[+16]	961.994	2	1922.98	1922.98	0.9	391	Specific	442.2	2587500000	195	>ALO20413.1 IKKepison [Mylopharyngodon piceus]	23.3616
K.LLGHPYREPEAPAM[+15.995]PTK.F	M[+16]	641.665	3	1922.98	1922.98	1	391	Specific	454.45	7901000000	195	>ALO20413.1 IKKepison [Mylopharyngodon piceus]	23.3604
K.LLGHPYREPEAPAM[+15.995]PTK.F	M[+16]	961.995	2	1922.98	1922.98	1.3	391	Specific	516.56	2587500000	195	>ALO20413.1 IKKepison [Mylopharyngodon piceus]	23.0965
K.LLGHPYREPEAPAM[+15.995]PTK.F	M[+16]	641.666	3	1922.98	1922.98	2.7	391	Specific	605.33	7901000000	195	>ALO20413.1 IKKepison [Mylopharyngodon piceus]	23.9122
K.LLGHPYREPEAPAM[+15.995]PTK.F	M[+16]	641.666	3	1922.98	1922.98	2.7	391	Specific	616.35	7901000000	195	>ALO20413.1 IKKepison [Mylopharyngodon piceus]	23.6294
K.LLGHPYREPEAPAM[+15.995]PTK.F	M[+16]	641.666	3	1922.98	1922.98	2.4	391	Specific	630.24	7901000000	195	>ALO20413.1 IKKepison [Mylopharyngodon piceus]	23.0896
K.LLGHPYREPEAPAMPTKFDVMADYTFSK.T		803.648	4	3211.57	3211.56	3.6	391	Specific	82.17	179950000	195	>ALO20413.1 IKKepison [Mylopharyngodon piceus]	49.1014
K.LLGHPYREPEAPAMPTKFDVMADYTFSK.T		643.12	5	3211.57	3211.56	4	391	Specific	292.7	120980000	195	>ALO20413.1 IKKepison [Mylopharyngodon piceus]	49.1516
K.LLGHPYREPEAPAMPTKFDVM[+15.995]ADYTFSK.T	M[+16]	646.319	5	3227.57	3227.55	4.1	391	Specific	135.2	19953000	195	>ALO20413.1 IKKepison [Mylopharyngodon piceus]	46.9413
K.LLGHPYREPEAPAM[+15.995]PTKFDVMADYTFSK.T	M[+16]	807.646	4	3227.56	3227.55	2.8	391	Specific	204.63	0	195	>ALO20413.1 IKKepison [Mylopharyngodon piceus]	47.6429
K.LLGHPYREPEAPAM[+15.995]PTKFDVMADYTFSK.T	M[+16]	646.32	5	3227.57	3227.55	4.5	391	Specific	260.14	49422000	195	>ALO20413.1 IKKepison [Mylopharyngodon piceus]	47.3246
K.LLGHPYREPEAPAMPTKFDVM[+15.995]ADYTFSK.T	M[+16]	646.319	5	3227.57	3227.55	4.1	391	Specific	385.02	25613000	195	>ALO20413.1 IKKepison [Mylopharyngodon piceus]	46.9495
K.LLGHPYREPEAPAMPTKFDVM[+15.995]ADYTFSK.T	M[+16]	646.319	5	3227.57	3227.55	4.1	391	Specific	453.42	25613000	195	>ALO20413.1 IKKepison [Mylopharyngodon piceus]	46.9312
K.LLGHPYREPEAPAMPTKFDVM[+15.995]ADYTFSK.T	M[+16]	807.645	4	3227.56	3227.55	1.9	391	Specific	563.63	32212000	195	>ALO20413.1 IKKepison [Mylopharyngodon piceus]	46.8804
K.LLGHPYREPEAPAM[+15.995]PTKFDVMADYTFSK.T	M[+16]	807.647	4	3227.57	3227.55	4.1	391	Specific	580.13	80184000	195	>ALO20413.1 IKKepison [Mylopharyngodon piceus]	47.3227
K.LLGHPYREPEAPAM[+15.995]PTKFDVMADYTFSK.T	M[+16]	1076.53	3	3227.57	3227.55	6	391	Specific	643.64	29092000	195	>ALO20413.1 IKKepison [Mylopharyngodon piceus]	47.4216
K.LLGHPYREPEAPAM[+15.995]PTKFDVM[+15.995]ADYTFSK.T	M[+16]*2	649.519	5	3243.56	3243.55	4.4	391	Specific	214.1	202710000	195	>ALO20413.1 IKKepison [Mylopharyngodon piceus]	41.3786
K.LLGHPYREPEAPAM[+15.995]PTKFDVM[+15.995]ADYTFSK.T	M[+16]*2	649.519	5	3243.56	3243.55	4.4	391	Specific	340.71	239880000	195	>ALO20413.1 IKKepison [Mylopharyngodon piceus]	41.3799
K.LLGHPYREPEAPAM[+15.995]PTKFDVM[+15.995]ADYTFSK.T	M[+16]*2	649.519	5	3243.56	3243.55	4.4	391	Specific	345.19	239880000	195	>ALO20413.1 IKKepison [Mylopharyngodon piceus]	41.3812
K.LLGHPYREPEAPAM[+15.995]PTKFDVM[+15.995]ADYTFSK.T	M[+16]*2	649.519	5	3243.56	3243.55	4.4	391	Specific	351.03	239880000	195	>ALO20413.1 IKKepison [Mylopharyngodon piceus]	41.3862
K.LLGHPYREPEAPAM[+15.995]PTKFDVM[+15.995]ADYTFSK.T	M[+16]*2	649.518	5	3243.56	3243.55	4	391	Specific	474.78	239880000	195	>ALO20413.1 IKKepison [Mylopharyngodon piceus]	41.3494
K.LLGHPYREPEAPAM[+15.995]PTKFDVM[+15.995]ADYTFSK.T	M[+16]*2	649.519	5	3243.56	3243.55	4.4	391	Specific	482.01	239880000	195	>ALO20413.1 IKKepison [Mylopharyngodon piceus]	41.3824
K.LLGHPYREPEAPAM[+15.995]PTKFDVM[+15.995]ADYTFSK.T	M[+16]*2	811.647	4	3243.56	3243.55	4.9	391	Specific	659.8	343210000	195	>ALO20413.1 IKKepison [Mylopharyngodon piceus]	41.2841
K.LLGHPYREPEAPAM[+15.995]PTKFDVM[+15.995]ADYTFSK.T	M[+16]*2	1081.86	3	3243.56	3243.55	4.8	391	Specific	724.34	115420000	195	>ALO20413.1 IKKepison [Mylopharyngodon piceus]	41.3227
R.EPEAPAMPTK.F		535.765	2	1070.52	1070.52	3.7	398	Specific	374.48	34536000	195	>ALO20413.1 IKKepison [Mylopharyngodon piceus]	23.7773
R.EPEAPAMPTK.F		535.764	2	1070.52	1070.52	2.3	398	Specific	441.59	2936800000	195	>ALO20413.1 IKKepison [Mylopharyngodon piceus]	25.3404
R.EPEAPAMPTK.F		535.764	2	1070.52	1070.52	2.3	398	Specific	447.52	19787000	195	>ALO20413.1 IKKepison [Mylopharyngodon piceus]	25.1354
R.EPEAPAMPTK.F		535.764	2	1070.52	1070.52	2.9	398	Specific	456.79	2936800000	195	>ALO20413.1 IKKepison [Mylopharyngodon piceus]	23.9464
R.EPEAPAMPTK.F		535.764	2	1070.52	1070.52	2.4	398	Specific	465.51	17562000	195	>ALO20413.1 IKKepison [Mylopharyngodon piceus]	24.8226
R.EPEAPAMPTK.F		535.764	2	1070.52	1070.52	1.9	398	Specific	477.56	2936800000	195	>ALO20413.1 IKKepison [Mylopharyngodon piceus]	25.0538
R.EPEAPAMPTK.F		535.764	2	1070.52	1070.52	2.7	398	Specific	500.9	2936800000	195	>ALO20413.1 IKKepison [Mylopharyngodon piceus]	24.7711
R.EPEAPAMPTK.F		535.766	2	1070.53	1070.52	6.7	398	Specific	502.54	2936800000	195	>ALO20413.1 IKKepison [Mylopharyngodon piceus]	24.2339
R.EPEAPAMPTK.F		535.766	2	1070.52	1070.52	5.2	398	Specific	509.37	2936800000	195	>ALO20413.1 IKKepison [Mylopharyngodon piceus]	24.4878
R.EPEAPAMPTK.F		535.767	2	1070.53	1070.52	6.9	398	Specific	525.09	465130000	195	>ALO20413.1 IKKepison [Mylopharyngodon piceus]	24.409
R.EPEAPAMPTK.F		535.767	2	1070.53	1070.52	7.6	398	Specific	530.68	465130000	195	>ALO20413.1 IKKepison [Mylopharyngodon piceus]	24.3653
R.EPEAPAM[+15.995]PTK.F	M[+16]	543.766	2	1086.52	1086.51	10	398	Specific	128.95	29768000	195	>ALO20413.1 IKKepison [Mylopharyngodon piceus]	19.8998
R.EPEAPAM[+15.995]PTK.F	M[+16]	543.761	2	1086.52	1086.51	1.8	398	Specific	166.56	227630000	195	>ALO20413.1 IKKepison [Mylopharyngodon piceus]	18.7798
R.EPEAPAM[+15.995]PTK.F	M[+16]	543.765	2	1086.52	1086.51	8.1	398	Specific	186.25	9124300	195	>ALO20413.1 IKKepison [Mylopharyngodon piceus]	21.4916
R.EPEAPAM[+15.995]PTK.F	M[+16]	543.767	2	1086.53	1086.51	12.4	398	Specific	218.7	61261000	195	>ALO20413.1 IKKepison [Mylopharyngodon piceus]	19.6514
R.EPEAPAM[+15.995]PTK.F	M[+16]	543.761	2	1086.51	1086.51	0.9	398	Specific	232.07	43716000	195	>ALO20413.1 IKKepison [Mylopharyngodon piceus]	18.6351
R.EPEAPAM[+15.995]PTK.F	M[+16]	543.764	2	1086.52	1086.51	6.9	398	Specific	233.52	404700000	195	>ALO20413.1 IKKepison [Mylopharyngodon piceus]	22.3279
R.EPEAPAM[+15.995]PTK.F	M[+16]	543.762	2	1086.52	1086.51	2.7	398	Specific	237.41	23466000	195	>ALO20413.1 IKKepison [Mylopharyngodon piceus]	20.8612
R.EPEAPAM[+15.995]PTK.F	M[+16]	543.76	2	1086.51	1086.51	-0.7	398	Specific	240.97	90173000	195	>ALO20413.1 IKKepison [Mylopharyngodon piceus]	20.0923
R.EPEAPAM[+15.995]PTK.F	M[+16]	543.763	2	1086.52	1086.51	4.2	398	Specific	310.74	12156000	195	>ALO20413.1 IKKepison [Mylopharyngodon piceus]	20.0418
R.EPEAPAM[+15.995]PTK.F	M[+16]	543.763	2	1086.52	1086.51	4.2	398	Specific	317.19	61261000	195	>ALO20413.1 IKKepison [Mylopharyngodon piceus]	19.359
R.EPEAPAM[+15.995]PTK.F	M[+16]	543.761	2	1086.52	1086.51	1.4	398	Specific	347.98	20726000	195	>ALO20413.1 IKKepison [Mylopharyngodon piceus]	23.3079
R.EPEAPAM[+15.995]PTK.F	M[+16]	543.761	2	1086.52	1086.51	1.6	398	Specific	398	11377000000	195	>ALO20413.1 IKKepison [Mylopharyngodon piceus]	18.5595
R.EPEAPAM[+15.995]PTK.F	M[+16]	543.76	2	1086.51	1086.51	0.1	398	Specific	409.97	11377000000	195	>ALO20413.1 IKKepison [Mylopharyngodon piceus]	18.8971
R.EPEAPAM[+15.995]PTK.F	M[+16]	543.761	2	1086.52	1086.51	1.5	398	Specific	413.63	253910000	195	>ALO20413.1 IKKepison [Mylopharyngodon piceus]	18.4024
R.EPEAPAM[+15.995]PTK.F	M[+16]	543.761	2	1086.52	1086.51	1.5	398	Specific	461.42	253910000	195	>ALO20413.1 IKKepison [Mylopharyngodon piceus]	18.3974
R.EPEAPAM[+15.995]PTK.F	M[+16]	543.76	2	1086.51	1086.51	-0.2	398	Specific	500.66	0	195	>ALO20413.1 IKKepison [Mylopharyngodon piceus]	19.0059
R.EPEAPAMPTKFDVMADYTFSK.T		1188.06	2	2375.1	2375.09	4.6	398	Specific	785.05	99833000	195	>ALO20413.1 IKKepison [Mylopharyngodon piceus]	50.2417
R.EPEAPAMPTKFDVMADYTFSK.T		792.371	3	2375.1	2375.09	2.7	398	Specific	834.57	206110000	195	>ALO20413.1 IKKepison [Mylopharyngodon piceus]	50.2196
R.EPEAPAM[+15.995]PTKFDVMADYTFSK.T	M[+16]	797.705	3	2391.1	2391.09	5.2	398	Specific	61.42	13888000	195	>ALO20413.1 IKKepison [Mylopharyngodon piceus]	43.8542
R.EPEAPAMPTKFDVM[+15.995]ADYTFSK.T	M[+16]	797.706	3	2391.1	2391.09	5.9	398	Specific	718.61	257530000	195	>ALO20413.1 IKKepison [Mylopharyngodon piceus]	48.6176
R.EPEAPAM[+15.995]PTKFDVMADYTFSK.T	M[+16]	1196.05	2	2391.1	2391.09	4.5	398	Specific	723.03	539200000	195	>ALO20413.1 IKKepison [Mylopharyngodon piceus]	48.9946
R.EPEAPAM[+15.995]PTKFDVMADYTFSK.T	M[+16]	797.704	3	2391.1	2391.09	4.4	398	Specific	730.39	1112200000	195	>ALO20413.1 IKKepison [Mylopharyngodon piceus]	48.9934
R.EPEAPAMPTKFDVM[+15.995]ADYTFSK.T	M[+16]	1196.06	2	2391.1	2391.09	6.8	398	Specific	774.2	92302000	195	>ALO20413.1 IKKepison [Mylopharyngodon piceus]	48.627
R.EPEAPAM[+15.995]PTKFDVM[+15.995]ADYTFSK.T	M[+16]*2	803.035	3	2407.09	2407.08	3.1	398	Specific	143.97	76014000	195	>ALO20413.1 IKKepison [Mylopharyngodon piceus]	49.0484
R.EPEAPAM[+15.995]PTKFDVM[+15.995]ADYTFSK.T	M[+16]*2	803.036	3	2407.09	2407.08	4.2	398	Specific	200.4	134510000	195	>ALO20413.1 IKKepison [Mylopharyngodon piceus]	42.8801
R.EPEAPAM[+15.995]PTKFDVM[+15.995]ADYTFSK.T	M[+16]*2	1204.05	2	2407.1	2407.08	6.6	398	Specific	428.95	225320000	195	>ALO20413.1 IKKepison [Mylopharyngodon piceus]	43.036
R.EPEAPAM[+15.995]PTKFDVM[+15.995]ADYTFSK.T	M[+16]*2	803.036	3	2407.09	2407.08	3.8	398	Specific	474.48	774450000	195	>ALO20413.1 IKKepison [Mylopharyngodon piceus]	42.6988
R.EPEAPAM[+15.995]PTKFDVM[+15.995]ADYTFSK.T	M[+16]*2	1204.05	2	2407.09	2407.08	4.4	398	Specific	507.1	225320000	195	>ALO20413.1 IKKepison [Mylopharyngodon piceus]	42.7534
R.EPEAPAM[+15.995]PTKFDVM[+15.995]ADYTFSK.T	M[+16]*2	803.036	3	2407.09	2407.08	3.8	398	Specific	515.44	774450000	195	>ALO20413.1 IKKepison [Mylopharyngodon piceus]	42.7049
R.EPEAPAM[+15.995]PTKFDVM[+15.995]ADYTFSK.T	M[+16]*2	803.036	3	2407.09	2407.08	3.8	398	Specific	536.54	774450000	195	>ALO20413.1 IKKepison [Mylopharyngodon piceus]	42.7017
R.EPEAPAM[+15.995]PTKFDVM[+15.995]ADYTFSK.T	M[+16]*2	803.038	3	2407.1	2407.08	6.4	398	Specific	550.93	774450000	195	>ALO20413.1 IKKepison [Mylopharyngodon piceus]	42.995
K.FDVMADYTFSK.T		662.305	2	1323.6	1323.59	7.9	408	Specific	208.01	36717000	195	>ALO20413.1 IKKepison [Mylopharyngodon piceus]	43.7698
K.FDVMADYTFSK.T		441.87	3	1323.6	1323.59	3.3	408	Specific	260.28	0	195	>ALO20413.1 IKKepison [Mylopharyngodon piceus]	43.5386
K.FDVMADYTFSK.T		441.87	3	1323.6	1323.59	3.3	408	Specific	277	3238600	195	>ALO20413.1 IKKepison [Mylopharyngodon piceus]	47.2173
K.FDVMADYTFSK.T		662.303	2	1323.6	1323.59	5.2	408	Specific	312.96	156050000	195	>ALO20413.1 IKKepison [Mylopharyngodon piceus]	49.3833
K.FDVMADYTFSK.T		662.301	2	1323.6	1323.59	2	408	Specific	384.4	41632000	195	>ALO20413.1 IKKepison [Mylopharyngodon piceus]	49.7281
K.FDVMADYTFSK.T		662.306	2	1323.6	1323.59	9.3	408	Specific	386.56	36717000	195	>ALO20413.1 IKKepison [Mylopharyngodon piceus]	43.5047
K.FDVMADYTFSK.T		662.304	2	1323.6	1323.59	5.8	408	Specific	509.48	3968000000	195	>ALO20413.1 IKKepison [Mylopharyngodon piceus]	49.671
K.FDVMADYTFSK.T		662.302	2	1323.6	1323.59	3.6	408	Specific	539.64	156050000	195	>ALO20413.1 IKKepison [Mylopharyngodon piceus]	49.1039
K.FDVM[+15.995]ADYTFSK.T	M[+16]	670.301	2	1339.59	1339.59	5	408	Specific	73.84	28536000	195	>ALO20413.1 IKKepison [Mylopharyngodon piceus]	46.578
K.FDVM[+15.995]ADYTFSK.T	M[+16]	670.298	2	1339.59	1339.59	1.7	408	Specific	77.49	30654000	195	>ALO20413.1 IKKepison [Mylopharyngodon piceus]	39.6146
K.FDVM[+15.995]ADYTFSK.T	M[+16]	670.304	2	1339.6	1339.59	10.2	408	Specific	87.88	708330000	195	>ALO20413.1 IKKepison [Mylopharyngodon piceus]	43.6021
K.FDVM[+15.995]ADYTFSK.T	M[+16]	670.299	2	1339.59	1339.59	2.2	408	Specific	109.29	201460000	195	>ALO20413.1 IKKepison [Mylopharyngodon piceus]	41.8077
K.FDVM[+15.995]ADYTFSK.T	M[+16]	670.3	2	1339.59	1339.59	4.2	408	Specific	135.99	51466000	195	>ALO20413.1 IKKepison [Mylopharyngodon piceus]	46.8472
K.FDVM[+15.995]ADYTFSK.T	M[+16]	670.298	2	1339.59	1339.59	1.6	408	Specific	175.47	30660000	195	>ALO20413.1 IKKepison [Mylopharyngodon piceus]	41.781
K.FDVM[+15.995]ADYTFSK.T	M[+16]	670.299	2	1339.59	1339.59	3.1	408	Specific	224.97	33151000	195	>ALO20413.1 IKKepison [Mylopharyngodon piceus]	44.9518
K.FDVM[+15.995]ADYTFSK.T	M[+16]	670.301	2	1339.59	1339.59	4.7	408	Specific	234.5	33900000	195	>ALO20413.1 IKKepison [Mylopharyngodon piceus]	34.7603
K.FDVM[+15.995]ADYTFSK.T	M[+16]	447.202	3	1339.59	1339.59	3.6	408	Specific	245.33	15453000	195	>ALO20413.1 IKKepison [Mylopharyngodon piceus]	39.4249
K.FDVM[+15.995]ADYTFSK.T	M[+16]	670.297	2	1339.59	1339.59	-1.3	408	Specific	269.97	26638000	195	>ALO20413.1 IKKepison [Mylopharyngodon piceus]	42.5761
K.FDVM[+15.995]ADYTFSK.T	M[+16]	447.203	3	1339.59	1339.59	4.5	408	Specific	273.5	10297000	195	>ALO20413.1 IKKepison [Mylopharyngodon piceus]	35.1445
K.FDVM[+15.995]ADYTFSK.T	M[+16]	670.3	2	1339.59	1339.59	3.5	408	Specific	274.68	24453000	195	>ALO20413.1 IKKepison [Mylopharyngodon piceus]	39.3808
K.FDVM[+15.995]ADYTFSK.T	M[+16]	447.203	3	1339.59	1339.59	4.5	408	Specific	290.11	10297000	195	>ALO20413.1 IKKepison [Mylopharyngodon piceus]	34.8579
K.FDVM[+15.995]ADYTFSK.T	M[+16]	670.302	2	1339.6	1339.59	7.1	408	Specific	304.42	640800000	195	>ALO20413.1 IKKepison [Mylopharyngodon piceus]	44.048
K.FDVM[+15.995]ADYTFSK.T	M[+16]	670.3	2	1339.59	1339.59	3.4	408	Specific	324.24	15214000	195	>ALO20413.1 IKKepison [Mylopharyngodon piceus]	39.4446
K.FDVM[+15.995]ADYTFSK.T	M[+16]	670.303	2	1339.6	1339.59	8.4	408	Specific	327.94	640800000	195	>ALO20413.1 IKKepison [Mylopharyngodon piceus]	43.7926
K.FDVM[+15.995]ADYTFSK.T	M[+16]	670.303	2	1339.6	1339.59	8.4	408	Specific	333.27	640800000	195	>ALO20413.1 IKKepison [Mylopharyngodon piceus]	43.7901
K.FDVM[+15.995]ADYTFSK.T	M[+16]	670.304	2	1339.6	1339.59	10.3	408	Specific	340.22	2277100000	195	>ALO20413.1 IKKepison [Mylopharyngodon piceus]	43.6385
K.FDVM[+15.995]ADYTFSK.T	M[+16]	670.3	2	1339.59	1339.59	4.5	408	Specific	354.19	0	195	>ALO20413.1 IKKepison [Mylopharyngodon piceus]	43.3862
K.FDVM[+15.995]ADYTFSK.T	M[+16]	670.299	2	1339.59	1339.59	3.1	408	Specific	367.21	14074000	195	>ALO20413.1 IKKepison [Mylopharyngodon piceus]	46.2286
K.FDVM[+15.995]ADYTFSK.T	M[+16]	670.299	2	1339.59	1339.59	2.5	408	Specific	406.01	97837000	195	>ALO20413.1 IKKepison [Mylopharyngodon piceus]	42.6615
K.FDVM[+15.995]ADYTFSK.T	M[+16]	670.302	2	1339.6	1339.59	6.6	408	Specific	428.82	13526000	195	>ALO20413.1 IKKepison [Mylopharyngodon piceus]	44.5824
K.FDVM[+15.995]ADYTFSK.T	M[+16]	670.3	2	1339.59	1339.59	3.8	408	Specific	430.6	97837000	195	>ALO20413.1 IKKepison [Mylopharyngodon piceus]	42.7657
K.FDVM[+15.995]ADYTFSK.T	M[+16]	670.299	2	1339.59	1339.59	2.5	408	Specific	435.54	97837000	195	>ALO20413.1 IKKepison [Mylopharyngodon piceus]	42.6753
K.FDVM[+15.995]ADYTFSK.T	M[+16]	670.301	2	1339.6	1339.59	6	408	Specific	441.37	33900000	195	>ALO20413.1 IKKepison [Mylopharyngodon piceus]	35.0281
K.FDVM[+15.995]ADYTFSK.T	M[+16]	670.302	2	1339.6	1339.59	7.4	408	Specific	450.53	0	195	>ALO20413.1 IKKepison [Mylopharyngodon piceus]	44.2509
K.FDVM[+15.995]ADYTFSK.T	M[+16]	670.3	2	1339.59	1339.59	4.4	408	Specific	460.65	0	195	>ALO20413.1 IKKepison [Mylopharyngodon piceus]	43.3742
K.FDVM[+15.995]ADYTFSK.T	M[+16]	670.303	2	1339.6	1339.59	8.5	408	Specific	471.15	0	195	>ALO20413.1 IKKepison [Mylopharyngodon piceus]	43.7557
K.FDVM[+15.995]ADYTFSK.T	M[+16]	670.303	2	1339.6	1339.59	7.6	408	Specific	479.76	0	195	>ALO20413.1 IKKepison [Mylopharyngodon piceus]	43.9665
K.FDVM[+15.995]ADYTFSK.T	M[+16]	670.304	2	1339.6	1339.59	9.4	408	Specific	496.76	0	195	>ALO20413.1 IKKepison [Mylopharyngodon piceus]	43.6949
K.FDVM[+15.995]ADYTFSK.T	M[+16]	670.3	2	1339.59	1339.59	4.4	408	Specific	502.52	2277100000	195	>ALO20413.1 IKKepison [Mylopharyngodon piceus]	43.3767
K.FDVM[+15.995]ADYTFSK.T	M[+16]	670.3	2	1339.59	1339.59	4.4	408	Specific	511.72	2277100000	195	>ALO20413.1 IKKepison [Mylopharyngodon piceus]	43.3755
K.FDVM[+15.995]ADYTFSK.T	M[+16]	670.304	2	1339.6	1339.59	9.9	408	Specific	516.57	640800000	195	>ALO20413.1 IKKepison [Mylopharyngodon piceus]	43.4981
K.FDVM[+15.995]ADYTFSK.T	M[+16]	670.304	2	1339.6	1339.59	10.2	408	Specific	529.78	640800000	195	>ALO20413.1 IKKepison [Mylopharyngodon piceus]	43.568
K.FDVM[+15.995]ADYTFSK.T	M[+16]	670.304	2	1339.6	1339.59	9.9	408	Specific	545.52	640800000	195	>ALO20413.1 IKKepison [Mylopharyngodon piceus]	43.5006
K.FDVM[+15.995]ADYTFSK.T	M[+16]	670.302	2	1339.6	1339.59	6.8	408	Specific	571.92	0	195	>ALO20413.1 IKKepison [Mylopharyngodon piceus]	43.439
K.TIVGVIHQYLR.I		649.886	2	1298.76	1298.76	5.4	419	Specific	73.53	5758100	195	>ALO20413.1 IKKepison [Mylopharyngodon piceus]	58.7722
K.TIVGVIHQYLR.I		649.886	2	1298.77	1298.76	6.1	419	Specific	174.41	5758100	195	>ALO20413.1 IKKepison [Mylopharyngodon piceus]	58.818
K.TIVGVIHQYLR.I		433.593	3	1298.76	1298.76	4.2	419	Specific	190.66	3528100	195	>ALO20413.1 IKKepison [Mylopharyngodon piceus]	56.1824
K.TIVGVIHQYLR.I		649.887	2	1298.77	1298.76	6.3	419	Specific	196.6	6232300	195	>ALO20413.1 IKKepison [Mylopharyngodon piceus]	58.3393
K.TIVGVIHQYLR.I		649.87	2	1298.73	1298.76	-19.9	419	Specific	211.75	3632200	195	>ALO20413.1 IKKepison [Mylopharyngodon piceus]	41.0991
K.TIVGVIHQYLR.I		649.885	2	1298.76	1298.76	3.8	419	Specific	228.99	6232300	195	>ALO20413.1 IKKepison [Mylopharyngodon piceus]	58.6396
K.TIVGVIHQYLR.I		649.885	2	1298.76	1298.76	4.5	419	Specific	241.93	2167600	195	>ALO20413.1 IKKepison [Mylopharyngodon piceus]	59.4911
K.TIVGVIHQYLR.I		649.886	2	1298.77	1298.76	5.8	419	Specific	253.08	6503700	195	>ALO20413.1 IKKepison [Mylopharyngodon piceus]	56.222
K.TIVGVIHQYLR.I		649.885	2	1298.76	1298.76	3.8	419	Specific	259.31	6232300	195	>ALO20413.1 IKKepison [Mylopharyngodon piceus]	59.3043
K.TIVGVIHQYLR.I		649.884	2	1298.76	1298.76	2.3	419	Specific	259.78	64207000	195	>ALO20413.1 IKKepison [Mylopharyngodon piceus]	48.989
K.TIVGVIHQYLR.I		1298.76	1	1298.76	1298.76	2.2	419	Specific	273.2	0	195	>ALO20413.1 IKKepison [Mylopharyngodon piceus]	49.7241
K.TIVGVIHQYLR.I		649.886	2	1298.77	1298.76	5.7	419	Specific	287.57	3456500	195	>ALO20413.1 IKKepison [Mylopharyngodon piceus]	58.0542
K.TIVGVIHQYLR.I		649.886	2	1298.77	1298.76	5.5	419	Specific	296.59	3456500	195	>ALO20413.1 IKKepison [Mylopharyngodon piceus]	58.91
K.TIVGVIHQYLR.I		649.886	2	1298.76	1298.76	5.1	419	Specific	301.42	2661800	195	>ALO20413.1 IKKepison [Mylopharyngodon piceus]	56.2807
K.TIVGVIHQYLR.I		433.593	3	1298.76	1298.76	4.1	419	Specific	336.71	7126500	195	>ALO20413.1 IKKepison [Mylopharyngodon piceus]	50.8922
K.TIVGVIHQYLR.I		649.887	2	1298.77	1298.76	6.5	419	Specific	347.12	6232300	195	>ALO20413.1 IKKepison [Mylopharyngodon piceus]	57.6842
K.TIVGVIHQYLR.I		649.885	2	1298.76	1298.76	3.7	419	Specific	361.69	16296000	195	>ALO20413.1 IKKepison [Mylopharyngodon piceus]	51.1114
K.TIVGVIHQYLR.I		649.886	2	1298.76	1298.76	4.7	419	Specific	376.98	6232300	195	>ALO20413.1 IKKepison [Mylopharyngodon piceus]	56.2925
K.TIVGVIHQYLR.I		649.889	2	1298.77	1298.76	10	419	Specific	381.13	10671000	195	>ALO20413.1 IKKepison [Mylopharyngodon piceus]	54.1526
K.TIVGVIHQYLR.I		649.886	2	1298.76	1298.76	4.5	419	Specific	384.7	6232300	195	>ALO20413.1 IKKepison [Mylopharyngodon piceus]	57.1094
K.TIVGVIHQYLR.I		649.883	2	1298.76	1298.76	0.4	419	Specific	390.44	602100000	195	>ALO20413.1 IKKepison [Mylopharyngodon piceus]	51.6816
[truncated: 1,352 more rows]

## Sheet: MS-Fig. 5B-IKKε
Peptide < ProteinMetrics Confidential >	Modification Type(s)	Observed m/z	z	Observed (M+H)	Calc. mass (M+H)	Mass error (ppm)	Starting position	Cleavage	Score	intensity	# of unique peptides	Protein Name	Scan Time
[truncated: 1,977 more rows]

[truncated: 1 more sheets: MS-Fig. 5B-IKKε+TANK]
